# Supplementary material for: Pseudomonas Diversity Within Urban Freshwaters
Source: Front Microbiol. 2019 Feb 15;10:195. doi: 10.3389/fmicb.2019.00195 (PMC6384249; doi:10.3389/fmicb.2019.00195)
Supplement: Supplementary file 1 [file Table_1.XLSX]

## Sheet: Data Sheet 2
Supplementary Data Sheet 2. Sequence similarity of assembled contigs and sequences in the NCBI nr/nt database.
Each tab corresponds with an individual genome sequence and the top hit, query coverage, and sequence identity are reported.
Genome Abbreviation	Species
Pa_MB-090714	P. alcaligenes strain MB-090714
Pc_LBs-160603	P. chlororaphis strain LBs-160603
Pf_57B-090714	P. fulva strain 57B-090714
Pf_LB-090714	P. fulva strain LB-090714
Pj_LBp-160603	P. jessenii strain LBp-160603
Pk_57B_090624	P. koreensis strain 57B-090624
Pk_LB_090714	P. koreensis strain LB-090714
Pm_LB-090624	P. mosselii strain LB-090624
Pm_LBp-160603	P. mosselii strain LBp-160603
Pp_MB-090624	P. protegens strain MB-090624
Pp_MB-090714	P. protegens strain MB-090714
Ps_57B-090714	P. soli strain 57B-090714
Psp_57B-090624	Pseudomonas sp. 57B-090624
Psp_LB-090624	Pseudomonas sp. LB-090624
Psp_MB-090624	Pseudomonas sp. MB-090624

## Sheet: Pa_MB-090714
	Contig	Top Hit	Query Cover	Identity
1	NODE_1_length_582451_cov_35.980713	Pseudomonas alcaligenes strain NEB 585	0.82	0.94
2	NODE_2_length_544564_cov_32.940851	Pseudomonas alcaligenes strain NEB 585	0.9	0.94
3	NODE_3_length_514979_cov_32.063078	Pseudomonas alcaligenes strain NEB 585	0.85	0.92
4	NODE_4_length_443490_cov_33.346053	Pseudomonas alcaligenes strain NEB 585	0.83	0.94
5	NODE_5_length_374765_cov_31.914978	Pseudomonas alcaligenes strain NEB 585	0.83	0.91
6	NODE_6_length_353157_cov_34.648965	Pseudomonas alcaligenes strain NEB 585	0.85	0.93
7	NODE_7_length_311218_cov_31.364270	Pseudomonas alcaligenes strain NEB 585	0.84	0.91
8	NODE_8_length_269762_cov_34.664758	Pseudomonas alcaligenes strain NEB 585	0.89	0.94
9	NODE_9_length_217979_cov_31.989571	Pseudomonas alcaligenes strain NEB 585	0.87	0.92
10	NODE_10_length_137625_cov_35.650475	Pseudomonas alcaligenes strain NEB 585	0.98	0.92
11	NODE_11_length_132288_cov_43.515984	Pseudomonas alcaligenes strain NEB 585	0.5	0.9
12	NODE_12_length_46227_cov_39.711258	Pseudomonas aeruginosa strain 12-4-4(59)	0.23	0.96
13	NODE_13_length_39711_cov_33.122221	Pseudomonas alcaligenes strain NEB 585	0.93	0.96
14	NODE_14_length_37228_cov_74.036091	Uncultured phage clone 3S_19	0.22	0.82
15	NODE_15_length_5728_cov_186.112480	Pseudomonas alcaligenes strain NEB 585	0.99	0.98
16	NODE_16_length_1353_cov_89.887439	Pseudomonas sp. TCU-HL1	0.98	0.84

## Sheet: Pc_LBs-160603
	Contig	Top Hit	Query Cover	Identity
1	NODE_1_length_879397_cov_18.777134	Pseudomonas chlororaphis strain DSM 21509	0.86	0.98
2	NODE_2_length_789070_cov_20.329300	Pseudomonas chlororaphis strain LMG 21630	0.96	0.96
3	NODE_3_length_717996_cov_17.427054	Pseudomonas chlororaphis strain DSM 21509	0.88	0.98
4	NODE_4_length_704659_cov_17.099291	Pseudomonas chlororaphis strain DSM 21509	0.9	0.97
5	NODE_5_length_644656_cov_19.297659	Pseudomonas chlororaphis strain DSM 21509	0.94	0.97
6	NODE_6_length_540496_cov_19.236586	Pseudomonas chlororaphis strain DSM 21509	0.95	0.98
7	NODE_7_length_495030_cov_18.957955	Pseudomonas chlororaphis strain DSM 21509	0.97	0.97
8	NODE_8_length_475380_cov_17.068725	Pseudomonas chlororaphis strain DSM 21509	0.92	0.97
9	NODE_9_length_193351_cov_20.533391	Pseudomonas chlororaphis strain DSM 21509	0.95	0.99
10	NODE_10_length_186507_cov_19.714347	Pseudomonas chlororaphis strain DSM 21509	0.99	0.98
11	NODE_11_length_153329_cov_18.502376	Pseudomonas chlororaphis subsp. piscium strain ZJU60	0.99	0.99
12	NODE_12_length_147440_cov_19.405735	Pseudomonas chlororaphis subsp. piscium strain ZJU60	0.99	0.98
13	NODE_13_length_145274_cov_20.752616	Pseudomonas chlororaphis strain DSM 21509	0.89	0.97
14	NODE_14_length_139903_cov_18.472535	Pseudomonas chlororaphis subsp. piscium strain ZJU60	0.93	0.98
15	NODE_15_length_138787_cov_16.722184	Pseudomonas chlororaphis subsp. piscium strain ZJU60	0.97	0.98
16	NODE_16_length_124320_cov_18.585814	Pseudomonas chlororaphis subsp. piscium strain ZJU60	0.99	0.99
17	NODE_17_length_86401_cov_18.258004	Pseudomonas chlororaphis subsp. piscium strain ZJU60	0.86	0.98
18	NODE_18_length_60114_cov_19.544368	Pseudomonas chlororaphis strain DSM 21509	0.98	0.94
19	NODE_19_length_59269_cov_17.184607	Pseudomonas chlororaphis subsp. piscium strain ZJU60	0.91	0.97
20	NODE_20_length_50144_cov_17.888698	Pseudomonas chlororaphis subsp. piscium strain ZJU60	0.99	0.99
21	NODE_21_length_36222_cov_17.442222	Pseudomonas chlororaphis subsp. piscium strain ZJU60	1	0.99
22	NODE_22_length_18064_cov_17.747951	Pseudomonas chlororaphis subsp. piscium strain ZJU60	0.9	0.98
23	NODE_23_length_8398_cov_13.302624	Pseudomonas chlororaphis subsp. piscium strain ZJU60	0.98	0.96
24	NODE_24_length_5538_cov_163.189614	Pseudomonas chlororaphis subsp. piscium strain ZJU60	1	0.99
25	NODE_25_length_2239_cov_15.526989	Pseudomonas chlororaphis subsp. piscium strain ZJU60	1	0.97

## Sheet: Pf_57B-090714
	Contig	Top Hit	Query Cover	Identity
1	NODE_1_length_549314_cov_29.069175	Pseudomonas fulva strain SB1	0.99	0.99
2	NODE_2_length_424090_cov_21.171222	Pseudomonas fulva strain FDAARGOS_167	0.8	0.99
3	NODE_3_length_418460_cov_23.124418	Pseudomonas fulva strain FDAARGOS_167	0.8	0.99
4	NODE_4_length_262595_cov_22.392730	Pseudomonas sp. URMO17WK12:I11 isolate Yellow	0.9	0.99
5	NODE_5_length_244376_cov_22.184668	Pseudomonas fulva strain SB1	1	0.99
6	NODE_6_length_216239_cov_23.975281	Pseudomonas fulva strain SB1	1	0.99
7	NODE_7_length_200686_cov_25.020677	Pseudomonas fulva strain FDAARGOS_167	1	0.99
8	NODE_8_length_195517_cov_26.771431	Pseudomonas sp. URMO17WK12:I11 isolate Yellow	0.99	0.99
9	NODE_9_length_162217_cov_22.697909	Pseudomonas fulva strain SB1	1	0.99
10	NODE_10_length_160910_cov_22.777607	Pseudomonas fulva strain SB1	0.99	0.99
11	NODE_11_length_160527_cov_26.181097	Pseudomonas fulva strain SB1	0.89	0.99
12	NODE_12_length_155799_cov_24.635496	Pseudomonas fulva strain SB1	0.99	0.99
13	NODE_13_length_146753_cov_25.088006	Pseudomonas fulva strain SB1	0.83	0.99
14	NODE_14_length_128954_cov_19.861450	Pseudomonas fulva strain SB1	1	0.99
15	NODE_15_length_122901_cov_21.870583	Pseudomonas fulva strain SB1	1	0.99
16	NODE_16_length_119543_cov_29.508558	Pseudomonas fulva strain SB1	1	0.99
17	NODE_17_length_117475_cov_23.415942	Pseudomonas fulva strain SB1	1	0.99
18	NODE_18_length_114336_cov_23.444422	Pseudomonas fulva strain FDAARGOS_167	1	0.99
19	NODE_19_length_111970_cov_28.678567	Pseudomonas fulva strain FDAARGOS_167	1	0.99
20	NODE_20_length_105261_cov_21.887924	Pseudomonas fulva strain FDAARGOS_167	0.72	0.99
21	NODE_21_length_99419_cov_22.300216	Pseudomonas fulva strain FDAARGOS_167	1	0.99
22	NODE_22_length_88752_cov_21.349518	Pseudomonas sp. URMO17WK12:I11 isolate Yellow	1	0.99
23	NODE_23_length_88145_cov_25.311584	Pseudomonas fulva strain SB1	1	0.99
24	NODE_24_length_83481_cov_21.232970	Pseudomonas fulva strain SB1	1	0.99
25	NODE_25_length_58462_cov_27.942916	Pseudomonas sp. URMO17WK12:I11 isolate Yellow	1	0.99
26	NODE_26_length_57316_cov_22.142597	Pseudomonas fulva strain FDAARGOS_167	0.99	0.99
27	NODE_27_length_54074_cov_28.675756	Pseudomonas fulva strain SB1	0.85	0.85
28	NODE_28_length_48081_cov_22.687096	Pseudomonas fulva strain SB1	0.99	0.99
29	NODE_29_length_46728_cov_26.601082	Pseudomonas fulva strain SB1	1	0.99
30	NODE_30_length_28271_cov_28.770182	Pseudomonas fulva strain SB1	0.35	0.98
31	NODE_31_length_22003_cov_23.490538	Pseudomonas fulva strain FDAARGOS_167	1	0.99
32	NODE_32_length_16479_cov_33.732326	Pseudomonas fulva strain FDAARGOS_167	1	0.99
33	NODE_33_length_15672_cov_19.088003	Pseudomonas sp. URMO17WK12:I11 isolate Yellow	1	0.99
34	NODE_34_length_12163_cov_19.236707	Pseudomonas sp. URMO17WK12:I11 isolate Yellow	1	0.99
35	NODE_35_length_9314_cov_17.626211	Pseudomonas fulva strain FDAARGOS_167	1	0.99
36	NODE_36_length_9105_cov_24.875919	Pseudomonas fulva strain FDAARGOS_167	1	0.98
37	NODE_37_length_7071_cov_31.550403	Pseudomonas sp. HLS-6	0.5	0.84
38	NODE_38_length_5284_cov_261.899166	Pseudomonas fulva strain FDAARGOS_167	0.98	0.99
39	NODE_39_length_3651_cov_20.616913	Pseudomonas fulva strain FDAARGOS_167	1	0.99
40	NODE_40_length_2020_cov_36.266244	Pseudomonas sp. URMO17WK12:I11 isolate Yellow	1	0.97
41	NODE_41_length_1277_cov_187.293043	Pseudomonas fulva strain FDAARGOS_167	1	0.99
42	NODE_42_length_1245_cov_23.174419	Pseudomonas fulva strain FDAARGOS_167	1	0.96
43	NODE_43_length_1084_cov_54.155695	Pseudomonas fulva strain FDAARGOS_167	1	0.96
44	NODE_44_length_811_cov_60.861111	Pseudomonas fulva strain FDAARGOS_167	1	0.98
45	NODE_45_length_699_cov_47.318182	Pseudomonas fulva strain FDAARGOS_167	1	0.99
46	NODE_46_length_595_cov_16.006410	Pseudomonas sp. URMO17WK12:I11 isolate Yellow	1	1
47	NODE_47_length_528_cov_44.418953	Pseudomonas sp. URMO17WK12:I11 isolate Yellow	1	0.95

## Sheet: Pf_LB-090714
	Contig	Top Hit	Query Cover	Identity
1	NODE_1_length_549314_cov_37.995011	Pseudomonas fulva strain SB1	0.99	0.99
2	NODE_2_length_418459_cov_31.920771	Pseudomonas fulva strain FDAARGOS_167	0.8	0.99
3	NODE_3_length_416284_cov_33.511915	Pseudomonas fulva strain SB1	0.99	0.99
4	NODE_4_length_281005_cov_30.575930	Pseudomonas fulva strain FDAARGOS_167	0.71	0.99
5	NODE_5_length_262720_cov_31.781826	Pseudomonas fulva strain SB1	0.91	0.99
6	NODE_6_length_244382_cov_32.489869	Pseudomonas fulva strain SB1	1	0.99
7	NODE_7_length_195500_cov_35.504466	Pseudomonas sp. URMO17WK12:l11 isolate Yellow	0.99	0.99
8	NODE_8_length_192201_cov_31.199933	Pseudomonas fulva strain SB1	0.99	0.99
9	NODE_9_length_188889_cov_33.274690	Pseudomonas fulva strain SB1	1	0.99
10	NODE_10_length_162174_cov_32.034348	Pseudomonas fulva strain SB1	1	0.99
11	NODE_11_length_160527_cov_34.858722	Pseudomonas fulva strain SB1	0.89	0.99
12	NODE_12_length_146753_cov_35.043410	Pseudomonas fulva strain SB1	0.83	0.99
13	NODE_13_length_137717_cov_30.526681	Pseudomonas fulva strain SB1	0.99	0.99
14	NODE_14_length_128954_cov_28.694404	Pseudomonas fulva strain SB1	1	0.99
15	NODE_15_length_122806_cov_31.598798	Pseudomonas fulva strain SB1	1	0.99
16	NODE_16_length_118565_cov_37.914073	Pseudomonas fulva strain SB1	1	0.99
17	NODE_17_length_111970_cov_38.156755	Pseudomonas fulva strain FDAARGOS_167	1	0.99
18	NODE_18_length_105261_cov_31.691004	Pseudomonas fulva strain FDAARGOS_167	0.72	0.99
19	NODE_19_length_99306_cov_30.798728	Pseudomonas fulva strain FDAARGOS_167	0.99	0.99
20	NODE_20_length_88756_cov_30.470534	Pseudomonas sp. URMO17WK12:l11 isolate Yellow	1	0.99
21	NODE_21_length_88161_cov_34.424075	Pseudomonas fulva strain SB1	1	0.99
22	NODE_22_length_84362_cov_33.754888	Pseudomonas sp. URMO17WK12:l11 isolate Yellow	1	0.99
23	NODE_23_length_83540_cov_31.139463	Pseudomonas fulva strain SB1	1	0.99
24	NODE_24_length_72951_cov_32.244590	Pseudomonas fulva strain FDAARGOS_167	1	0.99
25	NODE_25_length_58473_cov_38.024046	Pseudomonas sp. URMO17WK12:l11 isolate Yellow	1	0.99
26	NODE_26_length_57316_cov_32.089703	Pseudomonas fulva strain FDAARGOS_167	0.99	0.99
27	NODE_27_length_54055_cov_37.469941	Pseudomonas fulva strain SB1	0.85	0.99
28	NODE_28_length_48363_cov_31.640559	Pseudomonas fulva strain SB1	1	0.99
29	NODE_29_length_46728_cov_35.983284	Pseudomonas fulva strain SB1	1	0.99
30	NODE_30_length_41357_cov_32.790226	Pseudomonas fulva strain FDAARGOS_167	1	0.99
31	NODE_31_length_28271_cov_38.386654	Pseudomonas fulva strain SB1	0.35	0.98
32	NODE_33_length_15355_cov_29.342461	Pseudomonas sp. URMO17WK12:l11 isolate Yellow	0.99	0.99
33	NODE_34_length_13921_cov_42.041395	Pseudomonas fulva strain FDAARGOS_167	1	0.99
34	NODE_36_length_12163_cov_26.369973	Pseudomonas sp. URMO17WK12:l11 isolate Yellow	1	0.99
35	NODE_39_length_9043_cov_34.610924	Pseudomonas fulva strain FDAARGOS_167	1	0.98
36	NODE_45_length_7621_cov_50.231252	Pseudomonas sp. URMO17WK12:l11 isolate Yellow	1	0.92
37	NODE_50_length_7071_cov_35.944988	Pseudomonas sp. HLS-6	0.5	0.84
38	NODE_70_length_5284_cov_347.353694	Pseudomonas fulva strain FDAARGOS_167	0.98	0.99
39	NODE_590_length_1277_cov_255.786957	Pseudomonas fulva strain FDAARGOS_167	1	0.99
40	NODE_745_length_996_cov_29.655926	Pseudomonas fulva strain FDAARGOS_167	1	0.96

## Sheet: Pj_LBp-160603
	Contig	Top Hit	Query Cover	Identity
1	NODE_1_length_651447_cov_28.944332	Pseudomonas koreensis strain BS3658	0.88	0.93
2	NODE_2_length_650684_cov_22.323343	Pseudomonas sp. DR 5-09	0.41	0.94
3	NODE_3_length_530816_cov_21.685812	Pseudomonas moraviensis strain BS3668	0.78	0.93
4	NODE_4_length_363088_cov_22.789545	Pseudomonas granadensis strain LMG 27940	0.84	0.91
5	NODE_5_length_348131_cov_21.043034	Pseudomonas moraviensis strain BS3668	0.76	0.85
6	NODE_6_length_346420_cov_20.368919	Pseudomonas reinekei strain BS3776	0.59	0.91
7	NODE_7_length_344445_cov_23.115649	Pseudomonas sp. Z003-0.4C(8344-21)	0.87	0.9
8	NODE_8_length_327702_cov_20.559585	Pseudomonas sp. B10	0.73	0.89
9	NODE_9_length_303030_cov_20.160338	Pseudomonas sp. MS586	0.59	0.88
10	NODE_10_length_298438_cov_21.007254	Pseudomonas fluorescens strain CREA-C16	0.73	0.88
11	NODE_11_length_275317_cov_21.717512	Pseudomonas koreensis strain P19E3	0.88	0.91
12	NODE_12_length_225983_cov_22.526433	Pseudomonas koreensis strain BS3658	0.94	0.89
13	NODE_13_length_211131_cov_21.686357	Pseudomonas sp. Z003-0.4C(8344-21)	0.84	0.9
14	NODE_14_length_194106_cov_20.668686	Pseudomonas fluorescens strain Pf0-1	0.78	0.85
15	NODE_15_length_179974_cov_20.526698	Pseudomonas koreensis strain D26	0.71	0.9
16	NODE_16_length_156666_cov_25.816499	Pseudomonas moraviensis strain BS3668	0.87	0.89
17	NODE_17_length_133092_cov_23.823277	Pseudomonas koreensis strain BS3658	0.95	0.9
18	NODE_18_length_131086_cov_20.846670	Pseudomonas koreensis strain CRS05-R5	0.94	0.92
19	NODE_19_length_128271_cov_27.916438	Pseudomonas sp. B10	0.9	0.87
20	NODE_20_length_111411_cov_24.746774	Pseudomonas moraviensis strain BS3668	0.98	0.93
21	NODE_21_length_103413_cov_20.875753	Pseudomonas sp. Z003-0.4C(8344-21)	0.76	0.86
22	NODE_22_length_102249_cov_21.824377	Pseudomonas granadensis strain LMG 27940	0.94	0.87
23	NODE_23_length_91321_cov_19.649045	Pseudomonas koreensis strain CRS05-R5	0.79	0.93
24	NODE_24_length_71351_cov_21.782194	Pseudomonas moraviensis strain BS3668	0.96	0.91
25	NODE_25_length_67769_cov_23.807723	Pseudomonas koreensis strain CRS05-R5	0.78	0.88
26	NODE_26_length_66339_cov_20.760089	Pseudomonas koreensis strain BS3658	0.78	0.9
27	NODE_27_length_64668_cov_21.341008	Pseudomonas koreensis strain D26	0.9	0.89
28	NODE_28_length_56251_cov_21.858866	Pseudomonas koreensis strain CRS05-R5	0.91	0.88
29	NODE_29_length_39422_cov_21.722127	Pseudomonas koreensis strain CRS05-R5	0.55	0.91
30	NODE_30_length_31673_cov_21.916122	Pseudomonas sp. GR 6-02	0.5	0.78
31	NODE_31_length_31281_cov_20.095975	Pseudomonas sp. Z003-0.4C(8344-21)	0.63	0.89
32	NODE_32_length_30721_cov_21.559587	Pseudomonas fluorescens strain CREA-C16	0.95	0.93
33	NODE_33_length_25437_cov_22.009324	Pseudomonas fluorescens strain CREA-C16	0.82	0.91
34	NODE_34_length_20059_cov_20.941100	Pseudomonas granadensis strain LMG 27940	0.99	0.91
35	NODE_35_length_14892_cov_19.761666	Pseudomonas koreensis strain P19E3	0.66	0.88
36	NODE_36_length_10933_cov_19.423561	Pseudomonas granadensis strain LMG 27940	0.99	0.86
37	NODE_37_length_8229_cov_24.739941	Pseudomonas koreensis strain BS3658	0.8	0.89
38	NODE_38_length_5057_cov_209.402231	Pseudomonas sp. Z003-0.4C(8344-21)	0.98	0.99
39	NODE_39_length_2513_cov_17.179380	Pseudomonas lini strain BS3782	0.77	0.81
40	NODE_40_length_2032_cov_23.569554	Pseudomonas sp. DR 5-09	0.91	0.76
41	NODE_41_length_1418_cov_49.210689	Pseudomonas sp. Z003-0.4C(8344-21)	1	0.86
42	NODE_42_length_1328_cov_37.982515	Pseudomonas moraviensis strain BS3668	0.97	0.73
43	NODE_43_length_1256_cov_77.814880	Pseudomonas furukawaii	0.99	0.84
44	NODE_44_length_1199_cov_119.710821	Pseudomonas sp. UW4	1	0.94
45	NODE_45_length_1063_cov_46.303419	Pseudomonas fluorescens strain Pf0-1	0.99	0.9
46	NODE_46_length_1040_cov_21.646221	No significant similarity found	No significant similarity found
47	NODE_47_length_971_cov_30.187204	Pseudomonas sp. DR 5-09	0.99	0.68
48	NODE_48_length_943_cov_50.613971	Pseudomonas moraviensis strain BS3668	1	0.83
49	NODE_49_length_887_cov_20.464474	Pseudomonas sp. DR 5-09	0.95	0.86

## Sheet: Pk_57B_090624
	Contig	Top Hit	Query Cover	Identity
1	NODE_1_length_652443_cov_29.920773	Pseudomonas koreensis strain D26	0.92	0.97
2	NODE_2_length_603369_cov_27.372255	Pseudomonas sp. B10	0.96	0.97
3	NODE_3_length_529071_cov_24.419810	Pseudomonas koreensis strain D26	0.87	0.96
4	NODE_4_length_488258_cov_20.469026	Pseudomonas koreensis strain D26	0.86	0.93
5	NODE_5_length_426742_cov_20.655251	Pseudomonas sp. B10	0.9	0.98
6	NODE_6_length_339549_cov_20.480484	Pseudomonas sp. B10	0.87	0.96
7	NODE_7_length_244413_cov_24.910535	Pseudomonas koreensis strain D26	0.97	0.96
8	NODE_8_length_204245_cov_24.320491	Pseudomonas sp. B10	0.92	0.97
9	NODE_9_length_200429_cov_28.635480	Pseudomonas koreensis strain D26	0.79	0.97
10	NODE_10_length_194702_cov_26.601758	Pseudomonas sp. B10	0.9	0.97
11	NODE_11_length_178395_cov_25.278586	Pseudomonas sp. B10	0.85	0.96
12	NODE_12_length_176410_cov_27.681830	Pseudomonas sp. B10	0.97	0.97
13	NODE_13_length_173372_cov_27.646252	Pseudomonas moraviensis strain BS3668	0.89	0.94
14	NODE_14_length_171743_cov_22.129533	Pseudomonas sp. B10	0.95	0.97
15	NODE_15_length_132909_cov_21.922798	Pseudomonas koreensis strain D26	0.77	0.94
16	NODE_16_length_125200_cov_24.648869	Pseudomonas koreensis strain D26	0.98	0.96
17	NODE_17_length_120547_cov_27.282744	Pseudomonas sp. B10	0.9	0.98
18	NODE_18_length_115468_cov_25.182208	Pseudomonas sp. B10	0.93	0.97
19	NODE_19_length_103342_cov_27.367766	Pseudomonas koreensis strain D26	0.99	0.97
20	NODE_20_length_98696_cov_24.098753	Pseudomonas sp. B10	0.94	0.97
21	NODE_21_length_93588_cov_22.412728	Pseudomonas sp. B10	0.98	0.96
22	NODE_22_length_93305_cov_23.714117	Pseudomonas koreensis strain D26	0.66	0.98
23	NODE_23_length_89967_cov_22.061776	Pseudomonas sp. B10	0.99	0.97
24	NODE_24_length_71251_cov_20.099952	Pseudomonas sp. B10	0.99	0.97
25	NODE_25_length_61468_cov_32.990952	Pseudomonas moraviensis strain BS3668	1	0.96
26	NODE_26_length_52822_cov_26.592675	Pseudomonas koreensis strain D26	0.93	0.96
27	NODE_27_length_51028_cov_20.771321	Pseudomonas sp. B10	0.8	0.95
28	NODE_28_length_41540_cov_18.804264	Pseudomonas sp. B10	0.92	0.96
29	NODE_29_length_32956_cov_25.751287	Pseudomonas koreensis strain D26	0.99	0.96
30	NODE_30_length_28255_cov_25.194397	Pseudomonas sp. B10	0.99	0.97
31	NODE_31_length_26493_cov_25.141849	Pseudomonas sp. B10	0.96	0.96
32	NODE_32_length_21544_cov_20.649811	Pseudomonas koreensis strain D26	0.92	0.96
33	NODE_33_length_16689_cov_23.742905	Pseudomonas sp. B10	0.98	0.96
34	NODE_34_length_13839_cov_30.032089	Pseudomonas koreensis strain CRS05-R5	0.85	0.92
35	NODE_35_length_5320_cov_203.202966	Pseudomonas koreensis strain D26	0.98	0.99
36	NODE_36_length_1639_cov_280.935185	Pseudomonas synxantha strain LMG 2190	1	0.82
37	NODE_37_length_1602_cov_68.521356	Pseudomonas agarici strain NCPPB 2472	1	0.93
38	NODE_38_length_1189_cov_94.761770	Pseudomonas sp. Z003-0.4C (8344-21)	1	0.98

## Sheet: Pk_LB_090714
	Contig	Top Hit	Query Cover	Identity
1	NODE_1_length_782791_cov_20.623315	Pseudomonas sp. B10	0.81	0.97
2	NODE_2_length_583632_cov_25.632815	Pseudomonas sp. B10	0.8	0.95
3	NODE_3_length_433877_cov_22.493155	Pseudomonas koreensis strain D26	0.94	0.96
4	NODE_4_length_397075_cov_19.755908	Pseudomonas sp. B10	0.81	0.97
5	NODE_5_length_385617_cov_20.265032	Pseudomonas sp. B10	0.95	0.96
6	NODE_6_length_351104_cov_21.125826	Pseudomonas sp. B10	0.97	0.96
7	NODE_7_length_300178_cov_21.550783	Pseudomonas sp. B10	0.93	0.96
8	NODE_8_length_299940_cov_22.619266	Pseudomonas koreensis strain D26	0.84	0.95
9	NODE_9_length_275067_cov_24.505532	Pseudomonas sp. B10	0.94	0.97
10	NODE_10_length_255023_cov_22.382521	Pseudomonas koreensis strain D26	0.96	0.95
11	NODE_11_length_249106_cov_23.834159	Pseudomonas koreensis strain D26	0.96	0.94
12	NODE_12_length_153382_cov_25.161978	Pseudomonas sp. B10	0.67	0.97
13	NODE_13_length_145696_cov_23.716732	Pseudomonas sp. B10	0.89	0.97
14	NODE_14_length_141909_cov_22.648178	Pseudomonas koreensis strain D26	0.98	0.97
15	NODE_15_length_119615_cov_22.031191	Pseudomonas koreensis strain D26	0.91	0.95
16	NODE_16_length_111128_cov_19.950406	Pseudomonas koreensis strain D26	0.83	0.94
17	NODE_17_length_102527_cov_21.550771	Pseudomonas sp. B10	0.94	0.97
18	NODE_18_length_98000_cov_22.908003	Pseudomonas koreensis strain D26	0.97	0.98
19	NODE_19_length_97758_cov_22.785785	Pseudomonas sp. B10	0.98	0.97
20	NODE_20_length_96872_cov_24.390521	Pseudomonas sp. B10	0.99	0.96
21	NODE_21_length_92942_cov_21.503238	Pseudomonas koreensis strain D26	0.96	0.97
22	NODE_22_length_85937_cov_22.526058	Pseudomonas koreensis strain D26	0.98	0.96
23	NODE_23_length_80311_cov_23.652674	Pseudomonas sp. B10	0.95	0.97
24	NODE_24_length_78029_cov_20.043426	Pseudomonas koreensis strain D26	0.74	0.95
25	NODE_25_length_67509_cov_22.391841	Pseudomonas sp. B10	0.96	0.97
26	NODE_26_length_57041_cov_29.804670	Pseudomonas sp. B10	0.99	0.98
27	NODE_27_length_49801_cov_21.603797	Pseudomonas sp. B10	0.99	0.97
28	NODE_28_length_36000_cov_25.990494	Pseudomonas sp. B10	0.81	0.94
29	NODE_29_length_28665_cov_23.214556	Pseudomonas fluorescens strain CREA-C16	0.96	0.91
30	NODE_30_length_25576_cov_18.683878	Pseudomonas sp. B10	0.99	0.96
31	NODE_31_length_18487_cov_17.886765	Pseudomonas sp. B10	0.94	0.95
32	NODE_32_length_15201_cov_18.721507	Pseudomonas koreensis strain D26	0.88	0.95
33	NODE_33_length_14498_cov_18.261777	Pseudomonas sp. B10	0.98	0.97
34	NODE_34_length_13059_cov_18.577250	Pseudomonas sp. B10	0.99	0.95
35	NODE_35_length_5252_cov_173.215024	Pseudomonas moraviensis strain BS3668	0.98	0.99
36	NODE_36_length_5062_cov_11.167579	Pseudomonas sp. B10	1	0.96
37	NODE_37_length_4164_cov_31.030964	Pseudomonas koreensis strain D26	1	0.99
38	NODE_38_length_3834_cov_22.602104	Pseudomonas koreensis strain D26	0.3	0.96
39	NODE_39_length_2115_cov_21.678571	Pseudomonas koreensis strain D26	1	0.99
40	NODE_40_length_1375_cov_78.489583	Pseudomonas savastanoi pv. savastanoi NCPPB 3335	1	0.97
41	NODE_41_length_1210_cov_200.029548	Pseudomonas sp. Z003-0.4C(8344-21)	1	0.99
42	NODE_42_length_919_cov_42.449495	Pseudomonas koreensis strain D26	1	0.99
43	NODE_43_length_911_cov_6.506378	Pseudomonas moraviensis strain BS3668	1	0.93
44	NODE_44_length_727_cov_53.173333	Pseudomonas koreensis strain D26	1	0.99
45	NODE_46_length_544_cov_21.932854	Pseudomonas koreensis strain D26	1	0.99
46	NODE_47_length_537_cov_69.348780	Pseudomonas sp. B10	1	0.99
47	NODE_48_length_524_cov_105.040302	Pseudomonas sp. B10	1	0.99

## Sheet: Pm_LB-090624
	Contig	Top Hit	Query Cover	Identity
1	NODE_1_length_377827_cov_14.202706	Pseudomonas putida strain 1A00316	0.91	0.93
2	NODE_2_length_356757_cov_19.305005	Pseudomonas mosselii strain PtA1	0.92	0.95
3	NODE_3_length_324921_cov_18.256698	Pseudomonas putida strain 1A00316	0.93	0.95
4	NODE_4_length_318059_cov_18.576781	Pseudomonas mosselii strain PtA1	0.9	0.96
5	NODE_5_length_286800_cov_16.839277	Pseudomonas mosselii strain PtA1	0.91	0.96
6	NODE_6_length_281731_cov_20.118294	Pseudomonas mosselii strain PtA1	0.97	0.96
7	NODE_7_length_280234_cov_16.632269	Pseudomonas putida strain 1A00316	0.82	0.95
8	NODE_8_length_192817_cov_16.338866	Pseudomonas putida strain 1A00316	0.94	0.96
9	NODE_9_length_192552_cov_12.700637	Pseudomonas mosselii strain BS011	0.82	0.94
10	NODE_10_length_159979_cov_16.695318	Pseudomonas sp. CCOS	0.91	0.9
11	NODE_11_length_156666_cov_13.973380	Pseudomonas mosselii strain BS011	0.79	0.95
12	NODE_12_length_143976_cov_16.949510	Pseudomonas mosselii strain BS011	0.97	0.96
13	NODE_13_length_139477_cov_14.170958	Pseudomonas mosselii strain BS011	0.89	0.96
14	NODE_14_length_136498_cov_13.063921	Pseudomonas putida strain 1A00316	0.89	0.94
15	NODE_15_length_136082_cov_16.313648	Pseudomonas mosselii strain PtA1	0.94	0.95
16	NODE_16_length_130538_cov_16.823504	Pseudomonas putida strain 1A00316	0.93	0.96
17	NODE_17_length_120049_cov_14.728265	Pseudomonas mosselii strain PtA1	0.91	0.96
18	NODE_18_length_96875_cov_16.610462	Pseudomonas mosselii strain PtA1	0.97	0.94
19	NODE_19_length_92572_cov_13.356039	Pseudomonas mosselii strain PtA1	0.87	0.96
20	NODE_20_length_81445_cov_14.946654	Pseudomonas mosselii strain PtA1	0.87	0.92
21	NODE_21_length_79724_cov_15.652726	Pseudomonas mosselii strain PtA1	0.92	0.94
22	NODE_22_length_79224_cov_12.756944	Pseudomonas mosselii strain PtA1	0.92	0.95
23	NODE_23_length_76098_cov_17.928999	Pseudomonas putida strain 1A00316	0.16	0.91
24	NODE_24_length_68698_cov_12.943679	Pseudomonas putida strain 1A00316	0.59	0.97
25	NODE_25_length_65455_cov_12.369964	Pseudomonas putida strain 1A00316	0.86	0.95
26	NODE_26_length_62799_cov_23.141850	Pseudomonas putida strain 1A00316	0.95	0.98
27	NODE_27_length_61141_cov_13.837873	Pseudomonas mosselii strain PtA1	0.93	0.95
28	NODE_28_length_59166_cov_17.054913	Pseudomonas putida strain 1A00316	0.98	0.95
29	NODE_29_length_57169_cov_15.407209	Pseudomonas mosselii strain PtA1	0.98	0.97
30	NODE_30_length_55945_cov_11.512039	Pseudomonas mosselii strain PtA1	0.96	0.96
31	NODE_31_length_53979_cov_15.479295	Pseudomonas putida strain 1A00316	0.99	0.96
32	NODE_32_length_52352_cov_14.354141	Pseudomonas mosselii strain PtA1	0.86	0.97
33	NODE_33_length_52198_cov_15.259703	Pseudomonas putida strain 1A00316	0.96	0.97
34	NODE_34_length_51852_cov_17.726535	Pseudomonas putida strain 1A00316	0.97	0.95
35	NODE_35_length_51099_cov_14.570725	Pseudomonas putida strain 1A00316	0.97	0.94
36	NODE_36_length_44333_cov_12.741325	Pseudomonas mosselii strain PtA1	0.99	0.94
37	NODE_37_length_42003_cov_11.700903	Pseudomonas mosselii strain PtA1	0.98	0.9
38	NODE_38_length_40713_cov_16.745774	Pseudomonas putida strain 1A00316	0.98	0.96
39	NODE_39_length_38758_cov_17.179364	Pseudomonas mosselii strain PtA1	0.97	0.95
40	NODE_40_length_38559_cov_12.343984	Pseudomonas sp. CCOS 191	0.82	0.93
41	NODE_41_length_38556_cov_13.483047	Pseudomonas sp. CCOS 191	0.89	0.87
42	NODE_42_length_38266_cov_16.153465	Pseudomonas putida strain 1A00316	0.99	0.97
43	NODE_43_length_37717_cov_13.955414	Pseudomonas putida strain 1A00316	0.95	0.95
44	NODE_44_length_35947_cov_15.697850	Pseudomonas sp. CCOS 191	0.92	0.91
45	NODE_45_length_33104_cov_13.668102	Pseudomonas putida strain 1A00316	0.83	0.96
46	NODE_46_length_32432_cov_13.974896	Pseudomonas sp. CCOS 191	0.96	0.93
47	NODE_47_length_31210_cov_12.990027	Pseudomonas putida strain 1A00316	0.99	0.92
48	NODE_48_length_31112_cov_15.675391	Pseudomonas putida strain 1A00316	0.99	0.95
49	NODE_49_length_29875_cov_17.518152	Pseudomonas putida strain 1A00316	0.98	0.95
50	NODE_50_length_29682_cov_13.260193	Pseudomonas putida strain 1A00316	0.92	0.94
51	NODE_51_length_26787_cov_12.406564	Pseudomonas sp. CCOS 191	0.97	0.89
52	NODE_52_length_24911_cov_16.588485	Pseudomonas mosselii strain PtA1	0.99	0.94
53	NODE_53_length_23015_cov_14.350096	Pseudomonas mosselii strain PtA1	0.98	0.94
54	NODE_54_length_21205_cov_19.620125	Pseudomonas putida strain 1A00316	0.66	0.96
55	NODE_55_length_20250_cov_13.497192	Pseudomonas mosselii strain PtA1	0.99	0.95
56	NODE_56_length_19370_cov_17.783506	Pseudomonas sp. CCOS 191	1	0.96
57	NODE_57_length_18490_cov_12.877199	Pseudomonas entomophila str. L48	0.96	0.95
58	NODE_58_length_16524_cov_14.044703	Pseudomonas mosselii strain PtA1	0.91	0.96
59	NODE_59_length_16152_cov_14.133292	Pseudomonas entomophila str. L48	0.97	0.95
60	NODE_60_length_14521_cov_10.913019	Pseudomonas sp. CCOS 191	0.97	0.93
61	NODE_61_length_13729_cov_13.232760	Pseudomonas mosselii strain PtA1	0.96	0.96
62	NODE_62_length_8463_cov_11.207054	Pseudomonas mosselii strain PtA1	1	0.95
63	NODE_63_length_8385_cov_20.491306	Pseudomonas putida strain 1A00316	0.02	0.99
64	NODE_64_length_8366_cov_22.745843	Pseudomonas fluorescens strain MS82	0.62	0.89
65	NODE_65_length_8253_cov_22.679916	Pseudomonas aeruginosa strain PAER4_119	0.44	0.89
66	NODE_66_length_6678_cov_15.829644	Pseudomonas mosselii strain PtA1	0.54	0.95
67	NODE_67_length_5978_cov_11.790976	Pseudomonas putida S13.1.2	0.96	0.88
68	NODE_68_length_5863_cov_11.818515	Pseudomonas mosselii strain PtA1	1	0.96
69	NODE_69_length_5057_cov_209.707505	Pseudomonas sp. CCOS 191	1	0.99
70	NODE_70_length_4044_cov_15.984937	Pseudomonas mosselii strain PtA1	1	0.96
71	NODE_71_length_2812_cov_8.775419	Pseudomonas putida strain PP112420	0.98	0.88
72	NODE_72_length_2505_cov_13.603028	Pseudomonas putida strain 1A00316	1	0.95
73	NODE_73_length_2502_cov_16.437895	Pseudomonas mosselii strain PtA1	1	0.93
74	NODE_74_length_2378_cov_9.465571	Pseudomonas mosselii strain BS011	0.96	0.93
75	NODE_75_length_2307_cov_23.066514	Pseudomonas alkylphenolica strain KL28	0.9	0.83
76	NODE_76_length_1720_cov_35.130571	No significant similarity found	No significant similarity found
77	NODE_77_length_1713_cov_90.136192	Pseudomonas putida strain IEC33019	0.98	0.78
78	NODE_78_length_1563_cov_32.257660	Pseudomonas mosselii strain PtA1	1	0.96
79	NODE_79_length_1336_cov_173.985939	Pseudomonas sp. PONIH3	1	0.98
80	NODE_80_length_1235_cov_96.821300	Pseudomonas aeruginosa strain Pb18	1	0.99
81	NODE_81_length_1233_cov_63.717902	Lysobacter capsici strain KNU-14	0.57	0.72
82	NODE_82_length_1210_cov_125.167128	Pseudomonas brassicacearum strain DF41	1	0.75

## Sheet: Pm_LBp-160603
	Contig	Top Hit	Query Cover	Identity
1	NODE_1_length_709954_cov_29.709973	Pseudomonas sp. PONIH3	0.92	0.96
2	NODE_2_length_552590_cov_24.507925	Pseudomonas sp. PONIH3	0.89	0.98
3	NODE_3_length_497719_cov_21.394164	Pseudomonas sp. PONIH3	0.87	0.96
4	NODE_4_length_414359_cov_18.536542	Pseudomonas sp. PONIH3	0.82	0.97
5	NODE_5_length_311043_cov_25.239476	Pseudomonas mosselii SJ10	0.93	0.96
6	NODE_6_length_290603_cov_29.230484	Pseudomonas sp. CCOS 191	0.9	0.97
7	NODE_7_length_257006_cov_25.307694	Pseudomonas mosselii SJ10	0.93	0.97
8	NODE_8_length_216808_cov_20.954375	Pseudomonas sp. CCOS 191	0.97	0.94
9	NODE_9_length_199757_cov_24.594610	Pseudomonas sp. CCOS 191	0.8	0.97
10	NODE_10_length_178903_cov_17.863522	Pseudomonas sp. CCOS 191	0.94	0.96
11	NODE_11_length_165805_cov_17.806649	Pseudomonas mosselii SJ10	0.89	0.96
12	NODE_12_length_164905_cov_27.733429	Pseudomonas sp. PONIH3	0.99	0.97
13	NODE_13_length_146027_cov_24.567635	Pseudomonas sp. PONIH3	0.96	0.96
14	NODE_14_length_136642_cov_27.892803	Pseudomonas sp. CCOS 191	0.96	0.96
15	NODE_15_length_131746_cov_21.360594	Pseudomonas sp. CCOS 191	0.65	0.94
16	NODE_16_length_116938_cov_24.474981	Pseudomonas mosselii SJ10	0.75	0.96
17	NODE_17_length_114699_cov_26.242590	Pseudomonas mosselii SJ10	0.8	0.96
18	NODE_18_length_97192_cov_25.641786	Pseudomonas sp. CCOS 191	0.99	0.96
19	NODE_19_length_95776_cov_17.211461	Pseudomonas mosselii strain BS011	0.91	0.91
20	NODE_20_length_79375_cov_21.412692	Pseudomonas sp. CCOS 191	0.89	0.95
21	NODE_21_length_77953_cov_23.126706	Pseudomonas sp. PONIH3	0.37	0.96
22	NODE_22_length_73730_cov_25.567558	Pseudomonas mosselii SJ10	0.91	0.96
23	NODE_23_length_65854_cov_18.638642	Pseudomonas sp. PONIH3	0.93	0.96
24	NODE_24_length_61943_cov_34.361589	Pseudomonas mosselii SJ10	0.99	0.99
25	NODE_25_length_59580_cov_21.588229	Pseudomonas mosselii strain PtA1	0.82	0.92
26	NODE_26_length_58274_cov_17.732953	Pseudomonas sp. CCOS 191	0.98	0.97
27	NODE_27_length_52283_cov_25.159291	Pseudomonas sp. CCOS 191	0.97	0.97
28	NODE_28_length_50803_cov_23.521588	Pseudomonas sp. CCOS 191	0.99	0.96
29	NODE_29_length_45846_cov_25.807126	Pseudomonas sp. PONIH3	0.86	0.95
30	NODE_30_length_45342_cov_16.576313	Pseudomonas sp. PONIH3	0.96	0.96
31	NODE_31_length_44584_cov_17.939087	Pseudomonas mosselii SJ10	0.92	0.91
32	NODE_32_length_42168_cov_25.401394	Pseudomonas sp. CCOS 191	0.99	0.97
33	NODE_33_length_40118_cov_23.100073	Pseudomonas mosselii SJ10	0.99	0.96
34	NODE_34_length_30526_cov_20.393368	Pseudomonas sp. PONIH3	0.89	0.91
35	NODE_35_length_30152_cov_21.764063	Pseudomonas sp. CCOS 191	0.99	0.97
36	NODE_36_length_25620_cov_19.993645	Pseudomonas putida strain 1A00316	0.99	0.96
37	NODE_37_length_19650_cov_19.721662	Pseudomonas sp. CCOS 191	0.99	0.96
38	NODE_38_length_15913_cov_20.338845	Pseudomonas mosselii SJ10	0.99	0.95
39	NODE_39_length_13078_cov_20.636167	Pseudomonas sp. CCOS 191	0.98	0.96
40	NODE_40_length_6295_cov_18.072471	Pseudomonas sp. PONIH3	0.98	0.97
41	NODE_41_length_5106_cov_300.297449	Pseudomonas sp. CCOS 191	0.98	0.99
42	NODE_42_length_5021_cov_31.139559	Pseudomonas putida strain 1A00316	0.28	0.98
43	NODE_43_length_4791_cov_15.752144	Pseudomonas mosselii SJ10	1	0.98
44	NODE_44_length_4047_cov_30.997449	Pseudomonas chlororaphis subsp. aurantiaca strain: StFRB508	0.28	0.83
45	NODE_45_length_3902_cov_16.132185	Pseudomonas mosselii strain PtA1	1	0.89
46	NODE_46_length_3710_cov_28.040190	Pseudomonas mosselii strain PtA1	0.56	0.99
47	NODE_47_length_1474_cov_29.566444	Pseudomonas putida strain 1A00316	1	0.91
48	NODE_48_length_1448_cov_82.713853	Pseudomonas sp. PONIH3	1	0.98
49	NODE_49_length_1206_cov_65.126969	Pseudomonas aeruginosa strain SMC4509 CRISPR repeat sequence	1	0.96
50	NODE_50_length_1179_cov_168.653042	Pseudomonas sp. PONIH3	1	0.99
51	NODE_51_length_790_cov_26.529412	Pseudomonas putida strain 1A00316	0.88	0.89
52	NODE_53_length_705_cov_53.105536	Pseudomonas mosselii strain PtA1	1	0.98

[truncated: 6 more sheets: Pp_MB-090624, Pp_MB-090714, Ps_57B-090714, Psp_57B-090624, Psp_LB-090624, Psp_MB-090624]
