# Supplementary material for: Pseudomonas Diversity Within Urban Freshwaters
Source: Front Microbiol. 2019 Feb 15;10:195. doi: 10.3389/fmicb.2019.00195 (PMC6384249; doi:10.3389/fmicb.2019.00195)
Supplement: Supplementary file 4 [file Table_4.XLSX]

## Sheet: Data Sheet 5
Supplementary Data Sheet 5. Rast genome annotations.
Each tab corresponds with an individual genome sequence and the top hit, query coverage, and sequence identity are reported.
Genome Abbreviation	Species
Pa_MB-090714	P. alcaligenes strain MB-090714
Pc_LBs-160603	P. chlororaphis strain LBs-160603
Pf_57B-090714	P. fulva strain 57B-090714
Pf_LB-090714	P. fulva strain LB-090714
Pj_LBp-160603	P. jessenii strain LBp-160603
Pk_57B_090624	P. koreensis strain 57B-090624
Pk_LB_090714	P. koreensis strain LB-090714
Pm_LB-090624	P. mosselii strain LB-090624
Pm_LBp-160603	P. mosselii strain LBp-160603
Pp_MB-090624	P. protegens strain MB-090624
Pp_MB-090714	P. protegens strain MB-090714
Ps_57B-090714	P. soli strain 57B-090714
Psp_57B-090624	Pseudomonas sp. 57B-090624
Psp_LB-090624	Pseudomonas sp. LB-090624
Psp_MB-090624	Pseudomonas sp. MB-090624

## Sheet: Pa_MB-090714
contig_id	type	start	stop	strand	function
NODE_10_length_137625_cov_35.650475	peg	47	616	+	Ribosomal large subunit pseudouridine synthase E (EC 4.2.1.70)
NODE_10_length_137625_cov_35.650475	peg	1016	624	-	Coproporphyrinogen III oxidase and related Fe-S oxidoreductases
NODE_10_length_137625_cov_35.650475	peg	1319	1101	-	FIG00954142: hypothetical protein
NODE_10_length_137625_cov_35.650475	peg	1877	1398	-	Transcriptional regulator, AsnC family
NODE_10_length_137625_cov_35.650475	peg	2616	2197	-	Cytochrome oxidase subunit 1 (EC 1.9.3.1)
NODE_10_length_137625_cov_35.650475	peg	3737	2853	-	Cobalt-zinc-cadmium resistance protein
NODE_10_length_137625_cov_35.650475	peg	4237	3734	-	DINB PROTEIN
NODE_10_length_137625_cov_35.650475	peg	4653	4237	-	Polyribonucleotide nucleotidyltransferase (polynucleotide phosphorylase)
NODE_10_length_137625_cov_35.650475	peg	4759	7278	+	ATP-dependent helicase HrpB
NODE_10_length_137625_cov_35.650475	peg	8012	7275	-	FIG00956599: hypothetical protein
NODE_10_length_137625_cov_35.650475	peg	8136	8978	+	Short-chain dehydrogenase/reductase SDR
NODE_10_length_137625_cov_35.650475	peg	9415	8981	-	Lactoylglutathione lyase
NODE_10_length_137625_cov_35.650475	peg	10150	9485	-	FIG00958173: hypothetical protein
NODE_10_length_137625_cov_35.650475	peg	10201	10746	+	FIG00954572: hypothetical protein
NODE_10_length_137625_cov_35.650475	peg	10756	11361	+	DNA polymerase III alpha subunit (EC 2.7.7.7)
NODE_10_length_137625_cov_35.650475	peg	13047	11464	-	Peptide chain release factor 3
NODE_10_length_137625_cov_35.650475	peg	13108	13269	+	hypothetical protein
NODE_10_length_137625_cov_35.650475	peg	13474	14637	+	Ornithine decarboxylase (EC 4.1.1.17) / Arginine decarboxylase (EC 4.1.1.19)
NODE_10_length_137625_cov_35.650475	peg	14732	15475	+	Lactam utilization protein LamB
NODE_10_length_137625_cov_35.650475	peg	15472	16146	+	Allophanate hydrolase 2 subunit 1 (EC 3.5.1.54)
NODE_10_length_137625_cov_35.650475	peg	16158	17063	+	Allophanate hydrolase 2 subunit 2 (EC 3.5.1.54)
NODE_10_length_137625_cov_35.650475	peg	17588	17160	-	hypothetical protein
NODE_10_length_137625_cov_35.650475	peg	17949	19091	+	Leucine-, isoleucine-, valine-, threonine-, and alanine-binding protein
NODE_10_length_137625_cov_35.650475	peg	20069	19098	-	Dipeptide transport ATP-binding protein DppF (TC 3.A.1.5.2)
NODE_10_length_137625_cov_35.650475	peg	21043	20069	-	Dipeptide transport ATP-binding protein DppD (TC 3.A.1.5.2)
NODE_10_length_137625_cov_35.650475	peg	22057	21146	-	Dipeptide transport system permease protein DppC (TC 3.A.1.5.2)
NODE_10_length_137625_cov_35.650475	peg	23080	22070	-	Dipeptide transport system permease protein DppB (TC 3.A.1.5.2)
NODE_10_length_137625_cov_35.650475	peg	24717	23125	-	Dipeptide-binding ABC transporter, periplasmic substrate-binding component (TC 3.A.1.5.2)
NODE_10_length_137625_cov_35.650475	peg	26377	24776	-	Dipeptide-binding ABC transporter, periplasmic substrate-binding component (TC 3.A.1.5.2)
NODE_10_length_137625_cov_35.650475	peg	26387	26509	+	hypothetical protein
NODE_10_length_137625_cov_35.650475	peg	27301	26588	-	probable periplasmic protein NMA1059
NODE_10_length_137625_cov_35.650475	peg	27465	28745	+	Sensor histidine kinase PrrB (RegB) (EC 2.7.3.-)
NODE_10_length_137625_cov_35.650475	peg	28738	29298	+	Dna binding response regulator PrrA (RegA)
NODE_10_length_137625_cov_35.650475	peg	29410	30339	+	membrane protein, putative
NODE_10_length_137625_cov_35.650475	peg	30719	30336	-	4-carboxymuconolactone decarboxylase (EC 4.1.1.44)
NODE_10_length_137625_cov_35.650475	peg	31821	30736	-	Inner membrane protein YrbG, predicted calcium/sodium:proton antiporter
NODE_10_length_137625_cov_35.650475	peg	32354	31902	-	Rare lipoprotein A precursor
NODE_10_length_137625_cov_35.650475	peg	33850	32402	-	Aspartyl-tRNA(Asn) amidotransferase subunit B (EC 6.3.5.6) @ Glutamyl-tRNA(Gln) amidotransferase subunit B (EC 6.3.5.7)
NODE_10_length_137625_cov_35.650475	peg	35313	33862	-	Aspartyl-tRNA(Asn) amidotransferase subunit A (EC 6.3.5.6) @ Glutamyl-tRNA(Gln) amidotransferase subunit A (EC 6.3.5.7)
NODE_10_length_137625_cov_35.650475	peg	35617	35330	-	Aspartyl-tRNA(Asn) amidotransferase subunit C (EC 6.3.5.6) @ Glutamyl-tRNA(Gln) amidotransferase subunit C (EC 6.3.5.7)
NODE_10_length_137625_cov_35.650475	peg	35827	36864	+	Rod shape-determining protein MreB
NODE_10_length_137625_cov_35.650475	peg	37000	37920	+	Rod shape-determining protein MreC
NODE_10_length_137625_cov_35.650475	peg	37917	38408	+	Rod shape-determining protein MreD
NODE_10_length_137625_cov_35.650475	peg	38449	39033	+	Septum formation protein Maf
NODE_10_length_137625_cov_35.650475	peg	39099	40556	+	Cytoplasmic axial filament protein CafA and Ribonuclease G (EC 3.1.4.-)
NODE_10_length_137625_cov_35.650475	peg	40557	44384	+	FIG005080: Possible exported protein
NODE_10_length_137625_cov_35.650475	peg	44429	45283	+	FIG003879: Predicted amidohydrolase / Aliphatic amidase AmiE (EC 3.5.1.4)
NODE_10_length_137625_cov_35.650475	peg	45280	46737	+	TldD protein, part of TldE/TldD proteolytic complex
NODE_10_length_137625_cov_35.650475	peg	47279	46758	-	FIG138315: Putative alpha helix protein
NODE_10_length_137625_cov_35.650475	peg	47369	48715	+	TldE protein, part of TldE/TldD proteolytic complex
NODE_10_length_137625_cov_35.650475	peg	49042	48770	-	Phosphocarrier protein, nitrogen regulation associated
NODE_10_length_137625_cov_35.650475	peg	49908	49051	-	Hypothetical ATP-binding protein UPF0042, contains P-loop
NODE_10_length_137625_cov_35.650475	peg	50389	49925	-	PTS IIA-like nitrogen-regulatory protein PtsN
NODE_10_length_137625_cov_35.650475	peg	50711	50403	-	Ribosome hibernation protein YhbH
NODE_10_length_137625_cov_35.650475	peg	52347	50869	-	RNA polymerase sigma-54 factor RpoN
NODE_10_length_137625_cov_35.650475	peg	53237	52512	-	Lipopolysaccharide ABC transporter, ATP-binding protein LptB
NODE_10_length_137625_cov_35.650475	peg	53779	53237	-	LptA, protein essential for LPS transport across the periplasm
NODE_10_length_137625_cov_35.650475	peg	54332	53766	-	Uncharacterized protein YrbK clustered with lipopolysaccharide transporters
NODE_10_length_137625_cov_35.650475	peg	54866	54342	-	3-deoxy-D-manno-octulosonate 8-phosphate phosphatase (EC 3.1.3.45)
NODE_10_length_137625_cov_35.650475	peg	55865	54867	-	Arabinose 5-phosphate isomerase (EC 5.3.1.13)
NODE_10_length_137625_cov_35.650475	peg	56091	56900	+	Uncharacterized ABC transporter, ATP-binding protein YrbF
NODE_10_length_137625_cov_35.650475	peg	56900	57697	+	Uncharacterized ABC transporter, permease component YrbE
NODE_10_length_137625_cov_35.650475	peg	57697	58164	+	Uncharacterized ABC transporter, periplasmic component YrbD
NODE_10_length_137625_cov_35.650475	peg	58161	58811	+	Uncharacterized ABC transporter, auxiliary component YrbC
NODE_10_length_137625_cov_35.650475	peg	58808	59116	+	Uncharacterized protein YrbB
NODE_10_length_137625_cov_35.650475	peg	59235	59474	+	YrbA protein
NODE_10_length_137625_cov_35.650475	peg	59498	60763	+	UDP-N-acetylglucosamine 1-carboxyvinyltransferase (EC 2.5.1.7)
NODE_10_length_137625_cov_35.650475	peg	60776	61411	+	ATP phosphoribosyltransferase (EC 2.4.2.17)
NODE_10_length_137625_cov_35.650475	peg	61537	62847	+	Histidinol dehydrogenase (EC 1.1.1.23)
NODE_10_length_137625_cov_35.650475	peg	62960	64015	+	Histidinol-phosphate aminotransferase (EC 2.6.1.9)
NODE_10_length_137625_cov_35.650475	peg	65206	64058	-	Outer membrane stress sensor protease DegS
NODE_10_length_137625_cov_35.650475	peg	65321	66079	+	FIG137478: Hypothetical protein YbgI
NODE_10_length_137625_cov_35.650475	peg	66254	67171	+	Sulfate adenylyltransferase subunit 2 (EC 2.7.7.4)
NODE_10_length_137625_cov_35.650475	peg	67184	69082	+	Sulfate adenylyltransferase subunit 1 (EC 2.7.7.4) / Adenylylsulfate kinase (EC 2.7.1.25)
NODE_10_length_137625_cov_35.650475	peg	69642	69208	-	FIG00958649: hypothetical protein
NODE_10_length_137625_cov_35.650475	peg	69778	70407	+	Alpha/beta hydrolase
NODE_10_length_137625_cov_35.650475	peg	70426	71772	+	Tryptophanyl-tRNA synthetase (EC 6.1.1.2)
NODE_10_length_137625_cov_35.650475	peg	71849	72940	+	ATPase, AFG1 family
NODE_10_length_137625_cov_35.650475	peg	74006	73023	-	Transcriptional regulator containing an amidase domain and an AraC-type DNA-binding HTH domain
NODE_10_length_137625_cov_35.650475	peg	74148	75284	+	Butyryl-CoA dehydrogenase (EC 1.3.99.2)
NODE_10_length_137625_cov_35.650475	peg	76366	75329	-	Oxidoreductase, aldo/keto reductase family
NODE_10_length_137625_cov_35.650475	peg	76367	76498	+	hypothetical protein
NODE_10_length_137625_cov_35.650475	peg	76643	77071	+	LSU ribosomal protein L13p (L13Ae)
NODE_10_length_137625_cov_35.650475	peg	77086	77478	+	SSU ribosomal protein S9p (S16e)
NODE_10_length_137625_cov_35.650475	peg	77730	78323	+	Ubiquinol-cytochrome C reductase iron-sulfur subunit (EC 1.10.2.2)
NODE_10_length_137625_cov_35.650475	peg	78320	79534	+	Ubiquinol--cytochrome c reductase, cytochrome B subunit (EC 1.10.2.2)
NODE_10_length_137625_cov_35.650475	peg	79534	80316	+	ubiquinol cytochrome C oxidoreductase, cytochrome C1 subunit
NODE_10_length_137625_cov_35.650475	peg	80403	81020	+	Stringent starvation protein A
NODE_10_length_137625_cov_35.650475	peg	81038	81448	+	Stringent starvation protein B
NODE_10_length_137625_cov_35.650475	peg	82046	81513	-	21 kDa hemolysin precursor
NODE_10_length_137625_cov_35.650475	peg	82636	82043	-	Phosphoheptose isomerase (EC 5.3.1.-)
NODE_10_length_137625_cov_35.650475	peg	82979	82749	-	Predicted endonuclease distantly related to archaeal Holliday junction resolvase
NODE_10_length_137625_cov_35.650475	peg	84909	83098	-	LppC putative lipoprotein
NODE_10_length_137625_cov_35.650475	peg	85070	85897	+	rRNA small subunit methyltransferase I
NODE_10_length_137625_cov_35.650475	peg	86636	87040	+	Cell division protein MraZ
NODE_10_length_137625_cov_35.650475	peg	87043	87984	+	rRNA small subunit methyltransferase H
NODE_10_length_137625_cov_35.650475	peg	87981	88274	+	Cell division protein FtsL
NODE_10_length_137625_cov_35.650475	peg	88271	90022	+	Cell division protein FtsI [Peptidoglycan synthetase] (EC 2.4.1.129)
NODE_10_length_137625_cov_35.650475	peg	90022	91485	+	UDP-N-acetylmuramoylalanyl-D-glutamate--2,6-diaminopimelate ligase (EC 6.3.2.13)
NODE_10_length_137625_cov_35.650475	peg	91478	92851	+	UDP-N-acetylmuramoylalanyl-D-glutamyl-2,6-diaminopimelate--D-alanyl-D-alanine ligase (EC 6.3.2.10)
NODE_10_length_137625_cov_35.650475	peg	92854	93936	+	Phospho-N-acetylmuramoyl-pentapeptide-transferase (EC 2.7.8.13)
NODE_10_length_137625_cov_35.650475	peg	93943	95289	+	UDP-N-acetylmuramoylalanine--D-glutamate ligase (EC 6.3.2.9)
NODE_10_length_137625_cov_35.650475	peg	95286	96509	+	Cell division protein FtsW
NODE_10_length_137625_cov_35.650475	peg	96499	97569	+	UDP-N-acetylglucosamine--N-acetylmuramyl-(pentapeptide) pyrophosphoryl-undecaprenol N-acetylglucosamine transferase (EC 2.4.1.227)
NODE_10_length_137625_cov_35.650475	peg	97604	99010	+	UDP-N-acetylmuramate--alanine ligase (EC 6.3.2.8)
NODE_10_length_137625_cov_35.650475	peg	99007	99948	+	D-alanine--D-alanine ligase (EC 6.3.2.4)
NODE_10_length_137625_cov_35.650475	peg	100036	100827	+	Cell division protein FtsQ
NODE_10_length_137625_cov_35.650475	peg	100843	102087	+	Cell division protein FtsA
NODE_10_length_137625_cov_35.650475	peg	102139	103338	+	Cell division protein FtsZ (EC 3.4.24.-)
NODE_10_length_137625_cov_35.650475	peg	103448	104359	+	UDP-3-O-[3-hydroxymyristoyl] N-acetylglucosamine deacetylase (EC 3.5.1.108)
NODE_10_length_137625_cov_35.650475	peg	104895	104443	-	Zn-ribbon-containing, possibly RNA-binding protein and truncated derivatives
NODE_10_length_137625_cov_35.650475	peg	105128	107860	+	Protein export cytoplasm protein SecA ATPase RNA helicase (TC 3.A.5.1.1)
NODE_10_length_137625_cov_35.650475	peg	107960	109192	+	Glutamate N-acetyltransferase (EC 2.3.1.35) / N-acetylglutamate synthase (EC 2.3.1.1)
NODE_10_length_137625_cov_35.650475	peg	109326	109958	+	Glutathione S-transferase (EC 2.5.1.18)
NODE_10_length_137625_cov_35.650475	peg	109955	110896	+	Mutator mutT protein (7,8-dihydro-8-oxoguanine-triphosphatase) (EC 3.6.1.-) / Thiamin-phosphate pyrophosphorylase-like protein
NODE_10_length_137625_cov_35.650475	peg	111523	110948	-	ATP:Cob(I)alamin adenosyltransferase (EC 2.5.1.17)
NODE_10_length_137625_cov_35.650475	peg	113546	111525	-	Sensory box histidine kinase
NODE_10_length_137625_cov_35.650475	peg	114507	113593	-	2-dehydropantoate 2-reductase (EC 1.1.1.169)
NODE_10_length_137625_cov_35.650475	peg	115469	114504	-	COG3706: Response regulator containing a CheY-like receiver domain and a GGDEF domain
NODE_10_length_137625_cov_35.650475	peg	115618	116097	+	FIG001943: hypothetical protein YajQ
NODE_10_length_137625_cov_35.650475	peg	116199	117026	+	Small-conductance mechanosensitive channel
NODE_10_length_137625_cov_35.650475	peg	118664	117057	-	AmpG permease
NODE_10_length_137625_cov_35.650475	peg	119085	118699	-	methylated-DNA--protein-cysteine methyltransferase-related protein
NODE_10_length_137625_cov_35.650475	peg	119084	120082	+	Peptide chain release factor RF-3
NODE_10_length_137625_cov_35.650475	peg	120187	121194	+	Peptide chain release factor RF-3
NODE_10_length_137625_cov_35.650475	peg	121964	121212	-	Phytanoyl-CoA dioxygenase
NODE_10_length_137625_cov_35.650475	peg	123074	122274	-	cAMP-binding proteins - catabolite gene activator and regulatory subunit of cAMP-dependent protein kinases
NODE_10_length_137625_cov_35.650475	peg	123444	123181	-	Regulator of competence-specific genes
NODE_10_length_137625_cov_35.650475	peg	124231	123470	-	SAM-dependent methyltransferases
NODE_10_length_137625_cov_35.650475	peg	124589	124245	-	FIG00954216: hypothetical protein
NODE_10_length_137625_cov_35.650475	peg	126208	124646	-	FIG00955330: hypothetical protein
NODE_10_length_137625_cov_35.650475	peg	126200	126316	+	hypothetical protein
NODE_10_length_137625_cov_35.650475	peg	126326	128644	+	Multimodular transpeptidase-transglycosylase (EC 2.4.1.129) (EC 3.4.-.-)
NODE_10_length_137625_cov_35.650475	peg	128667	129386	+	FOG: TPR repeat
NODE_10_length_137625_cov_35.650475	peg	129398	129715	+	Hypothetical protein YqcC (clustered with tRNA pseudouridine synthase C)
NODE_10_length_137625_cov_35.650475	peg	130171	129737	-	Glycosyltransferase
NODE_10_length_137625_cov_35.650475	peg	130571	132301	+	Acetolactate synthase large subunit (EC 2.2.1.6)
NODE_10_length_137625_cov_35.650475	peg	132304	132795	+	Acetolactate synthase small subunit (EC 2.2.1.6)
NODE_10_length_137625_cov_35.650475	peg	133719	132838	-	HTH-type transcriptional regulator IlvY
NODE_10_length_137625_cov_35.650475	peg	133846	134862	+	Ketol-acid reductoisomerase (EC 1.1.1.86)
NODE_10_length_137625_cov_35.650475	peg	135019	135834	+	CDP-diacylglycerol--serine O-phosphatidyltransferase (EC 2.7.8.8)
NODE_10_length_137625_cov_35.650475	peg	135898	136899	+	Putative sulfite oxidase subunit YedY
NODE_10_length_137625_cov_35.650475	peg	136899	137528	+	FIG001196: Membrane protein YedZ
NODE_11_length_132288_cov_43.515984	peg	148	1173	+	Alcohol dehydrogenase (EC 1.1.1.1)
NODE_11_length_132288_cov_43.515984	peg	1170	1646	+	Histone acetyltransferase HPA2 and related acetyltransferases
NODE_11_length_132288_cov_43.515984	peg	3182	1716	-	AMP nucleosidase (EC 3.2.2.4)
NODE_11_length_132288_cov_43.515984	peg	3295	3993	+	hypothetical protein
NODE_11_length_132288_cov_43.515984	peg	4680	4000	-	Predicted cobalt transporter CbtC
NODE_11_length_132288_cov_43.515984	peg	5033	5170	+	hypothetical protein
NODE_11_length_132288_cov_43.515984	peg	5281	6444	+	L-Proline/Glycine betaine transporter ProP
NODE_11_length_132288_cov_43.515984	peg	8086	6437	-	Acyl-CoA dehydrogenase (EC 1.3.8.7)
NODE_11_length_132288_cov_43.515984	peg	8723	8088	-	Transcriptional regulator, TetR family
NODE_11_length_132288_cov_43.515984	peg	11225	8838	-	Sensor histidine kinase
NODE_11_length_132288_cov_43.515984	peg	11418	12215	+	Hydroxymethylpyrimidine phosphate kinase ThiD (EC 2.7.4.7)
NODE_11_length_132288_cov_43.515984	peg	12212	12847	+	Thiamin-phosphate pyrophosphorylase (EC 2.5.1.3)
NODE_11_length_132288_cov_43.515984	peg	12876	14159	+	Glutamate-1-semialdehyde aminotransferase (EC 5.4.3.8)
NODE_11_length_132288_cov_43.515984	peg	14294	14902	+	FOG: TPR repeat, SEL1 subfamily
NODE_11_length_132288_cov_43.515984	peg	15229	14906	-	FIG00955339: hypothetical protein
NODE_11_length_132288_cov_43.515984	peg	15361	16689	+	tRNA-i(6)A37 methylthiotransferase
NODE_11_length_132288_cov_43.515984	peg	16787	17779	+	Phosphate starvation-inducible protein PhoH, predicted ATPase
NODE_11_length_132288_cov_43.515984	peg	17772	18227	+	Metal-dependent hydrolase YbeY, involved in rRNA and/or ribosome maturation and assembly
NODE_11_length_132288_cov_43.515984	peg	18247	19083	+	Magnesium and cobalt efflux protein CorC
NODE_11_length_132288_cov_43.515984	peg	19203	20741	+	Apolipoprotein N-acyltransferase (EC 2.3.1.-) / Copper homeostasis protein CutE
NODE_11_length_132288_cov_43.515984	peg	21533	20766	-	Putative membrane protein
NODE_11_length_132288_cov_43.515984	peg	21996	21598	-	hypothetical protein
NODE_11_length_132288_cov_43.515984	peg	22228	24840	+	Leucyl-tRNA synthetase (EC 6.1.1.4)
NODE_11_length_132288_cov_43.515984	peg	24887	25498	+	LPS-assembly lipoprotein RlpB precursor (Rare lipoprotein B)
NODE_11_length_132288_cov_43.515984	peg	25533	26567	+	DNA polymerase III delta subunit (EC 2.7.7.7)
NODE_11_length_132288_cov_43.515984	peg	26645	26812	+	FIG00957593: hypothetical protein
NODE_11_length_132288_cov_43.515984	peg	26889	28184	+	Membrane-bound lytic murein transglycosylase B precursor (EC 3.2.1.-)
NODE_11_length_132288_cov_43.515984	peg	29173	28292	-	DNA-3-methyladenine glycosylase II (EC 3.2.2.21)
NODE_11_length_132288_cov_43.515984	peg	29310	30626	+	Methyl-accepting chemotaxis protein
NODE_11_length_132288_cov_43.515984	peg	30749	31801	+	Lipoate synthase
NODE_11_length_132288_cov_43.515984	peg	32488	31871	-	Octanoate-[acyl-carrier-protein]-protein-N-octanoyltransferase
NODE_11_length_132288_cov_43.515984	peg	32766	32488	-	Proposed lipoate regulatory protein YbeD
NODE_11_length_132288_cov_43.515984	peg	34088	32913	-	D-alanyl-D-alanine carboxypeptidase (EC 3.4.16.4)
NODE_11_length_132288_cov_43.515984	peg	35182	34181	-	Rare lipoprotein A precursor
NODE_11_length_132288_cov_43.515984	peg	36204	35188	-	Membrane-bound lytic murein transglycosylase B precursor (EC 3.2.1.-)
NODE_11_length_132288_cov_43.515984	peg	37349	36201	-	Rod shape-determining protein RodA
NODE_11_length_132288_cov_43.515984	peg	39271	37346	-	Penicillin-binding protein 2 (PBP-2)
NODE_11_length_132288_cov_43.515984	peg	39749	39282	-	LSU m3Psi1915 methyltransferase RlmH
NODE_11_length_132288_cov_43.515984	peg	40118	39759	-	Iojap protein
NODE_11_length_132288_cov_43.515984	peg	40791	40126	-	Nicotinate-nucleotide adenylyltransferase (EC 2.7.7.18)
NODE_11_length_132288_cov_43.515984	peg	42125	40791	-	Gamma-glutamyl phosphate reductase (EC 1.2.1.41)
NODE_11_length_132288_cov_43.515984	peg	42217	42924	+	DNA-3-methyladenine glycosylase II (EC 3.2.2.21)
NODE_11_length_132288_cov_43.515984	peg	42921	44237	+	DedA protein
NODE_11_length_132288_cov_43.515984	peg	44834	44244	-	Uncharacterized protein, similar to the N-terminal domain of Lon protease
NODE_11_length_132288_cov_43.515984	peg	45562	44846	-	LrgA-associated membrane protein LrgB
NODE_11_length_132288_cov_43.515984	peg	45921	45559	-	Antiholin-like protein LrgA
NODE_11_length_132288_cov_43.515984	peg	46087	46542	+	MaoC-like domain protein
NODE_11_length_132288_cov_43.515984	peg	46648	48351	+	MORN repeat family protein
NODE_11_length_132288_cov_43.515984	peg	48421	49062	+	Nucleoside-diphosphate-sugar epimerases
NODE_11_length_132288_cov_43.515984	peg	49062	49673	+	SAM-dependent methyltransferase PA0798 (UbiE paralog)
NODE_11_length_132288_cov_43.515984	peg	49723	52344	+	diguanylate cyclase/phosphodiesterase (GGDEF & EAL domains) with PAS/PAC sensor(s)
NODE_11_length_132288_cov_43.515984	peg	52400	52873	+	tRNA proofreading protein STM4549
NODE_11_length_132288_cov_43.515984	peg	53924	52881	-	TRAP-type C4-dicarboxylate transport system, periplasmic component
NODE_11_length_132288_cov_43.515984	peg	54055	53921	-	hypothetical protein
NODE_11_length_132288_cov_43.515984	peg	55362	54037	-	TRAP-type C4-dicarboxylate transport system, large permease component
NODE_11_length_132288_cov_43.515984	peg	55799	55359	-	TRAP-type C4-dicarboxylate transport system, small permease component
NODE_11_length_132288_cov_43.515984	peg	56287	56000	-	hypothetical protein
NODE_11_length_132288_cov_43.515984	peg	56909	56280	-	3-polyprenyl-4-hydroxybenzoate carboxy-lyase UbiX (EC 4.1.1.-)
NODE_11_length_132288_cov_43.515984	peg	58339	56987	-	UDP-N-acetylmuramate:L-alanyl-gamma-D-glutamyl-meso-diaminopimelate ligase (EC 6.3.2.-)
NODE_11_length_132288_cov_43.515984	peg	58540	59907	+	glutamine synthetase family protein
NODE_11_length_132288_cov_43.515984	peg	59950	61338	+	Aldehyde dehydrogenase (EC 1.2.1.3)
NODE_11_length_132288_cov_43.515984	peg	61471	62631	+	Alcohol dehydrogenase (EC 1.1.1.1)
NODE_11_length_132288_cov_43.515984	peg	62802	63254	+	Histone acetyltransferase HPA2 and related acetyltransferases
NODE_11_length_132288_cov_43.515984	peg	63304	64122	+	Inner membrane protein
NODE_11_length_132288_cov_43.515984	peg	64201	64728	+	Inorganic pyrophosphatase (EC 3.6.1.1)
NODE_11_length_132288_cov_43.515984	peg	73248	75287	+	General secretion pathway protein D
NODE_11_length_132288_cov_43.515984	peg	75497	75312	-	hypothetical protein
NODE_11_length_132288_cov_43.515984	peg	78841	76631	-	probable transmembrane protein
NODE_11_length_132288_cov_43.515984	peg	79636	78899	-	hypothetical protein
NODE_11_length_132288_cov_43.515984	peg	80406	79966	-	hypothetical protein
NODE_11_length_132288_cov_43.515984	peg	80902	80756	-	hypothetical protein
NODE_11_length_132288_cov_43.515984	peg	82071	81136	-	General secretion pathway protein F
NODE_11_length_132288_cov_43.515984	peg	84643	83168	-	hypothetical protein
NODE_11_length_132288_cov_43.515984	peg	85872	84640	-	hypothetical protein
NODE_11_length_132288_cov_43.515984	peg	87409	85982	-	Twitching motility protein PilT
NODE_11_length_132288_cov_43.515984	peg	87567	87418	-	hypothetical protein
NODE_11_length_132288_cov_43.515984	peg	89579	88557	-	hypothetical protein
NODE_11_length_132288_cov_43.515984	peg	89827	90183	+	transcriptional regulator MvaT, P16 subunit, putative
NODE_11_length_132288_cov_43.515984	peg	90369	90244	-	hypothetical protein
NODE_11_length_132288_cov_43.515984	peg	93699	91078	-	Chitodextrinase precursor (EC 3.2.1.14)
NODE_11_length_132288_cov_43.515984	peg	95281	93950	-	hypothetical protein
NODE_11_length_132288_cov_43.515984	peg	96771	95275	-	hypothetical protein
NODE_11_length_132288_cov_43.515984	peg	96965	96768	-	hypothetical protein
NODE_11_length_132288_cov_43.515984	peg	97740	97528	-	InterPro IPR001387 COGs COG3655
NODE_11_length_132288_cov_43.515984	peg	99949	98360	-	hypothetical protein
NODE_11_length_132288_cov_43.515984	peg	101874	99949	-	Sensory box/GGDEF family protein
NODE_11_length_132288_cov_43.515984	peg	102855	104165	+	Transcriptional regulator, GntR family domain
NODE_11_length_132288_cov_43.515984	peg	106141	107622	+	General secretion pathway protein E
NODE_11_length_132288_cov_43.515984	peg	107622	108836	+	General secretion pathway protein F
NODE_11_length_132288_cov_43.515984	peg	108842	109264	+	General secretion pathway protein G
NODE_11_length_132288_cov_43.515984	peg	109271	109795	+	General secretion pathway protein H
NODE_11_length_132288_cov_43.515984	peg	109792	110181	+	General secretion pathway protein I
NODE_11_length_132288_cov_43.515984	peg	110178	110801	+	General secretion pathway protein J
NODE_11_length_132288_cov_43.515984	peg	113395	113201	-	hypothetical protein
NODE_11_length_132288_cov_43.515984	peg	114385	114546	+	Mannose-6-phosphate isomerase (EC 5.3.1.8)
NODE_11_length_132288_cov_43.515984	peg	119451	120032	+	Threonine dehydratase, catabolic (EC 4.3.1.19)
NODE_11_length_132288_cov_43.515984	peg	121660	121031	-	YheO-like PAS domain
NODE_11_length_132288_cov_43.515984	peg	122286	122600	+	Predicted transcriptional regulator
NODE_11_length_132288_cov_43.515984	peg	122906	123373	+	Excisionase domain protein
NODE_11_length_132288_cov_43.515984	peg	124645	124232	-	Glyoxalase family protein
NODE_11_length_132288_cov_43.515984	peg	124830	125705	+	Transcriptional regulator, LysR family
NODE_11_length_132288_cov_43.515984	peg	130310	128691	-	Chromosome segregation ATPase
NODE_11_length_132288_cov_43.515984	peg	130486	130686	+	FIG01209997: hypothetical protein
NODE_12_length_46227_cov_39.711258	peg	1004	1132	+	hypothetical protein
NODE_12_length_46227_cov_39.711258	peg	1489	3624	+	hypothetical protein
NODE_12_length_46227_cov_39.711258	peg	4691	4110	-	TnpR protein
NODE_12_length_46227_cov_39.711258	peg	5581	4706	-	FIG01201150: hypothetical protein
NODE_12_length_46227_cov_39.711258	peg	5708	7288	+	DNA recombination protein RmuC
NODE_12_length_46227_cov_39.711258	peg	8462	12181	+	FIG020374: hypothetical protein
NODE_12_length_46227_cov_39.711258	peg	12412	12840	+	FIG020042: hypothetical protein
NODE_12_length_46227_cov_39.711258	peg	15374	18106	+	Type I restriction-modification system, restriction subunit R (EC 3.1.21.3)
NODE_12_length_46227_cov_39.711258	peg	18127	20580	+	Type I restriction-modification system, DNA-methyltransferase subunit M (EC 2.1.1.72)
NODE_12_length_46227_cov_39.711258	peg	20577	22514	+	Type I restriction-modification system, specificity subunit S (EC 3.1.21.3)
NODE_12_length_46227_cov_39.711258	peg	22514	24517	+	hypothetical protein
NODE_12_length_46227_cov_39.711258	peg	27071	25665	-	Phage-related integrase
NODE_12_length_46227_cov_39.711258	peg	28313	27390	-	Mrr restriction system protein
NODE_12_length_46227_cov_39.711258	peg	29114	28341	-	hypothetical protein
NODE_12_length_46227_cov_39.711258	peg	31973	30546	-	Type I restriction-modification system, specificity subunit S (EC 3.1.21.3)
NODE_12_length_46227_cov_39.711258	peg	33513	31966	-	Type I restriction-modification system, DNA-methyltransferase subunit M (EC 2.1.1.72)
NODE_12_length_46227_cov_39.711258	peg	34671	33517	-	Fic family protein
NODE_12_length_46227_cov_39.711258	peg	38233	34757	-	Type I restriction-modification system, restriction subunit R (EC 3.1.21.3)
NODE_12_length_46227_cov_39.711258	peg	38396	39637	+	MFS general substrate transporter
NODE_12_length_46227_cov_39.711258	peg	39828	40616	+	Oxidoreductase, short chain dehydrogenase/reductase family
NODE_12_length_46227_cov_39.711258	peg	41249	40689	-	Transcriptional regulator, TetR family
NODE_12_length_46227_cov_39.711258	peg	42551	41421	-	3-ketoacyl-CoA thiolase (EC 2.3.1.16) @ Acetyl-CoA acetyltransferase (EC 2.3.1.9)
NODE_12_length_46227_cov_39.711258	peg	43261	42722	-	Bll1207 protein
NODE_12_length_46227_cov_39.711258	peg	43374	44576	+	Multidrug resistance transporter, Bcr/CflA family
NODE_12_length_46227_cov_39.711258	peg	44595	45995	+	Dihydrolipoamide dehydrogenase of 2-oxoglutarate dehydrogenase (EC 1.8.1.4)
NODE_13_length_39711_cov_33.122221	peg	1636	191	-	Glucose-6-phosphate 1-dehydrogenase (EC 1.1.1.49)
NODE_13_length_39711_cov_33.122221	peg	1784	2650	+	Phosphogluconate repressor HexR, RpiR family
NODE_13_length_39711_cov_33.122221	peg	2738	2938	+	hypothetical protein
NODE_13_length_39711_cov_33.122221	peg	3044	4051	+	Ureidoglycolate/malate/sulfolactate dehydrogenase family (EC 1.1.1.-)
NODE_13_length_39711_cov_33.122221	peg	5383	4052	-	Adenylate cyclase (EC 4.6.1.1)
NODE_13_length_39711_cov_33.122221	peg	5868	5380	-	hypothetical protein
NODE_13_length_39711_cov_33.122221	peg	5991	6392	+	CONSERVED HYPOTHETICAL SIGNAL PEPTIDE PROTEIN
NODE_13_length_39711_cov_33.122221	peg	8048	6465	-	Ketoglutarate semialdehyde dehydrogenase (EC 1.2.1.26)
NODE_13_length_39711_cov_33.122221	peg	9071	8136	-	1-pyrroline-4-hydroxy-2-carboxylate deaminase (EC 3.5.4.22)
NODE_13_length_39711_cov_33.122221	peg	10250	9213	-	2-methylaconitate racemase
NODE_13_length_39711_cov_33.122221	peg	10983	10261	-	ABC-type polar amino acid transport system, ATPase component
NODE_13_length_39711_cov_33.122221	peg	11626	10976	-	Probable permease of ABC transporter
NODE_13_length_39711_cov_33.122221	peg	12305	11640	-	Ribose ABC transport system, permease protein RbsC (TC 3.A.1.2.1)
NODE_13_length_39711_cov_33.122221	peg	14078	12309	-	2-Methylcitrate dehydratase AcnD
NODE_13_length_39711_cov_33.122221	peg	14922	14104	-	ABC transporter, substrate binding protein
NODE_13_length_39711_cov_33.122221	peg	15973	15221	-	Transcriptional regulator, AraC family
NODE_13_length_39711_cov_33.122221	peg	17319	16078	-	Putative oxidoreductase in 4-hydroxyproline catabolic gene cluster
NODE_13_length_39711_cov_33.122221	peg	17552	17316	-	Hypothetical, similar to sarcosine oxidase alpha subunit, 2Fe-2S domain
NODE_13_length_39711_cov_33.122221	peg	18645	17545	-	D-amino-acid oxidase (EC 1.4.3.3)
NODE_13_length_39711_cov_33.122221	peg	19577	18642	-	4-hydroxyproline epimerase (EC 5.1.1.8)
NODE_13_length_39711_cov_33.122221	peg	20361	19690	-	Predicted regulator PutR for proline utilization, GntR family
NODE_13_length_39711_cov_33.122221	peg	21368	20427	-	LysR family transcriptional regulator PA5437
NODE_13_length_39711_cov_33.122221	peg	21558	22973	+	Pyruvate carboxyl transferase subunit A (EC 6.4.1.1)
NODE_13_length_39711_cov_33.122221	peg	22984	24792	+	Pyruvate carboxyl transferase subunit B (EC 6.4.1.1)
NODE_13_length_39711_cov_33.122221	peg	24844	25782	+	putative sodium-dependent bicarbonate transporter
NODE_13_length_39711_cov_33.122221	peg	25784	26086	+	FIG00958340: hypothetical protein
NODE_13_length_39711_cov_33.122221	peg	26442	26227	-	hypothetical protein
NODE_13_length_39711_cov_33.122221	peg	26790	27827	+	Low-specificity L-threonine aldolase (EC 4.1.2.48)
NODE_13_length_39711_cov_33.122221	peg	30440	27840	-	Transcriptional regulator, LuxR family
NODE_13_length_39711_cov_33.122221	peg	31940	30576	-	FIG002188: hypothetical protein
NODE_13_length_39711_cov_33.122221	peg	33796	31955	-	FIG067310: hypothetical protein
NODE_13_length_39711_cov_33.122221	peg	33758	33898	+	hypothetical protein
NODE_13_length_39711_cov_33.122221	peg	35287	33965	-	Two component, Sigma-54 Specific, central transcriptional regulator of acidic amino acid uptake
NODE_13_length_39711_cov_33.122221	peg	37118	35280	-	Signal transduction histidine kinase regulating C4-dicarboxylate transport system (EC 2.7.13.3)
NODE_13_length_39711_cov_33.122221	peg	37143	37346	+	hypothetical protein
NODE_13_length_39711_cov_33.122221	peg	38058	37324	-	Glutamate Aspartate transport ATP-binding protein GltL (TC 3.A.1.3.4)
NODE_13_length_39711_cov_33.122221	peg	38720	38055	-	Glutamate Aspartate transport system permease protein GltK (TC 3.A.1.3.4)
NODE_13_length_39711_cov_33.122221	peg	39466	38720	-	Glutamate Aspartate transport system permease protein GltJ (TC 3.A.1.3.4)
NODE_14_length_37228_cov_74.036091	peg	120	2405	+	Phage tail length tape-measure protein
NODE_14_length_37228_cov_74.036091	peg	2405	2794	+	Phage tail protein
NODE_14_length_37228_cov_74.036091	peg	2877	2993	+	hypothetical protein
NODE_14_length_37228_cov_74.036091	peg	3003	4022	+	FIG032563: Phage tail protein D
NODE_14_length_37228_cov_74.036091	peg	4318	5055	+	Adenine-specific methyltransferase (EC 2.1.1.72)
NODE_14_length_37228_cov_74.036091	peg	5479	5114	-	hypothetical protein
NODE_14_length_37228_cov_74.036091	peg	5838	5554	-	Phage protein
NODE_14_length_37228_cov_74.036091	peg	6164	5841	-	hypothetical protein
NODE_14_length_37228_cov_74.036091	peg	6418	6266	-	hypothetical protein
NODE_14_length_37228_cov_74.036091	peg	6738	6415	-	hypothetical protein
NODE_14_length_37228_cov_74.036091	peg	6887	6738	-	hypothetical protein
NODE_14_length_37228_cov_74.036091	peg	7177	6956	-	hypothetical protein
NODE_14_length_37228_cov_74.036091	peg	7725	7273	-	Chromosome (plasmid) partitioning protein ParA
NODE_14_length_37228_cov_74.036091	peg	8543	10225	+	Phage protein
NODE_14_length_37228_cov_74.036091	peg	10222	10353	+	hypothetical protein
NODE_14_length_37228_cov_74.036091	peg	14390	10506	-	hypothetical protein
NODE_14_length_37228_cov_74.036091	peg	14996	14700	-	cI
NODE_14_length_37228_cov_74.036091	peg	15759	16103	+	Phage protein
NODE_14_length_37228_cov_74.036091	peg	16105	16491	+	Phage protein
NODE_14_length_37228_cov_74.036091	peg	16478	16699	+	hypothetical protein
NODE_14_length_37228_cov_74.036091	peg	16696	17514	+	Phage anti-termination
NODE_14_length_37228_cov_74.036091	peg	18522	18764	+	hypothetical protein
NODE_14_length_37228_cov_74.036091	peg	18769	19299	+	Lysozyme (EC 3.2.1.17)
NODE_14_length_37228_cov_74.036091	peg	19296	19802	+	possible signal peptide
NODE_14_length_37228_cov_74.036091	peg	20089	20688	+	gene 66 protein
NODE_14_length_37228_cov_74.036091	peg	20932	21501	+	Phage DNA packaging
NODE_14_length_37228_cov_74.036091	peg	21653	23488	+	Phage terminase, large subunit
NODE_14_length_37228_cov_74.036091	peg	23563	24027	+	hypothetical protein
NODE_14_length_37228_cov_74.036091	peg	24031	25542	+	Phage portal (connector) protein
NODE_14_length_37228_cov_74.036091	peg	25553	27406	+	Phage major capsid protein
NODE_14_length_37228_cov_74.036091	peg	27509	27889	+	hypothetical protein
NODE_14_length_37228_cov_74.036091	peg	27886	28266	+	Phage protein
NODE_14_length_37228_cov_74.036091	peg	28248	28772	+	Phage protein
NODE_14_length_37228_cov_74.036091	peg	28753	29250	+	Phage protein
NODE_14_length_37228_cov_74.036091	peg	29254	29871	+	Baseplate assembly protein V
NODE_14_length_37228_cov_74.036091	peg	29868	30200	+	Baseplate assembly protein W
NODE_14_length_37228_cov_74.036091	peg	30203	31192	+	Baseplate assembly protein J
NODE_14_length_37228_cov_74.036091	peg	31189	31827	+	Phage tail fibers
NODE_14_length_37228_cov_74.036091	peg	31827	33161	+	Phage tail fiber protein
NODE_14_length_37228_cov_74.036091	peg	33629	34303	+	hypothetical protein
NODE_14_length_37228_cov_74.036091	peg	34317	34517	+	hypothetical protein
NODE_14_length_37228_cov_74.036091	peg	34520	35686	+	Phage tail sheath monomer
NODE_14_length_37228_cov_74.036091	peg	35686	36192	+	Phage major tail tube protein
NODE_14_length_37228_cov_74.036091	peg	36256	36822	+	Phage protein
NODE_15_length_5728_cov_186.112480	rna	175	56	-	5S RNA
NODE_15_length_5728_cov_186.112480	rna	3202	302	-	Large Subunit Ribosomal RNA; lsuRNA; LSU rRNA
NODE_15_length_5728_cov_186.112480	rna	3516	3441	-	tRNA-Ala-TGC
NODE_15_length_5728_cov_186.112480	rna	3619	3543	-	tRNA-Ile-GAT
NODE_15_length_5728_cov_186.112480	rna	5246	3764	-	Small Subunit Ribosomal RNA; ssuRNA; SSU rRNA
NODE_16_length_1353_cov_89.887439	peg	34	270	+	Mycobacteriophage Barnyard protein gp56
NODE_16_length_1353_cov_89.887439	peg	345	1349	+	Phage-related protein
NODE_1_length_582451_cov_35.980713	peg	1396	197	-	Tyrosyl-tRNA synthetase (EC 6.1.1.1)
NODE_1_length_582451_cov_35.980713	peg	1578	3002	+	Peptidase, M23/M37 family
NODE_1_length_582451_cov_35.980713	peg	3004	4095	+	Anhydro-N-acetylmuramic acid kinase (EC 2.7.1.-)
NODE_1_length_582451_cov_35.980713	peg	4507	4157	-	probable iron binding protein from the HesB_IscA_SufA family
NODE_1_length_582451_cov_35.980713	peg	5711	4677	-	N-acetyl-gamma-glutamyl-phosphate reductase (EC 1.2.1.38)
NODE_1_length_582451_cov_35.980713	peg	5848	6273	+	Protoporphyrinogen IX oxidase, novel form, HemJ (EC 1.3.-.-)
NODE_1_length_582451_cov_35.980713	peg	6292	7254	+	2-nitropropane dioxygenase (EC 1.13.11.32)
NODE_1_length_582451_cov_35.980713	peg	7343	8320	+	FIG00954311: hypothetical protein
NODE_1_length_582451_cov_35.980713	peg	8324	9130	+	Oxidoreductase, short chain dehydrogenase/reductase family
NODE_1_length_582451_cov_35.980713	peg	10608	9127	-	ATPase, AAA family
NODE_1_length_582451_cov_35.980713	peg	10933	11271	+	Bis(5'-nucleosyl)-tetraphosphatase (asymmetrical) (EC 3.6.1.17)
NODE_1_length_582451_cov_35.980713	peg	11352	11999	+	2-octaprenyl-3-methyl-6-methoxy-1,4-benzoquinol hydroxylase (EC 1.14.13.-)
NODE_1_length_582451_cov_35.980713	peg	12848	12054	-	S-adenosylmethionine decarboxylase proenzyme (EC 4.1.1.50), prokaryotic class 1A
NODE_1_length_582451_cov_35.980713	peg	13482	13060	-	OsmC/Ohr family protein
NODE_1_length_582451_cov_35.980713	peg	13719	14363	+	Cyclic AMP receptor protein
NODE_1_length_582451_cov_35.980713	peg	15369	14533	-	Indole-3-glycerol phosphate synthase (EC 4.1.1.48)
NODE_1_length_582451_cov_35.980713	peg	16412	15366	-	Anthranilate phosphoribosyltransferase (EC 2.4.2.18)
NODE_1_length_582451_cov_35.980713	peg	17005	16412	-	Anthranilate synthase, amidotransferase component (EC 4.1.3.27) @ Para-aminobenzoate synthase, amidotransferase component (EC 2.6.1.85)
NODE_1_length_582451_cov_35.980713	peg	18495	17017	-	Anthranilate synthase, aminase component (EC 4.1.3.27)
NODE_1_length_582451_cov_35.980713	peg	19381	18629	-	Phosphoglycolate phosphatase (EC 3.1.3.18)
NODE_1_length_582451_cov_35.980713	peg	20052	19378	-	Ribulose-phosphate 3-epimerase (EC 5.1.3.1)
NODE_1_length_582451_cov_35.980713	peg	20981	20154	-	Spermidine Putrescine ABC transporter permease component potC (TC_3.A.1.11.1)
NODE_1_length_582451_cov_35.980713	peg	22494	21247	-	Spermidine Putrescine ABC transporter permease component PotB (TC 3.A.1.11.1)
NODE_1_length_582451_cov_35.980713	peg	23658	22618	-	ABC transporter, periplasmic spermidine putrescine-binding protein PotD (TC 3.A.1.11.1)
NODE_1_length_582451_cov_35.980713	peg	24841	23702	-	Putrescine transport ATP-binding protein PotA (TC 3.A.1.11.1)
NODE_1_length_582451_cov_35.980713	peg	25975	24950	-	ABC transporter, periplasmic spermidine putrescine-binding protein PotD (TC 3.A.1.11.1)
NODE_1_length_582451_cov_35.980713	peg	26730	26101	-	DNA-binding response regulator, LuxR family, near polyamine transporter
NODE_1_length_582451_cov_35.980713	peg	29120	26727	-	Probable two-component sensor, near polyamine transporter
NODE_1_length_582451_cov_35.980713	peg	29205	30188	+	FIG00953890: hypothetical protein
NODE_1_length_582451_cov_35.980713	peg	30977	30204	-	DnaJ-like protein DjlA
NODE_1_length_582451_cov_35.980713	peg	31650	30979	-	Glucose-1-phosphate thymidylyltransferase (EC 2.7.7.24)
NODE_1_length_582451_cov_35.980713	peg	32672	31647	-	COG3178: Predicted phosphotransferase related to Ser/Thr protein kinases
NODE_1_length_582451_cov_35.980713	peg	32800	35565	+	Outer membrane protein Imp, required for envelope biogenesis / Organic solvent tolerance protein precursor
NODE_1_length_582451_cov_35.980713	peg	35540	36838	+	Survival protein SurA precursor (Peptidyl-prolyl cis-trans isomerase SurA) (EC 5.2.1.8)
NODE_1_length_582451_cov_35.980713	peg	36933	37925	+	4-hydroxythreonine-4-phosphate dehydrogenase (EC 1.1.1.262)
NODE_1_length_582451_cov_35.980713	peg	38056	38868	+	SSU rRNA (adenine(1518)-N(6)/adenine(1519)-N(6))-dimethyltransferase (EC 2.1.1.182)
NODE_1_length_582451_cov_35.980713	peg	38900	39280	+	ApaG protein
NODE_1_length_582451_cov_35.980713	peg	39280	40104	+	Bis(5'-nucleosyl)-tetraphosphatase, symmetrical (EC 3.6.1.41)
NODE_1_length_582451_cov_35.980713	peg	40101	40430	+	Thiosulfate sulfurtransferase GlpE (EC 2.8.1.1)
NODE_1_length_582451_cov_35.980713	peg	40714	40490	-	hypothetical protein
NODE_1_length_582451_cov_35.980713	peg	40697	42619	+	Serine protein kinase (prkA protein), P-loop containing
NODE_1_length_582451_cov_35.980713	peg	42721	43992	+	FIG002076: hypothetical protein
NODE_1_length_582451_cov_35.980713	peg	44003	45568	+	FIG004684: SpoVR-like protein
NODE_1_length_582451_cov_35.980713	peg	45618	46850	+	tRNA nucleotidyltransferase (EC 2.7.7.21) (EC 2.7.7.25)
NODE_1_length_582451_cov_35.980713	peg	47401	46868	-	2-amino-4-hydroxy-6-hydroxymethyldihydropteridine pyrophosphokinase (EC 2.7.6.3)
NODE_1_length_582451_cov_35.980713	peg	47751	47398	-	Dihydroneopterin aldolase (EC 4.1.2.25)
NODE_1_length_582451_cov_35.980713	peg	47827	48396	+	Acyl-phosphate:glycerol-3-phosphate O-acyltransferase PlsY
NODE_1_length_582451_cov_35.980713	peg	49442	48417	-	TsaD/Kae1/Qri7 protein, required for threonylcarbamoyladenosine t(6)A37 formation in tRNA
NODE_1_length_582451_cov_35.980713	peg	49644	49859	+	SSU ribosomal protein S21p
NODE_1_length_582451_cov_35.980713	peg	50001	51995	+	DNA primase (EC 2.7.7.-)
NODE_1_length_582451_cov_35.980713	peg	52064	53908	+	RNA polymerase sigma factor RpoD
NODE_1_length_582451_cov_35.980713	peg	54047	57724	+	diguanylate cyclase/phosphodiesterase (GGDEF & EAL domains) with PAS/PAC sensor(s)
NODE_1_length_582451_cov_35.980713	rna	57742	57818	+	tRNA-Met-CAT
NODE_1_length_582451_cov_35.980713	peg	59216	57912	-	diguanylate cyclase/phosphodiesterase (GGDEF & EAL domains) with PAS/PAC sensor(s)
NODE_1_length_582451_cov_35.980713	peg	61084	59294	-	Alkyl sulfatase and related hydrolases
NODE_1_length_582451_cov_35.980713	peg	61184	62098	+	LysR family transcriptional regulator PA0739
NODE_1_length_582451_cov_35.980713	peg	62624	62157	-	OsmC/Ohr family protein
NODE_1_length_582451_cov_35.980713	peg	63406	62696	-	hypothetical protein
NODE_1_length_582451_cov_35.980713	peg	65072	63393	-	Glycerol-3-phosphate ABC transporter, permease protein UgpA (TC 3.A.1.1.3)
NODE_1_length_582451_cov_35.980713	peg	66183	65125	-	Enoyl-[acyl-carrier-protein] reductase [FMN] (EC 1.3.1.9)
NODE_1_length_582451_cov_35.980713	peg	66299	68218	+	Predicted signal-transduction protein containing cAMP-binding and CBS domains
NODE_1_length_582451_cov_35.980713	peg	68215	68907	+	DNA polymerase III epsilon subunit (EC 2.7.7.7)
NODE_1_length_582451_cov_35.980713	peg	69005	70132	+	putative iron-regulated membrane protein
NODE_1_length_582451_cov_35.980713	peg	70129	70287	+	hypothetical protein
NODE_1_length_582451_cov_35.980713	peg	70673	70296	-	hypothetical protein
NODE_1_length_582451_cov_35.980713	peg	71085	71480	+	FIG00955680: hypothetical protein
NODE_1_length_582451_cov_35.980713	peg	71706	72701	+	TRAP-type C4-dicarboxylate transport system, periplasmic component
NODE_1_length_582451_cov_35.980713	peg	72769	73401	+	TRAP-type transport system, small permease component, predicted N-acetylneuraminate transporter
NODE_1_length_582451_cov_35.980713	peg	73398	74681	+	TRAP-type C4-dicarboxylate transport system, large permease component
NODE_1_length_582451_cov_35.980713	peg	76455	74737	-	UPF0141 membrane protein YijP possibly required for phosphoethanolamine modification of lipopolysaccharide
NODE_1_length_582451_cov_35.980713	peg	78606	76546	-	Methyl-accepting chemotaxis protein
NODE_1_length_582451_cov_35.980713	peg	79577	78801	-	Transcriptional regulatory protein
NODE_1_length_582451_cov_35.980713	peg	80566	79574	-	Autolysin sensor kinase (EC 2.7.3.-)
NODE_1_length_582451_cov_35.980713	peg	80859	81191	+	hypothetical protein
NODE_1_length_582451_cov_35.980713	peg	81629	82114	+	hypothetical protein
NODE_1_length_582451_cov_35.980713	peg	84074	82257	-	GTP-binding protein TypA/BipA
NODE_1_length_582451_cov_35.980713	peg	84132	84251	+	hypothetical protein
NODE_1_length_582451_cov_35.980713	peg	85665	84208	-	tRNA S(4)U 4-thiouridine synthase (former ThiI) / Rhodanese-like domain required for thiamine synthesis
NODE_1_length_582451_cov_35.980713	peg	85996	87402	+	Glutamine synthetase type I (EC 6.3.1.2)
NODE_1_length_582451_cov_35.980713	peg	88624	87665	-	Probable Co/Zn/Cd efflux system membrane fusion protein
NODE_1_length_582451_cov_35.980713	peg	89012	88626	-	GTPase (EC 3.6.1.-)
NODE_1_length_582451_cov_35.980713	peg	89177	89545	+	FIG00954070: hypothetical protein
NODE_1_length_582451_cov_35.980713	peg	89603	91408	+	Signal transduction histidine kinase regulating C4-dicarboxylate transport system
NODE_1_length_582451_cov_35.980713	peg	91405	92763	+	C4-dicarboxylate transport transcriptional regulatory protein
NODE_1_length_582451_cov_35.980713	peg	93196	94623	+	Arginine/ornithine antiporter ArcD
NODE_1_length_582451_cov_35.980713	peg	94640	95890	+	Arginine deiminase (EC 3.5.3.6)
NODE_1_length_582451_cov_35.980713	peg	95958	96968	+	Ornithine carbamoyltransferase (EC 2.1.3.3)
NODE_1_length_582451_cov_35.980713	peg	97021	97947	+	Carbamate kinase (EC 2.7.2.2)
NODE_1_length_582451_cov_35.980713	peg	98154	100037	+	3-oxoacyl-(acyl-carrier-protein) synthase
NODE_1_length_582451_cov_35.980713	peg	100533	100084	-	Histone acetyltransferase HPA2 and related acetyltransferases
NODE_1_length_582451_cov_35.980713	peg	101370	100549	-	3'(2'),5'-bisphosphate nucleotidase (EC 3.1.3.7)
NODE_1_length_582451_cov_35.980713	peg	101930	101367	-	ADP compounds hydrolase NudE (EC 3.6.1.-)
NODE_1_length_582451_cov_35.980713	peg	102013	102687	+	FIG001957: putative hydrolase
NODE_1_length_582451_cov_35.980713	peg	102838	103311	+	Glycine-rich cell wall structural protein precursor
NODE_1_length_582451_cov_35.980713	peg	104689	103370	-	FIG002188: hypothetical protein
NODE_1_length_582451_cov_35.980713	peg	104660	104869	+	hypothetical protein
NODE_1_length_582451_cov_35.980713	peg	105590	104871	-	tRNA (guanine46-N7-)-methyltransferase (EC 2.1.1.33)
NODE_1_length_582451_cov_35.980713	peg	106395	105604	-	Thiazole biosynthesis protein ThiG
NODE_1_length_582451_cov_35.980713	peg	106613	106413	-	Sulfur carrier protein ThiS
NODE_1_length_582451_cov_35.980713	peg	107070	106693	-	COG2363
NODE_1_length_582451_cov_35.980713	peg	107136	107879	+	Monofunctional biosynthetic peptidoglycan transglycosylase (EC 2.4.2.-)
NODE_1_length_582451_cov_35.980713	peg	109171	108590	-	hypothetical protein
NODE_1_length_582451_cov_35.980713	peg	110085	109231	-	RNA polymerase sigma factor RpoH
NODE_1_length_582451_cov_35.980713	peg	111211	110201	-	Cell division protein FtsX
NODE_1_length_582451_cov_35.980713	peg	111879	111211	-	Cell division transporter, ATP-binding protein FtsE (TC 3.A.5.1.1)
NODE_1_length_582451_cov_35.980713	peg	113270	111876	-	Signal recognition particle receptor protein FtsY (=alpha subunit) (TC 3.A.5.1.1)
NODE_1_length_582451_cov_35.980713	peg	113643	114077	+	hypothetical protein
NODE_1_length_582451_cov_35.980713	peg	114196	115560	+	FIG015547: peptidase, M16 family
NODE_1_length_582451_cov_35.980713	peg	115557	117035	+	FIG015287: Zinc protease
NODE_1_length_582451_cov_35.980713	peg	117035	117622	+	Ribosomal RNA small subunit methyltransferase D (EC 2.1.1.-)
NODE_1_length_582451_cov_35.980713	peg	117624	117860	+	hypothetical protein
NODE_1_length_582451_cov_35.980713	peg	117943	118926	+	Hydrolase, alpha/beta fold family functionally coupled to Phosphoribulokinase
NODE_1_length_582451_cov_35.980713	peg	119963	118923	-	hypothetical protein
NODE_1_length_582451_cov_35.980713	peg	122028	119971	-	hypothetical protein
NODE_1_length_582451_cov_35.980713	peg	123358	122030	-	Glycosyltransferase (EC 2.4.1.-)
NODE_1_length_582451_cov_35.980713	peg	124756	123362	-	hypothetical protein
NODE_1_length_582451_cov_35.980713	peg	125557	124892	-	Transcriptional regulator, TetR family
NODE_1_length_582451_cov_35.980713	peg	125699	127129	+	Aldehyde dehydrogenase (EC 1.2.1.3); Probable coniferyl aldehyde dehydrogenase (EC 1.2.1.68)
NODE_1_length_582451_cov_35.980713	peg	127139	127684	+	FIG028932: hypothetical protein
NODE_1_length_582451_cov_35.980713	peg	127654	127779	+	hypothetical protein
NODE_1_length_582451_cov_35.980713	peg	127840	129432	+	FIG022869: Oxidoreductase, GMC family
NODE_1_length_582451_cov_35.980713	peg	129436	129807	+	Phosphopantetheine adenylyltransferase (EC 2.7.7.3)
NODE_1_length_582451_cov_35.980713	peg	129876	130355	+	Phosphopantetheine adenylyltransferase (EC 2.7.7.3)
NODE_1_length_582451_cov_35.980713	peg	130459	130710	+	4Fe-4S ferredoxin, iron-sulfur binding
NODE_1_length_582451_cov_35.980713	peg	130774	132444	+	Gamma-glutamyltranspeptidase (EC 2.3.2.2)
NODE_1_length_582451_cov_35.980713	peg	133942	132494	-	NAD(P) transhydrogenase subunit beta (EC 1.6.1.2)
NODE_1_length_582451_cov_35.980713	peg	134258	133944	-	NAD(P) transhydrogenase alpha subunit (EC 1.6.1.2)
NODE_1_length_582451_cov_35.980713	peg	135391	134270	-	NAD(P) transhydrogenase alpha subunit (EC 1.6.1.2)
NODE_1_length_582451_cov_35.980713	peg	136340	135813	-	FIG028593: membrane protein
NODE_1_length_582451_cov_35.980713	peg	136425	137117	+	transcriptional regulator, Crp/Fnr family
NODE_1_length_582451_cov_35.980713	peg	138342	137125	-	Response regulator
NODE_1_length_582451_cov_35.980713	peg	139048	138488	-	Transcriptional regulator, TetR family, in cluster with 2-hydroxychromene-2-carboxylate isomerase family protein, glutathione-dependent
NODE_1_length_582451_cov_35.980713	peg	139133	139861	+	Short-chain dehydrogenase, associated with 2-hydroxychromene-2-carboxylate isomerase family protein
NODE_1_length_582451_cov_35.980713	peg	139934	140530	+	2-hydroxychromene-2-carboxylate isomerase family protein, glutathione-dependent
NODE_1_length_582451_cov_35.980713	peg	142065	140788	-	5-aminovalerate aminotransferase (EC 2.6.1.48) / Gamma-aminobutyrate:alpha-ketoglutarate aminotransferase (EC 2.6.1.19)
NODE_1_length_582451_cov_35.980713	peg	142039	142296	+	hypothetical protein
NODE_1_length_582451_cov_35.980713	peg	143719	142268	-	Glutarate-semialdehyde dehydrogenase (EC 1.2.1.20); Succinate-semialdehyde dehydrogenase [NAD(P)+] (EC 1.2.1.16)
NODE_1_length_582451_cov_35.980713	peg	143714	143872	+	hypothetical protein
NODE_1_length_582451_cov_35.980713	peg	145057	144050	-	Transcriptional regulator, AraC family
NODE_1_length_582451_cov_35.980713	peg	145192	146247	+	Fatty acid desaturase
NODE_1_length_582451_cov_35.980713	peg	146331	147050	+	NAD(P)H oxidoreductase YRKL (EC 1.6.99.-) @ Putative NADPH-quinone reductase (modulator of drug activity B) @ Flavodoxin 2
NODE_1_length_582451_cov_35.980713	peg	147047	147211	+	Rubredoxin
NODE_1_length_582451_cov_35.980713	rna	147267	147343	+	tRNA-Arg-CCG
NODE_1_length_582451_cov_35.980713	peg	148620	147430	-	Fatty acid desaturase (EC 1.14.19.1); Delta-9 fatty acid desaturase (EC 1.14.19.1)
NODE_1_length_582451_cov_35.980713	peg	148791	151061	+	diguanylate cyclase/phosphodiesterase (GGDEF & EAL domains) with PAS/PAC sensor(s)
NODE_1_length_582451_cov_35.980713	peg	151289	151074	-	Organosulfonate utilization protein SsuF
NODE_1_length_582451_cov_35.980713	peg	152194	151394	-	Alkanesulfonates ABC transporter ATP-binding protein / Sulfonate ABC transporter, ATP-binding subunit SsuB
NODE_1_length_582451_cov_35.980713	peg	152985	152191	-	Alkanesulfonates transport system permease protein
NODE_1_length_582451_cov_35.980713	peg	154271	153123	-	Alkanesulfonate monooxygenase (EC 1.14.14.5)
NODE_1_length_582451_cov_35.980713	peg	155425	154457	-	Alkanesulfonates-binding protein
NODE_1_length_582451_cov_35.980713	peg	156123	155530	-	FMN reductase (EC 1.5.1.29)
NODE_1_length_582451_cov_35.980713	peg	156771	156133	-	Alkyl hydroperoxide reductase subunit C-like protein
NODE_1_length_582451_cov_35.980713	peg	156977	157972	+	Sulfate-binding protein Sbp
NODE_1_length_582451_cov_35.980713	peg	158417	158016	-	hypothetical protein
NODE_1_length_582451_cov_35.980713	peg	158543	159337	+	transcriptional regulator, XRE family
NODE_1_length_582451_cov_35.980713	peg	159406	160026	+	Threonine efflux protein
NODE_1_length_582451_cov_35.980713	peg	160793	160074	-	Alkanesulfonates ABC transporter ATP-binding protein / Sulfonate ABC transporter, ATP-binding subunit SsuB
NODE_1_length_582451_cov_35.980713	peg	161625	160795	-	Alkanesulfonates transport system permease protein
NODE_1_length_582451_cov_35.980713	peg	162621	161632	-	ABC-type nitrate/sulfonate/bicarbonate transport systems, periplasmic components
NODE_1_length_582451_cov_35.980713	peg	164025	162700	-	Outer membrane porin, OprD family
NODE_1_length_582451_cov_35.980713	peg	164369	165343	+	ABC-type nitrate/sulfonate/bicarbonate transport systems, periplasmic components
NODE_1_length_582451_cov_35.980713	peg	165333	166559	+	Acyl-CoA dehydrogenase; probable dibenzothiophene desulfurization enzyme
NODE_1_length_582451_cov_35.980713	peg	167532	166627	-	Functional role page for Anaerobic nitric oxide reductase transcription regulator NorR
NODE_1_length_582451_cov_35.980713	peg	168205	167624	-	FIG00953394: hypothetical protein
NODE_1_length_582451_cov_35.980713	peg	169262	168297	-	Sensory box/GGDEF family protein
NODE_1_length_582451_cov_35.980713	peg	169561	169743	+	FIG00956018: hypothetical protein
NODE_1_length_582451_cov_35.980713	peg	169867	170865	+	Sulfate and thiosulfate binding protein CysP
NODE_1_length_582451_cov_35.980713	peg	170938	171756	+	Sulfate transport system permease protein CysT
NODE_1_length_582451_cov_35.980713	peg	171767	172639	+	Sulfate transport system permease protein CysW
NODE_1_length_582451_cov_35.980713	peg	172643	173632	+	Sulfate and thiosulfate import ATP-binding protein CysA (EC 3.6.3.25)
NODE_1_length_582451_cov_35.980713	peg	173796	174560	+	hypothetical protein
NODE_1_length_582451_cov_35.980713	peg	175521	174616	-	Glycine cleavage system transcriptional activator
NODE_1_length_582451_cov_35.980713	peg	175697	176878	+	Glutaryl-CoA dehydrogenase (EC 1.3.99.7)
NODE_1_length_582451_cov_35.980713	peg	176941	178164	+	L-carnitine dehydratase/bile acid-inducible protein F
NODE_1_length_582451_cov_35.980713	peg	178718	179659	+	2-keto-3-deoxy-D-arabino-heptulosonate-7-phosphate synthase I alpha (EC 2.5.1.54)
NODE_1_length_582451_cov_35.980713	peg	179805	181136	+	Permeases of the major facilitator superfamily
NODE_1_length_582451_cov_35.980713	peg	183016	182366	-	FIG00960974: hypothetical protein
NODE_1_length_582451_cov_35.980713	peg	184581	183166	-	hypothetical protein
NODE_1_length_582451_cov_35.980713	peg	185010	184702	-	hypothetical protein
NODE_1_length_582451_cov_35.980713	peg	185238	185107	-	hypothetical protein
NODE_1_length_582451_cov_35.980713	peg	196203	186673	-	Putative large exoprotein involved in heme utilization or adhesion of ShlA/HecA/FhaA family
NODE_1_length_582451_cov_35.980713	peg	197925	196234	-	Channel-forming transporter/cytolysins activator of TpsB family
NODE_1_length_582451_cov_35.980713	peg	198958	198104	-	Putrescine transport system permease protein PotI (TC 3.A.1.11.2)
NODE_1_length_582451_cov_35.980713	peg	199887	198979	-	Putrescine transport system permease protein PotH (TC 3.A.1.11.2)
NODE_1_length_582451_cov_35.980713	peg	201038	199884	-	Putrescine transport ATP-binding protein PotG (TC 3.A.1.11.2)
NODE_1_length_582451_cov_35.980713	peg	202185	201091	-	Putrescine ABC transporter putrescine-binding protein PotF (TC 3.A.1.11.2)
NODE_1_length_582451_cov_35.980713	peg	203502	202402	-	Putrescine ABC transporter putrescine-binding protein PotF (TC 3.A.1.11.2)
NODE_1_length_582451_cov_35.980713	peg	204992	203622	-	Omega-amino acid--pyruvate aminotransferase (EC 2.6.1.18)
NODE_1_length_582451_cov_35.980713	peg	206435	205077	-	glutamine synthetase family protein
NODE_1_length_582451_cov_35.980713	peg	207275	206523	-	Gamma-glutamyl-GABA hydrolase (EC 3.5.1.94)
NODE_1_length_582451_cov_35.980713	peg	207611	207468	-	hypothetical protein
NODE_1_length_582451_cov_35.980713	peg	207657	208931	+	Glutamine synthetase (EC 6.3.1.2)
NODE_1_length_582451_cov_35.980713	peg	209055	210113	+	Putrescine ABC transporter putrescine-binding protein PotF (TC 3.A.1.11.2)
NODE_1_length_582451_cov_35.980713	peg	210177	210974	+	hypothetical protein
NODE_1_length_582451_cov_35.980713	peg	211876	210968	-	Transcriptional regulator
NODE_1_length_582451_cov_35.980713	peg	212059	213483	+	Aspartate ammonia-lyase (EC 4.3.1.1)
NODE_1_length_582451_cov_35.980713	peg	214475	213663	-	transcriptional regulator, Cro/CI family
NODE_1_length_582451_cov_35.980713	peg	214636	216084	+	Probable AGCS sodium/alanine/glycine symporter
NODE_1_length_582451_cov_35.980713	peg	216188	216634	+	Histone acetyltransferase HPA2 and related acetyltransferases
NODE_1_length_582451_cov_35.980713	peg	216637	217629	+	L-asparaginase (EC 3.5.1.1)
NODE_1_length_582451_cov_35.980713	peg	218549	217626	-	Glutaminase (EC 3.5.1.2)
NODE_1_length_582451_cov_35.980713	peg	218743	219771	+	Deacetylases, including yeast histone deacetylase and acetoin utilization protein
NODE_1_length_582451_cov_35.980713	peg	219801	220904	+	Putrescine ABC transporter putrescine-binding protein PotF (TC 3.A.1.11.2)
NODE_1_length_582451_cov_35.980713	peg	221325	220987	-	Cation/multidrug efflux pump
NODE_1_length_582451_cov_35.980713	peg	221988	221410	-	1-acyl-sn-glycerol-3-phosphate acyltransferase
NODE_1_length_582451_cov_35.980713	peg	222839	222027	-	Formamidopyrimidine-DNA glycosylase (EC 3.2.2.23)
NODE_1_length_582451_cov_35.980713	peg	223795	222899	-	Predicted signal transduction protein
NODE_1_length_582451_cov_35.980713	peg	223896	225092	+	LSU m5C1962 methyltransferase RlmI
NODE_1_length_582451_cov_35.980713	peg	225185	225301	+	hypothetical protein
NODE_1_length_582451_cov_35.980713	peg	225322	227160	+	Dihydroxy-acid dehydratase (EC 4.2.1.9)
NODE_1_length_582451_cov_35.980713	peg	227251	227718	+	phosphoesterase, putative
NODE_1_length_582451_cov_35.980713	peg	228347	227700	-	Arginine/ornithine antiporter ArcD
NODE_1_length_582451_cov_35.980713	peg	228946	228434	-	Dihydrofolate reductase (EC 1.5.1.3)
NODE_1_length_582451_cov_35.980713	peg	230162	228975	-	probable two-component response regulator
NODE_1_length_582451_cov_35.980713	peg	230289	231680	+	probable integral membrane protein NMA1899
NODE_1_length_582451_cov_35.980713	peg	231801	233171	+	probable integral membrane protein NMA1898
NODE_1_length_582451_cov_35.980713	peg	233972	233178	-	Thymidylate synthase (EC 2.1.1.45)
NODE_1_length_582451_cov_35.980713	peg	234838	234047	-	Prolipoprotein diacylglyceryl transferase (EC 2.4.99.-)
NODE_1_length_582451_cov_35.980713	peg	235631	234849	-	Protein of unknown function DUF81
NODE_1_length_582451_cov_35.980713	peg	235735	236487	+	COG3332
NODE_1_length_582451_cov_35.980713	peg	237056	236484	-	Thiol-disulfide isomerase and thioredoxins
NODE_1_length_582451_cov_35.980713	peg	237147	238106	+	Lysophospholipase (EC 3.1.1.5)
NODE_1_length_582451_cov_35.980713	peg	238884	238117	-	FIG00953078: hypothetical protein
NODE_1_length_582451_cov_35.980713	peg	238948	239556	+	oxidoreductase, 2OG-Fe(II) oxygenase family
NODE_1_length_582451_cov_35.980713	peg	239578	240075	+	Purine nucleoside phosphorylase (EC 2.4.2.1)
NODE_1_length_582451_cov_35.980713	peg	240128	240562	+	ATPases of the AAA+ class
NODE_1_length_582451_cov_35.980713	peg	242930	240549	-	Penicillin acylase II (EC 3.5.1.11)
NODE_1_length_582451_cov_35.980713	peg	243025	244044	+	Transcriptional regulator, AraC family
NODE_1_length_582451_cov_35.980713	peg	245360	244131	-	D-3-phosphoglycerate dehydrogenase (EC 1.1.1.95)
NODE_1_length_582451_cov_35.980713	peg	245515	245357	-	hypothetical protein
NODE_1_length_582451_cov_35.980713	peg	245537	246931	+	D-2-hydroxyglutarate dehydrogenase
NODE_1_length_582451_cov_35.980713	peg	246992	247663	+	Fumarylacetoacetate hydrolase family protein
NODE_1_length_582451_cov_35.980713	peg	247753	248682	+	Outer membrane protein assembly factor YaeT precursor
NODE_1_length_582451_cov_35.980713	peg	249786	248752	-	Deacetylases, including yeast histone deacetylase and acetoin utilization protein
NODE_1_length_582451_cov_35.980713	peg	251274	250102	-	2-octaprenyl-3-methyl-6-methoxy-1,4-benzoquinol hydroxylase (EC 1.14.13.-)
NODE_1_length_582451_cov_35.980713	peg	252335	251352	-	Transcriptional regulator, AraC family
NODE_1_length_582451_cov_35.980713	peg	252484	253407	+	Outer membrane protein assembly factor YaeT precursor
NODE_1_length_582451_cov_35.980713	peg	254187	253408	-	Exodeoxyribonuclease III (EC 3.1.11.2)
NODE_1_length_582451_cov_35.980713	peg	254292	254933	+	Orotate phosphoribosyltransferase (EC 2.4.2.10)
NODE_1_length_582451_cov_35.980713	peg	254953	255552	+	FIG00955039: hypothetical protein
NODE_1_length_582451_cov_35.980713	peg	256479	255571	-	Acetylglutamate kinase (EC 2.7.2.8)
NODE_1_length_582451_cov_35.980713	peg	259061	256503	-	Phosphomannomutase (EC 5.4.2.8) / Phosphoglucomutase (EC 5.4.2.2)
NODE_1_length_582451_cov_35.980713	peg	259548	259093	-	Deoxyuridine 5'-triphosphate nucleotidohydrolase (EC 3.6.1.23)
NODE_1_length_582451_cov_35.980713	peg	260780	259572	-	Phosphopantothenoylcysteine decarboxylase (EC 4.1.1.36) / Phosphopantothenoylcysteine synthetase (EC 6.3.2.5)
NODE_1_length_582451_cov_35.980713	peg	260919	261593	+	DNA repair protein RadC
NODE_1_length_582451_cov_35.980713	peg	263164	261590	-	Dipeptide-binding ABC transporter, periplasmic substrate-binding component (TC 3.A.1.5.2)
NODE_1_length_582451_cov_35.980713	peg	263486	263722	+	LSU ribosomal protein L28p
NODE_1_length_582451_cov_35.980713	peg	263733	263888	+	LSU ribosomal protein L33p @ LSU ribosomal protein L33p, zinc-independent
NODE_1_length_582451_cov_35.980713	peg	266237	263949	-	FIG001592: Phosphocarrier protein kinase/phosphorylase, nitrogen regulation associated
NODE_1_length_582451_cov_35.980713	peg	266727	266248	-	Adenosine (5')-pentaphospho-(5'')-adenosine pyrophosphohydrolase (EC 3.6.1.-)
NODE_1_length_582451_cov_35.980713	peg	266873	267529	+	Phosphoserine phosphatase (EC 3.1.3.3)
NODE_1_length_582451_cov_35.980713	peg	267997	267530	-	Predicted integral membrane protein
NODE_1_length_582451_cov_35.980713	peg	268469	268026	-	Predicted integral membrane protein
NODE_1_length_582451_cov_35.980713	peg	269995	268481	-	Threonine dehydratase biosynthetic (EC 4.3.1.19)
NODE_1_length_582451_cov_35.980713	peg	270040	270639	+	Transcriptional regulator, TetR family
NODE_1_length_582451_cov_35.980713	peg	270925	270743	-	hypothetical protein
NODE_1_length_582451_cov_35.980713	peg	270911	272017	+	Agmatine deiminase (EC 3.5.3.12)
NODE_1_length_582451_cov_35.980713	peg	272121	272441	+	FIG00953248: hypothetical protein
NODE_1_length_582451_cov_35.980713	peg	272438	274399	+	FIG00953482: hypothetical protein
NODE_1_length_582451_cov_35.980713	peg	274817	274416	-	Gfa-like protein
NODE_1_length_582451_cov_35.980713	peg	274911	275819	+	putative membrane protein
NODE_1_length_582451_cov_35.980713	peg	275963	277267	+	Citrate transporter
NODE_1_length_582451_cov_35.980713	peg	277366	278127	+	Integral membrane protein TerC
NODE_1_length_582451_cov_35.980713	peg	280013	278181	-	Exodeoxyribonuclease V alpha chain (EC 3.1.11.5)
NODE_1_length_582451_cov_35.980713	peg	283683	280138	-	Exodeoxyribonuclease V beta chain (EC 3.1.11.5)
NODE_1_length_582451_cov_35.980713	peg	286937	283680	-	Exodeoxyribonuclease V gamma chain (EC 3.1.11.5)
NODE_1_length_582451_cov_35.980713	peg	287035	288153	+	Twitching motility protein PilT
NODE_1_length_582451_cov_35.980713	peg	288237	288530	+	hypothetical protein
NODE_1_length_582451_cov_35.980713	peg	288698	290953	+	diguanylate cyclase/phosphodiesterase (GGDEF & EAL domains) with PAS/PAC sensor(s)
NODE_1_length_582451_cov_35.980713	peg	290950	292539	+	Aerotaxis sensor receptor protein
NODE_1_length_582451_cov_35.980713	peg	292630	294303	+	Sodium-dependent phosphate transporter
NODE_1_length_582451_cov_35.980713	peg	294362	295369	+	membrane protein, putative
NODE_1_length_582451_cov_35.980713	peg	295426	296043	+	hypothetical protein
NODE_1_length_582451_cov_35.980713	peg	297660	296044	-	Methyl-accepting chemotaxis protein I (serine chemoreceptor protein)
NODE_1_length_582451_cov_35.980713	peg	298913	297732	-	Flavohemoprotein (Hemoglobin-like protein) (Flavohemoglobin) (Nitric oxide dioxygenase) (EC 1.14.12.17)
NODE_1_length_582451_cov_35.980713	peg	299063	300610	+	Functional role page for Anaerobic nitric oxide reductase transcription regulator NorR
NODE_1_length_582451_cov_35.980713	peg	301853	300627	-	Fused spore maturation proteins A and B
NODE_1_length_582451_cov_35.980713	peg	301984	302640	+	Putative outer membrane lipoprotein
NODE_1_length_582451_cov_35.980713	peg	302757	304457	+	Integral membrane protein
NODE_1_length_582451_cov_35.980713	peg	304521	304928	+	hypothetical protein
NODE_1_length_582451_cov_35.980713	peg	306516	304930	-	diguanylate cyclase/phosphodiesterase (GGDEF & EAL domains) with PAS/PAC sensor(s)
NODE_1_length_582451_cov_35.980713	peg	307333	306557	-	N-acetylmuramoyl-L-alanine amidase (EC 3.5.1.28)
NODE_1_length_582451_cov_35.980713	peg	307991	307398	-	FIG00953738: hypothetical protein
NODE_1_length_582451_cov_35.980713	peg	308151	309572	+	Cryptochrome
NODE_1_length_582451_cov_35.980713	peg	311445	309604	-	GGDEF domain protein
NODE_1_length_582451_cov_35.980713	peg	312312	311470	-	Endonuclease/exonuclease/phosphatase family protein
NODE_1_length_582451_cov_35.980713	peg	312985	312323	-	Periplasmic thiol:disulfide interchange protein DsbA
NODE_1_length_582451_cov_35.980713	peg	313734	313132	-	Cytochrome c4
NODE_1_length_582451_cov_35.980713	peg	314089	313796	-	Cytochrome c5
NODE_1_length_582451_cov_35.980713	peg	314283	314933	+	GTP-binding protein EngB
NODE_1_length_582451_cov_35.980713	peg	318028	315245	-	DNA polymerase I (EC 2.7.7.7)
NODE_1_length_582451_cov_35.980713	peg	318103	318387	+	FIG00953549: hypothetical protein
NODE_1_length_582451_cov_35.980713	peg	318392	319342	+	Homoserine kinase (EC 2.7.1.39)
NODE_1_length_582451_cov_35.980713	peg	320266	319355	-	Zinc ABC transporter, periplasmic-binding protein ZnuA
NODE_1_length_582451_cov_35.980713	peg	320329	320829	+	Zinc uptake regulation protein ZUR
NODE_1_length_582451_cov_35.980713	peg	320826	321617	+	Zinc ABC transporter, ATP-binding protein ZnuC
NODE_1_length_582451_cov_35.980713	peg	321617	322405	+	Zinc ABC transporter, inner membrane permease protein ZnuB
NODE_1_length_582451_cov_35.980713	peg	322459	323322	+	lipoprotein, putative
NODE_1_length_582451_cov_35.980713	peg	323525	324532	+	Methionine ABC transporter ATP-binding protein
NODE_1_length_582451_cov_35.980713	peg	324529	325209	+	Methionine ABC transporter permease protein
NODE_1_length_582451_cov_35.980713	peg	325276	326058	+	Methionine ABC transporter substrate-binding protein
NODE_1_length_582451_cov_35.980713	peg	326818	326183	-	Cytochrome oxidase biogenesis protein Sco1/SenC/PrrC, putative copper metallochaperone
NODE_1_length_582451_cov_35.980713	peg	327744	326845	-	Cytochrome oxidase biogenesis protein Sco1/SenC/PrrC, putative copper metallochaperone
NODE_1_length_582451_cov_35.980713	peg	328814	327759	-	Heme A synthase, cytochrome oxidase biogenesis protein Cox15-CtaA
NODE_1_length_582451_cov_35.980713	peg	329430	328855	-	Probable transmembrane protein
NODE_1_length_582451_cov_35.980713	peg	330160	329405	-	Cytochrome oxidase biogenesis protein Surf1, facilitates heme A insertion
NODE_1_length_582451_cov_35.980713	peg	330229	330432	+	hypothetical protein
NODE_1_length_582451_cov_35.980713	peg	331325	330438	-	Cytochrome c oxidase polypeptide III (EC 1.9.3.1)
NODE_1_length_582451_cov_35.980713	peg	331916	331338	-	Cytochrome oxidase biogenesis protein Cox11-CtaG, copper delivery to Cox1
NODE_1_length_582451_cov_35.980713	peg	333531	331927	-	Cytochrome c oxidase polypeptide I (EC 1.9.3.1)
NODE_1_length_582451_cov_35.980713	peg	334636	333536	-	Cytochrome c oxidase polypeptide II (EC 1.9.3.1)
NODE_1_length_582451_cov_35.980713	peg	335037	335684	+	FIG00953365: hypothetical protein
NODE_1_length_582451_cov_35.980713	peg	336445	335720	-	Carbonic anhydrase (EC 4.2.1.1)
NODE_1_length_582451_cov_35.980713	peg	336431	336553	+	hypothetical protein
NODE_1_length_582451_cov_35.980713	peg	337593	336535	-	Radical SAM domain protein
NODE_1_length_582451_cov_35.980713	peg	337958	337701	-	FIG00954395: hypothetical protein
NODE_1_length_582451_cov_35.980713	peg	340006	337958	-	Oligopeptidase A (EC 3.4.24.70)
NODE_1_length_582451_cov_35.980713	peg	340131	340676	+	carbonic anhydrase, family 3
NODE_1_length_582451_cov_35.980713	peg	341698	340673	-	PUTATIVE ZINC PROTEASE PROTEIN
NODE_1_length_582451_cov_35.980713	peg	341787	342188	+	lipoprotein, putative
NODE_1_length_582451_cov_35.980713	peg	342197	342649	+	lipoprotein, putative
NODE_1_length_582451_cov_35.980713	peg	343726	342728	-	Coenzyme F420-dependent N5,N10-methylene tetrahydromethanopterin reductase and related flavin-dependent oxidoreductases
NODE_1_length_582451_cov_35.980713	peg	344480	343788	-	Thioredoxin-like protein clustered with PA0057
NODE_1_length_582451_cov_35.980713	peg	345328	344471	-	Metallo-beta-lactamase superfamily protein PA0057
NODE_1_length_582451_cov_35.980713	peg	345432	346343	+	LysR-family transcriptional regulator clustered with PA0057
NODE_1_length_582451_cov_35.980713	peg	346623	346399	-	hypothetical protein
NODE_1_length_582451_cov_35.980713	peg	346930	346715	-	Dodecin (COG3360) Flavin-binding
NODE_1_length_582451_cov_35.980713	peg	347865	346978	-	Glycine cleavage system transcriptional activator
NODE_1_length_582451_cov_35.980713	peg	347978	349204	+	Tryptophan synthase beta chain (EC 4.2.1.20)
NODE_1_length_582451_cov_35.980713	peg	349201	350010	+	Tryptophan synthase alpha chain (EC 4.2.1.20)
NODE_1_length_582451_cov_35.980713	peg	350121	350345	+	hypothetical protein
NODE_1_length_582451_cov_35.980713	peg	351497	350373	-	Predicted carboxypeptidase
NODE_1_length_582451_cov_35.980713	peg	351669	352574	+	Transcriptional regulator, LysR family
NODE_1_length_582451_cov_35.980713	peg	352652	353938	+	Nucleoside-diphosphate-sugar epimerases
NODE_1_length_582451_cov_35.980713	peg	353981	354538	+	Transcriptional regulator, MerR family
NODE_1_length_582451_cov_35.980713	peg	354557	355906	+	glutamine synthetase family protein
NODE_1_length_582451_cov_35.980713	peg	356407	355934	-	hypothetical protein
NODE_1_length_582451_cov_35.980713	peg	357420	356524	-	Murein-DD-endopeptidase (EC 3.4.99.-)
NODE_1_length_582451_cov_35.980713	peg	358364	357498	-	MadN protein
NODE_1_length_582451_cov_35.980713	peg	359184	358366	-	Shikimate 5-dehydrogenase I alpha (EC 1.1.1.25)
NODE_1_length_582451_cov_35.980713	peg	360264	359311	-	Coproporphyrinogen III oxidase, aerobic (EC 1.3.3.3)
NODE_1_length_582451_cov_35.980713	peg	360343	361320	+	Quinone oxidoreductase (EC 1.6.5.5)
NODE_1_length_582451_cov_35.980713	peg	361884	361327	-	TsaC protein (YrdC domain) required for threonylcarbamoyladenosine t(6)A37 modification in tRNA
NODE_1_length_582451_cov_35.980713	peg	363012	361924	-	Rossmann fold nucleotide-binding protein Smf possibly involved in DNA uptake
NODE_1_length_582451_cov_35.980713	peg	364116	363076	-	Uncharacterized protein with LysM domain, COG1652
NODE_1_length_582451_cov_35.980713	peg	364250	364756	+	Peptide deformylase (EC 3.5.1.88)
NODE_1_length_582451_cov_35.980713	peg	364818	365750	+	Methionyl-tRNA formyltransferase (EC 2.1.2.9)
NODE_1_length_582451_cov_35.980713	peg	365747	367060	+	Ribosomal RNA small subunit methyltransferase B (EC 2.1.1.-)
NODE_1_length_582451_cov_35.980713	peg	367074	368447	+	Trk system potassium uptake protein TrkA
NODE_1_length_582451_cov_35.980713	peg	368470	368811	+	Chaperone protein YscY (Yop proteins translocation protein Y)
NODE_1_length_582451_cov_35.980713	peg	369081	368815	-	hypothetical protein
NODE_1_length_582451_cov_35.980713	peg	370027	369140	-	Lipid A biosynthesis lauroyl acyltransferase (EC 2.3.1.-)
NODE_1_length_582451_cov_35.980713	peg	370633	370082	-	DNA-3-methyladenine glycosylase (EC 3.2.2.20)
NODE_1_length_582451_cov_35.980713	peg	370800	371747	+	Glycyl-tRNA synthetase alpha chain (EC 6.1.1.14)
NODE_1_length_582451_cov_35.980713	peg	371744	373798	+	Glycyl-tRNA synthetase beta chain (EC 6.1.1.14)
NODE_1_length_582451_cov_35.980713	peg	373844	374374	+	D-glycero-D-manno-heptose 1,7-bisphosphate phosphatase (EC 3.1.1.-); Histidinol-phosphatase (EC 3.1.3.15)
NODE_1_length_582451_cov_35.980713	peg	374399	375163	+	1-acyl-sn-glycerol-3-phosphate acyltransferase (EC 2.3.1.51)
NODE_1_length_582451_cov_35.980713	peg	375371	375994	+	CDP-diacylglycerol--glycerol-3-phosphate 3-phosphatidyltransferase (EC 2.7.8.5)
NODE_1_length_582451_cov_35.980713	peg	376005	377759	+	Putative lipase in cluster with Phosphatidate cytidylyltransferase
NODE_1_length_582451_cov_35.980713	peg	377759	379096	+	Ser/Thr and Tyr protein phosphatase (dual specificity)
NODE_1_length_582451_cov_35.980713	peg	379086	379541	+	hypothetical protein
NODE_1_length_582451_cov_35.980713	peg	379555	380178	+	1-acyl-sn-glycerol-3-phosphate acyltransferase (EC 2.3.1.51)
NODE_1_length_582451_cov_35.980713	peg	380180	381112	+	Phosphatidate cytidylyltransferase (EC 2.7.7.41)
NODE_1_length_582451_cov_35.980713	peg	383863	381440	-	DNA gyrase subunit B (EC 5.99.1.3)
NODE_1_length_582451_cov_35.980713	peg	384828	383860	-	DNA recombination and repair protein RecF
NODE_1_length_582451_cov_35.980713	peg	386074	384971	-	DNA polymerase III beta subunit (EC 2.7.7.7)
NODE_1_length_582451_cov_35.980713	peg	387528	386104	-	Chromosomal replication initiator protein DnaA
NODE_1_length_582451_cov_35.980713	peg	388083	388217	+	LSU ribosomal protein L34p
NODE_1_length_582451_cov_35.980713	peg	388233	388625	+	Ribonuclease P protein component (EC 3.1.26.5)
NODE_1_length_582451_cov_35.980713	peg	388618	388854	+	Protein YidD
NODE_1_length_582451_cov_35.980713	peg	388858	390531	+	Inner membrane protein translocase component YidC, long form
NODE_1_length_582451_cov_35.980713	peg	390609	391976	+	GTPase and tRNA-U34 5-formylation enzyme TrmE
NODE_1_length_582451_cov_35.980713	peg	392364	394256	+	tRNA uridine 5-carboxymethylaminomethyl modification enzyme GidA
NODE_1_length_582451_cov_35.980713	peg	394256	394903	+	rRNA small subunit 7-methylguanosine (m7G) methyltransferase GidB
NODE_1_length_582451_cov_35.980713	peg	394916	395704	+	Chromosome (plasmid) partitioning protein ParA
NODE_1_length_582451_cov_35.980713	peg	395714	396586	+	Chromosome (plasmid) partitioning protein ParB
NODE_1_length_582451_cov_35.980713	peg	396744	397151	+	FIG048548: ATP synthase protein I2
NODE_1_length_582451_cov_35.980713	peg	397168	398037	+	ATP synthase F0 sector subunit a
NODE_1_length_582451_cov_35.980713	peg	398130	398387	+	ATP synthase F0 sector subunit c (EC 3.6.3.14)
NODE_1_length_582451_cov_35.980713	peg	398442	398912	+	ATP synthase F0 sector subunit b
NODE_1_length_582451_cov_35.980713	peg	398925	399461	+	ATP synthase delta chain (EC 3.6.3.14)
NODE_1_length_582451_cov_35.980713	peg	399483	401027	+	ATP synthase alpha chain (EC 3.6.3.14)
NODE_1_length_582451_cov_35.980713	peg	401078	401938	+	ATP synthase gamma chain (EC 3.6.3.14)
NODE_1_length_582451_cov_35.980713	peg	401969	403345	+	ATP synthase beta chain (EC 3.6.3.14)
NODE_1_length_582451_cov_35.980713	peg	403387	403806	+	ATP synthase epsilon chain (EC 3.6.3.14)
NODE_1_length_582451_cov_35.980713	peg	403925	405289	+	N-acetylglucosamine-1-phosphate uridyltransferase (EC 2.7.7.23) / Glucosamine-1-phosphate N-acetyltransferase (EC 2.3.1.157)
NODE_1_length_582451_cov_35.980713	peg	405405	406172	+	Transcriptional regulator of glmS gene, DeoR family
NODE_1_length_582451_cov_35.980713	peg	406184	408019	+	Glucosamine--fructose-6-phosphate aminotransferase [isomerizing] (EC 2.6.1.16)
NODE_1_length_582451_cov_35.980713	peg	408245	408751	+	hypothetical protein
NODE_1_length_582451_cov_35.980713	peg	408822	409367	+	LemA protein
NODE_1_length_582451_cov_35.980713	peg	409370	411295	+	Putative membrane protein precursor
NODE_1_length_582451_cov_35.980713	peg	412168	411365	-	Zinc ABC transporter, periplasmic-binding protein ZnuA
NODE_1_length_582451_cov_35.980713	peg	413107	412247	-	Zinc ABC transporter, inner membrane permease protein ZnuB
NODE_1_length_582451_cov_35.980713	peg	413772	413107	-	Zinc ABC transporter, ATP-binding protein ZnuC
NODE_1_length_582451_cov_35.980713	peg	414665	413769	-	GTP cyclohydrolase I (EC 3.5.4.16) type 2
NODE_1_length_582451_cov_35.980713	peg	414748	415173	+	C4-type zinc finger protein, DksA/TraR family
NODE_1_length_582451_cov_35.980713	peg	415166	416371	+	Putative metal chaperone, involved in Zn homeostasis, GTPase of COG0523 family
NODE_1_length_582451_cov_35.980713	peg	416371	417012	+	FIG00954044: hypothetical protein
NODE_1_length_582451_cov_35.980713	peg	417362	417009	-	NADH:ubiquinone oxidoreductase 49 kD subunit 7
NODE_1_length_582451_cov_35.980713	peg	417433	418398	+	Putative metal chaperone, involved in Zn homeostasis, GTPase of COG0523 family
NODE_1_length_582451_cov_35.980713	peg	418730	418395	-	hypothetical protein
NODE_1_length_582451_cov_35.980713	peg	418909	419790	+	FIG00965015: hypothetical protein
NODE_1_length_582451_cov_35.980713	peg	419792	420157	+	hypothetical protein
NODE_1_length_582451_cov_35.980713	peg	420154	420936	+	Beta-lactamase (EC 3.5.2.6)
NODE_1_length_582451_cov_35.980713	peg	421337	420933	-	FIG00957502: hypothetical protein
NODE_1_length_582451_cov_35.980713	peg	421459	421821	+	hypothetical protein
NODE_1_length_582451_cov_35.980713	peg	421878	423245	+	Uncharacterized iron-regulated membrane protein; Iron-uptake factor PiuB
NODE_1_length_582451_cov_35.980713	peg	423755	423273	-	cytosolic long-chain acyl-CoA thioester hydrolase family protein
NODE_1_length_582451_cov_35.980713	peg	423937	424659	+	Excinuclease ATPase subunit
NODE_1_length_582451_cov_35.980713	peg	425419	424664	-	3-oxoacyl-[acyl-carrier protein] reductase (EC 1.1.1.100)
NODE_1_length_582451_cov_35.980713	peg	426860	425493	-	glutamine synthetase family protein
NODE_1_length_582451_cov_35.980713	peg	428392	426971	-	Aminotransferase class-III
NODE_1_length_582451_cov_35.980713	peg	428485	429255	+	3-oxoacyl-[acyl-carrier protein] reductase (EC 1.1.1.100)
NODE_1_length_582451_cov_35.980713	peg	429422	430084	+	Predicted regulator PutR for proline utilization, GntR family
NODE_1_length_582451_cov_35.980713	peg	430160	431764	+	Chemotaxis regulator - transmits chemoreceptor signals to flagelllar motor components CheY
NODE_1_length_582451_cov_35.980713	peg	431761	432441	+	Osmosensitive K+ channel histidine kinase KdpD (EC 2.7.3.-)
NODE_1_length_582451_cov_35.980713	peg	432460	433140	+	Iron-uptake factor PiuC
NODE_1_length_582451_cov_35.980713	peg	434058	433651	-	FIG00956226: hypothetical protein
NODE_1_length_582451_cov_35.980713	peg	434283	434113	-	hypothetical protein
NODE_1_length_582451_cov_35.980713	peg	436307	434319	-	Putative phosphatase
NODE_1_length_582451_cov_35.980713	peg	437333	436488	-	putative membrane protein
NODE_1_length_582451_cov_35.980713	peg	437497	438135	+	Transcriptional regulator
NODE_1_length_582451_cov_35.980713	peg	438707	438132	-	Transcriptional regulator, TetR family
NODE_1_length_582451_cov_35.980713	peg	439876	438785	-	TRAP transporter solute receptor, unknown substrate 6
NODE_1_length_582451_cov_35.980713	peg	442110	439906	-	ATP-dependent DNA helicase UvrD/PcrA
NODE_1_length_582451_cov_35.980713	peg	442285	445164	+	diguanylate cyclase/phosphodiesterase (GGDEF & EAL domains) with PAS/PAC sensor(s)
NODE_1_length_582451_cov_35.980713	peg	445785	445165	-	putative membrane protein
NODE_1_length_582451_cov_35.980713	peg	447332	446016	-	Putative protease
NODE_1_length_582451_cov_35.980713	peg	447682	447506	-	hypothetical protein
NODE_1_length_582451_cov_35.980713	peg	453089	448143	-	Rhs family protein
NODE_1_length_582451_cov_35.980713	peg	453757	453086	-	hypothetical protein
NODE_1_length_582451_cov_35.980713	peg	455915	453816	-	VgrG protein
NODE_1_length_582451_cov_35.980713	peg	456584	456066	-	Secreted protein Hcp
NODE_1_length_582451_cov_35.980713	peg	458481	457021	-	Selenoprotein O and cysteine-containing homologs
NODE_1_length_582451_cov_35.980713	peg	461788	458546	-	Potassium efflux system KefA protein / Small-conductance mechanosensitive channel
NODE_1_length_582451_cov_35.980713	peg	461918	462067	+	hypothetical protein
NODE_1_length_582451_cov_35.980713	peg	463766	462018	-	Na(+)/H(+) antiporter
NODE_1_length_582451_cov_35.980713	peg	465711	463909	-	Acyl-CoA dehydrogenase (EC 1.3.8.7)
NODE_1_length_582451_cov_35.980713	peg	465871	466707	+	Protein involved in catabolism of external DNA
NODE_1_length_582451_cov_35.980713	peg	467808	466750	-	Methyl-accepting chemotaxis protein
NODE_1_length_582451_cov_35.980713	peg	469116	467860	-	HD-GYP domain
NODE_1_length_582451_cov_35.980713	peg	469721	469152	-	Transcriptional regulator, PadR family
NODE_1_length_582451_cov_35.980713	peg	469840	471495	+	Carotenoid cis-trans isomerase (EC 5.2.-.-)
NODE_1_length_582451_cov_35.980713	peg	471701	471510	-	hypothetical protein
NODE_1_length_582451_cov_35.980713	peg	472381	471734	-	Peptide methionine sulfoxide reductase MsrA (EC 1.8.4.11)
NODE_1_length_582451_cov_35.980713	peg	475193	472500	-	Sensory box/GGDEF family protein
NODE_1_length_582451_cov_35.980713	peg	475305	475802	+	FIG00958582: hypothetical protein
NODE_1_length_582451_cov_35.980713	peg	475971	475768	-	hypothetical protein
NODE_1_length_582451_cov_35.980713	peg	477761	476109	-	Dihydrolipoamide acetyltransferase component of pyruvate dehydrogenase complex (EC 2.3.1.12)
NODE_1_length_582451_cov_35.980713	peg	480418	477773	-	Pyruvate dehydrogenase E1 component (EC 1.2.4.1)
NODE_1_length_582451_cov_35.980713	peg	480653	480486	-	hypothetical protein
NODE_1_length_582451_cov_35.980713	peg	480663	483566	+	Glutamate-ammonia-ligase adenylyltransferase (EC 2.7.7.42)
NODE_1_length_582451_cov_35.980713	peg	483607	484530	+	Branched-chain amino acid aminotransferase (EC 2.6.1.42)
NODE_1_length_582451_cov_35.980713	peg	484591	485625	+	ADP-heptose--lipooligosaccharide heptosyltransferase II (EC 2.4.1.-)
NODE_1_length_582451_cov_35.980713	peg	485627	486631	+	Lipopolysaccharide heptosyltransferase I (EC 2.4.1.-)
NODE_1_length_582451_cov_35.980713	peg	486631	487752	+	UDP-glucose:(heptosyl) LPS alpha1,3-glucosyltransferase WaaG (EC 2.4.1.-)
NODE_1_length_582451_cov_35.980713	peg	487749	488555	+	Lipopolysaccharide core biosynthesis protein WaaP (EC 2.7.-.-), heptosyl-I-kinase
NODE_1_length_582451_cov_35.980713	peg	488684	489535	+	hypothetical protein
NODE_1_length_582451_cov_35.980713	peg	489553	490269	+	Heptose kinase WapQ, eukaryotic type
NODE_1_length_582451_cov_35.980713	peg	490266	491009	+	InaA protein
NODE_1_length_582451_cov_35.980713	peg	491009	492430	+	serine/threonine protein kinase
NODE_1_length_582451_cov_35.980713	peg	492574	494328	+	Carbamoyltransferase in large core OS assembly cluster
NODE_1_length_582451_cov_35.980713	peg	494354	495445	+	Glycosyl transferase in large core OS assembly cluster
NODE_1_length_582451_cov_35.980713	peg	495456	496724	+	hypothetical protein
NODE_1_length_582451_cov_35.980713	peg	498702	498079	-	Oligosaccharide repeat unit polymerase Wzy; O-antigen ligase
NODE_1_length_582451_cov_35.980713	peg	498780	500564	+	Lipid A export ATP-binding/permease protein MsbA
NODE_1_length_582451_cov_35.980713	peg	500564	501460	+	Probable transcription regulator Mig-14
NODE_1_length_582451_cov_35.980713	peg	501463	502863	+	Hypothetical protein FIG015671 in large core OS assembly cluster
NODE_1_length_582451_cov_35.980713	peg	502926	504350	+	ADP-heptose synthase (EC 2.7.-.-) / D-glycero-beta-D-manno-heptose 7-phosphate kinase
NODE_1_length_582451_cov_35.980713	peg	504505	507369	+	Proposed peptidoglycan lipid II flippase MurJ
NODE_1_length_582451_cov_35.980713	peg	507693	508634	+	probable DegT/DnrJ/EryC4/StrS family protein
NODE_1_length_582451_cov_35.980713	peg	508624	509130	+	probable acetyltransferase
NODE_1_length_582451_cov_35.980713	peg	509135	510091	+	oxidoreductase, Gfo/Idh/MocA family, putative
NODE_1_length_582451_cov_35.980713	peg	510195	510082	-	hypothetical protein
NODE_1_length_582451_cov_35.980713	peg	510196	511065	+	UDP-glucose 4-epimerase (EC 5.1.3.2)
NODE_1_length_582451_cov_35.980713	peg	511062	512159	+	polysaccharide biosynthesis protein
NODE_1_length_582451_cov_35.980713	peg	515603	517117	+	polysaccharide biosynthesis protein
NODE_1_length_582451_cov_35.980713	peg	517117	518619	+	conserved domain protein
NODE_1_length_582451_cov_35.980713	peg	519183	519764	+	Glycosyltransferase (EC 2.4.1.-)
NODE_1_length_582451_cov_35.980713	peg	519761	520360	+	Lipid carrier : UDP-N-acetylgalactosaminyltransferase (EC 2.4.1.-)
NODE_1_length_582451_cov_35.980713	peg	521027	522202	+	Lipopolysaccharide biosynthesis protein RffA
NODE_1_length_582451_cov_35.980713	peg	522235	524214	+	UDP-N-acetylglucosamine 4,6-dehydratase (EC 4.2.1.-)
NODE_1_length_582451_cov_35.980713	peg	525107	524235	-	Cation transport ATPase
NODE_1_length_582451_cov_35.980713	peg	525959	525162	-	OXIDOREDUCTASE, ALDO/KETO REDUCTASE FAMILY
NODE_1_length_582451_cov_35.980713	peg	527131	525956	-	Oxidoreductase, FAD-binding
NODE_1_length_582451_cov_35.980713	peg	527503	527171	-	Ethidium bromide-methyl viologen resistance protein EmrE
NODE_1_length_582451_cov_35.980713	peg	527632	528906	+	3-deoxy-D-manno-octulosonic-acid transferase (EC 2.-.-.-)
NODE_1_length_582451_cov_35.980713	peg	530956	529418	-	HAMP domain protein
NODE_1_length_582451_cov_35.980713	peg	531103	532317	+	Phosphoserine phosphatase (EC 3.1.3.3)
NODE_1_length_582451_cov_35.980713	peg	534438	532372	-	FOG: PAS/PAC domain
NODE_1_length_582451_cov_35.980713	peg	536228	534504	-	DnaK-related protein
NODE_1_length_582451_cov_35.980713	peg	537360	536497	-	Phosphatidylserine decarboxylase (EC 4.1.1.65)
NODE_1_length_582451_cov_35.980713	peg	538190	537375	-	Thiosulfate sulfurtransferase, rhodanese (EC 2.8.1.1)
NODE_1_length_582451_cov_35.980713	peg	539766	538237	-	Predicted signal transduction protein
NODE_1_length_582451_cov_35.980713	peg	539886	540737	+	Flagellar motor rotation protein MotA
NODE_1_length_582451_cov_35.980713	peg	540751	541809	+	Flagellar motor rotation protein MotB
NODE_1_length_582451_cov_35.980713	peg	542875	541844	-	Ribosome small subunit-stimulated GTPase EngC
NODE_1_length_582451_cov_35.980713	peg	542963	543733	+	FIG00959409: hypothetical protein
NODE_1_length_582451_cov_35.980713	peg	543772	544317	+	3'-to-5' oligoribonuclease (orn)
NODE_1_length_582451_cov_35.980713	peg	545405	544335	-	Epoxyqueuosine (oQ) reductase QueG
NODE_1_length_582451_cov_35.980713	peg	545470	546960	+	NAD(P)HX epimerase / NAD(P)HX dehydratase
NODE_1_length_582451_cov_35.980713	peg	546948	547409	+	TsaE protein, required for threonylcarbamoyladenosine t(6)A37 formation in tRNA
NODE_1_length_582451_cov_35.980713	peg	547438	548874	+	N-acetylmuramoyl-L-alanine amidase (EC 3.5.1.28)
NODE_1_length_582451_cov_35.980713	peg	548871	550745	+	DNA mismatch repair protein MutL
NODE_1_length_582451_cov_35.980713	peg	550896	551867	+	tRNA dimethylallyltransferase (EC 2.5.1.75)
NODE_1_length_582451_cov_35.980713	peg	551967	552221	+	RNA-binding protein Hfq
NODE_1_length_582451_cov_35.980713	peg	552234	553535	+	GTP-binding protein HflX
NODE_1_length_582451_cov_35.980713	peg	553632	554780	+	HflK protein
NODE_1_length_582451_cov_35.980713	peg	554780	555649	+	HflC protein
NODE_1_length_582451_cov_35.980713	peg	555760	555945	+	Putative inner membrane protein YjeT (clustered with HflC)
NODE_1_length_582451_cov_35.980713	peg	555980	557167	+	ATP phosphoribosyltransferase regulatory subunit (EC 2.4.2.17)
NODE_1_length_582451_cov_35.980713	peg	557223	558518	+	Adenylosuccinate synthetase (EC 6.3.4.4)
NODE_1_length_582451_cov_35.980713	peg	559609	560517	+	putative ATPase
NODE_1_length_582451_cov_35.980713	peg	560510	562711	+	Subtilisin-like serine proteases
NODE_1_length_582451_cov_35.980713	peg	566487	568019	+	Outer membrane protein A precursor
NODE_1_length_582451_cov_35.980713	peg	568041	569630	+	hypothetical protein
NODE_1_length_582451_cov_35.980713	peg	569858	570460	+	hypothetical protein
NODE_1_length_582451_cov_35.980713	peg	572629	570851	-	Putative chaperonin
NODE_1_length_582451_cov_35.980713	peg	573476	572796	-	COG0631: Serine/threonine protein phosphatase
NODE_1_length_582451_cov_35.980713	peg	574273	576324	+	FIG131328: Predicted ATP-dependent endonuclease of the OLD family
NODE_1_length_582451_cov_35.980713	peg	576321	578231	+	ATP-dependent DNA helicase UvrD/PcrA
NODE_1_length_582451_cov_35.980713	peg	579016	578897	-	hypothetical protein
NODE_1_length_582451_cov_35.980713	peg	579728	579372	-	hypothetical protein
NODE_1_length_582451_cov_35.980713	peg	581320	580823	-	DNA repair protein RadC
NODE_1_length_582451_cov_35.980713	peg	582236	581292	-	FIG00965493: hypothetical protein
NODE_2_length_544564_cov_32.940851	peg	269	1936	+	Glutathione-regulated potassium-efflux system ATP-binding protein
NODE_2_length_544564_cov_32.940851	peg	3215	1995	-	Protein RtcB
NODE_2_length_544564_cov_32.940851	peg	3324	3650	+	DnaK suppressor protein
NODE_2_length_544564_cov_32.940851	peg	3726	6185	+	ATP-dependent protease La (EC 3.4.21.53) Type II
NODE_2_length_544564_cov_32.940851	peg	6364	6705	+	FIG00956889: hypothetical protein
NODE_2_length_544564_cov_32.940851	peg	6898	7392	+	Putative inner membrane protein (Fragment)
NODE_2_length_544564_cov_32.940851	peg	7521	7826	+	FIG00953454: hypothetical protein
NODE_2_length_544564_cov_32.940851	peg	7823	9358	+	deoxyribodipyrimidine photolyase-related protein
NODE_2_length_544564_cov_32.940851	peg	9355	9504	+	hypothetical protein
NODE_2_length_544564_cov_32.940851	peg	9557	10174	+	FKBP-type peptidyl-prolyl cis-trans isomerase FklB (EC 5.2.1.8)
NODE_2_length_544564_cov_32.940851	peg	10568	10326	-	FIG00953595: hypothetical protein
NODE_2_length_544564_cov_32.940851	peg	11673	10705	-	Octaprenyl diphosphate synthase (EC 2.5.1.90) / Dimethylallyltransferase (EC 2.5.1.1) / (2E,6E)-farnesyl diphosphate synthase (EC 2.5.1.10) / Geranylgeranyl pyrophosphate synthetase (EC 2.5.1.29)
NODE_2_length_544564_cov_32.940851	peg	11979	12290	+	LSU ribosomal protein L21p
NODE_2_length_544564_cov_32.940851	peg	12315	12572	+	LSU ribosomal protein L27p
NODE_2_length_544564_cov_32.940851	peg	12679	13902	+	GTP-binding protein Obg
NODE_2_length_544564_cov_32.940851	peg	13968	15086	+	Glutamate 5-kinase (EC 2.7.2.11) / RNA-binding C-terminal domain PUA
NODE_2_length_544564_cov_32.940851	peg	15099	15560	+	Conserved uncharacterized protein CreA
NODE_2_length_544564_cov_32.940851	peg	15935	15663	-	SSU ribosomal protein S20p
NODE_2_length_544564_cov_32.940851	peg	16118	17662	+	Proposed peptidoglycan lipid II flippase MurJ
NODE_2_length_544564_cov_32.940851	peg	17736	18674	+	Riboflavin kinase (EC 2.7.1.26) / FMN adenylyltransferase (EC 2.7.7.2)
NODE_2_length_544564_cov_32.940851	peg	18689	21520	+	Isoleucyl-tRNA synthetase (EC 6.1.1.5)
NODE_2_length_544564_cov_32.940851	peg	21513	22022	+	Lipoprotein signal peptidase (EC 3.4.23.36)
NODE_2_length_544564_cov_32.940851	peg	22015	22452	+	FKBP-type peptidyl-prolyl cis-trans isomerase SlpA (EC 5.2.1.8)
NODE_2_length_544564_cov_32.940851	peg	22518	23465	+	4-hydroxy-3-methylbut-2-enyl diphosphate reductase (EC 1.17.1.2)
NODE_2_length_544564_cov_32.940851	peg	27892	23930	-	Type IV fimbrial biogenesis protein PilY1
NODE_2_length_544564_cov_32.940851	peg	28047	27931	-	hypothetical protein
NODE_2_length_544564_cov_32.940851	peg	31404	32057	+	Glycine oxidase ThiO (EC 1.4.3.19)
NODE_2_length_544564_cov_32.940851	peg	33446	32106	-	Type IV fimbriae expression regulatory protein PilR
NODE_2_length_544564_cov_32.940851	peg	35041	33449	-	Two-component sensor PilS
NODE_2_length_544564_cov_32.940851	peg	35261	35031	-	FIG00953647: hypothetical protein
NODE_2_length_544564_cov_32.940851	peg	36405	35383	-	Probable component of the lipoprotein assembly complex (forms a complex with YaeT, YfgL, and NlpB)
NODE_2_length_544564_cov_32.940851	peg	36553	37524	+	Ribosomal large subunit pseudouridine synthase D (EC 4.2.1.70)
NODE_2_length_544564_cov_32.940851	peg	37508	38242	+	COG1496: Uncharacterized conserved protein
NODE_2_length_544564_cov_32.940851	peg	38365	40929	+	ClpB protein
NODE_2_length_544564_cov_32.940851	peg	41312	40974	-	hypothetical protein
NODE_2_length_544564_cov_32.940851	peg	43685	41313	-	Thymidine phosphorylase (EC 2.4.2.4)
NODE_2_length_544564_cov_32.940851	rna	43887	43962	+	tRNA-Asn-GTT
NODE_2_length_544564_cov_32.940851	rna	43972	44048	+	tRNA-Pro-TGG
NODE_2_length_544564_cov_32.940851	rna	44053	44128	+	tRNA-Lys-TTT
NODE_2_length_544564_cov_32.940851	peg	45543	44248	-	NADH dehydrogenase (EC 1.6.99.3)
NODE_2_length_544564_cov_32.940851	peg	45777	45604	-	FIG00953980: hypothetical protein
NODE_2_length_544564_cov_32.940851	peg	46303	45821	-	FIG060329: MOSC domain protein
NODE_2_length_544564_cov_32.940851	peg	46926	46300	-	FIG00953333: hypothetical protein
NODE_2_length_544564_cov_32.940851	peg	46999	47424	+	N-acetylglutamate synthase (EC 2.3.1.1)
NODE_2_length_544564_cov_32.940851	peg	47421	48107	+	FIG028593: membrane protein
NODE_2_length_544564_cov_32.940851	peg	48213	48428	+	FIG00956650: hypothetical protein
NODE_2_length_544564_cov_32.940851	peg	48626	48432	-	FIG003276: zinc-binding protein
NODE_2_length_544564_cov_32.940851	peg	49234	48623	-	Dephospho-CoA kinase (EC 2.7.1.24)
NODE_2_length_544564_cov_32.940851	peg	50103	49231	-	Leader peptidase (Prepilin peptidase) (EC 3.4.23.43) / N-methyltransferase (EC 2.1.1.-)
NODE_2_length_544564_cov_32.940851	peg	51326	50103	-	Type IV fimbrial assembly protein PilC
NODE_2_length_544564_cov_32.940851	peg	53045	51333	-	Type IV fimbrial assembly, ATPase PilB
NODE_2_length_544564_cov_32.940851	peg	53285	53467	+	Type IV pilin PilA
NODE_2_length_544564_cov_32.940851	peg	53680	53928	+	hypothetical protein
NODE_2_length_544564_cov_32.940851	peg	54153	54797	+	PilI
NODE_2_length_544564_cov_32.940851	peg	54794	55630	+	hypothetical protein
NODE_2_length_544564_cov_32.940851	peg	55627	56520	+	ABC transporter ATP-binding protein
NODE_2_length_544564_cov_32.940851	rna	57582	57657	+	tRNA-Thr-CGT
NODE_2_length_544564_cov_32.940851	peg	58540	57692	-	Quinolinate phosphoribosyltransferase [decarboxylating] (EC 2.4.2.19)
NODE_2_length_544564_cov_32.940851	peg	58926	61172	+	Thymidine phosphorylase (EC 2.4.2.4)
NODE_2_length_544564_cov_32.940851	peg	61251	61805	+	N-acetylmuramoyl-L-alanine amidase (EC 3.5.1.28) AmpD
NODE_2_length_544564_cov_32.940851	peg	61806	62627	+	AmpE protein
NODE_2_length_544564_cov_32.940851	peg	63524	62634	-	ROK family Glucokinase with ambiguous substrate specificity
NODE_2_length_544564_cov_32.940851	peg	63700	65730	+	Methyl-accepting chemotaxis protein I (serine chemoreceptor protein)
NODE_2_length_544564_cov_32.940851	peg	66561	65779	-	Putative deoxyribonuclease YjjV
NODE_2_length_544564_cov_32.940851	peg	66624	67955	+	ATP-dependent RNA helicase PA3950
NODE_2_length_544564_cov_32.940851	peg	68407	67961	-	diguanylate cyclase (GGDEF domain) with PAS/PAC sensor
NODE_2_length_544564_cov_32.940851	peg	69412	68411	-	Chemotaxis protein CheC -- inhibitor of MCP methylation
NODE_2_length_544564_cov_32.940851	peg	71217	69496	-	diguanylate cyclase/phosphodiesterase (GGDEF & EAL domains) with PAS/PAC sensor(s)
NODE_2_length_544564_cov_32.940851	peg	72170	71214	-	ABC transporter, periplasmic spermidine putrescine-binding protein PotD (TC 3.A.1.11.1)
NODE_2_length_544564_cov_32.940851	peg	72409	73257	+	Small-conductance mechanosensitive channel
NODE_2_length_544564_cov_32.940851	peg	73854	73267	-	Lysine decarboxylase family
NODE_2_length_544564_cov_32.940851	peg	74070	73906	-	hypothetical protein
NODE_2_length_544564_cov_32.940851	peg	74960	74073	-	hypothetical protein
NODE_2_length_544564_cov_32.940851	peg	75602	75030	-	HupE-UreJ family metal transporter
NODE_2_length_544564_cov_32.940851	peg	76246	75632	-	Urease accessory protein UreG
NODE_2_length_544564_cov_32.940851	peg	76937	76263	-	Urease accessory protein UreF
NODE_2_length_544564_cov_32.940851	peg	77434	76934	-	Urease accessory protein UreE
NODE_2_length_544564_cov_32.940851	peg	78225	77590	-	Unsaturated fatty acid biosythesis repressor FabR, TetR family
NODE_2_length_544564_cov_32.940851	peg	78366	79433	+	Flavodoxin reductases (ferredoxin-NADPH reductases) family 1
NODE_2_length_544564_cov_32.940851	peg	79444	80523	+	POSSIBLE LINOLEOYL-CoA DESATURASE (DELTA(6)-DESATURASE)
NODE_2_length_544564_cov_32.940851	peg	81257	80565	-	hypothetical protein
NODE_2_length_544564_cov_32.940851	peg	82125	81391	-	glycosyltransferase( EC:2.4.1.- )
NODE_2_length_544564_cov_32.940851	peg	83122	82181	-	membrane protein, putative
NODE_2_length_544564_cov_32.940851	peg	83677	85116	+	sodium-solute symporter, putative
NODE_2_length_544564_cov_32.940851	peg	85864	85283	-	Conserved hypothetical protein (perhaps related to histidine degradation)
NODE_2_length_544564_cov_32.940851	peg	86044	87261	+	Imidazolonepropionase (EC 3.5.2.7)
NODE_2_length_544564_cov_32.940851	peg	87251	88186	+	Formiminoglutamase (EC 3.5.3.8)
NODE_2_length_544564_cov_32.940851	peg	88213	89877	+	Urocanate hydratase (EC 4.2.1.49)
NODE_2_length_544564_cov_32.940851	peg	89891	91426	+	Histidine ammonia-lyase (EC 4.3.1.3)
NODE_2_length_544564_cov_32.940851	peg	91532	92242	+	Histidine utilization repressor
NODE_2_length_544564_cov_32.940851	peg	92318	93553	+	RNA polymerase sigma-70 factor, ECF subfamily
NODE_2_length_544564_cov_32.940851	peg	93642	93992	+	DGPFAETKE
NODE_2_length_544564_cov_32.940851	peg	94109	94882	+	hypothetical protein
NODE_2_length_544564_cov_32.940851	peg	94901	95329	+	Ketosteroid isomerase homolog
NODE_2_length_544564_cov_32.940851	peg	95485	96015	+	hypothetical protein
NODE_2_length_544564_cov_32.940851	peg	96058	96990	+	ABC-type multidrug transport system, ATPase component
NODE_2_length_544564_cov_32.940851	peg	96987	97748	+	ABC-type multidrug transport system, permease component
NODE_2_length_544564_cov_32.940851	peg	98731	97802	-	Transcriptional regulator RpiR in protein degradation cluster
NODE_2_length_544564_cov_32.940851	peg	99631	98858	-	Arginine/ornithine ABC transporter, periplasmic arginine/ornithine binding protein
NODE_2_length_544564_cov_32.940851	peg	99668	99835	+	hypothetical protein
NODE_2_length_544564_cov_32.940851	peg	100073	101839	+	Cyanophycinase (EC 3.4.15.6)
NODE_2_length_544564_cov_32.940851	peg	101928	102251	+	hypothetical protein
NODE_2_length_544564_cov_32.940851	peg	102313	103656	+	Outer membrane porin, OprD family
NODE_2_length_544564_cov_32.940851	peg	103854	104615	+	Amino acid ABC transporter, periplasmic amino acid-binding protein
NODE_2_length_544564_cov_32.940851	peg	104692	105954	+	Secreted cyanophycinase CphE (EC 3.4.15.6)
NODE_2_length_544564_cov_32.940851	peg	107338	105962	-	L-serine dehydratase (EC 4.3.1.17)
NODE_2_length_544564_cov_32.940851	peg	107554	107408	-	hypothetical protein
NODE_2_length_544564_cov_32.940851	peg	107824	108366	+	Methylated-DNA--protein-cysteine methyltransferase (EC 2.1.1.63)
NODE_2_length_544564_cov_32.940851	peg	109515	112433	+	Signal transduction histidine kinase
NODE_2_length_544564_cov_32.940851	peg	112689	112444	-	hypothetical protein
NODE_2_length_544564_cov_32.940851	peg	115553	112749	-	Predicted D-lactate dehydrogenase, Fe-S protein, FAD/FMN-containing
NODE_2_length_544564_cov_32.940851	peg	116721	115567	-	L-lactate dehydrogenase (EC 1.1.2.3)
NODE_2_length_544564_cov_32.940851	peg	118481	116787	-	L-lactate permease
NODE_2_length_544564_cov_32.940851	peg	118769	119536	+	Lactate-responsive regulator LldR in Enterobacteria, GntR family
NODE_2_length_544564_cov_32.940851	peg	120058	119576	-	tmRNA-binding protein SmpB
NODE_2_length_544564_cov_32.940851	peg	120188	120622	+	Putative oligoketide cyclase/lipid transport protein, similarity with yeast ubiquinone-binding protein YOL008W
NODE_2_length_544564_cov_32.940851	peg	120615	120929	+	UPF0125 protein yfjF
NODE_2_length_544564_cov_32.940851	peg	121501	120986	-	Outer membrane lipoprotein SmpA, a component of the essential YaeT outer-membrane protein assembly complex
NODE_2_length_544564_cov_32.940851	peg	121599	122009	+	Ferric uptake regulation protein FUR
NODE_2_length_544564_cov_32.940851	peg	123734	122061	-	DNA repair protein RecN
NODE_2_length_544564_cov_32.940851	peg	123881	124450	+	Heat shock protein GrpE
NODE_2_length_544564_cov_32.940851	peg	124559	126475	+	Chaperone protein DnaK
NODE_2_length_544564_cov_32.940851	peg	126589	127713	+	Chaperone protein DnaJ
NODE_2_length_544564_cov_32.940851	peg	127724	128527	+	4-hydroxy-tetrahydrodipicolinate reductase (EC 1.17.1.8)
NODE_2_length_544564_cov_32.940851	peg	128713	129849	+	Carbamoyl-phosphate synthase small chain (EC 6.3.5.5)
NODE_2_length_544564_cov_32.940851	peg	129886	133107	+	Carbamoyl-phosphate synthase large chain (EC 6.3.5.5)
NODE_2_length_544564_cov_32.940851	peg	133104	133580	+	Transcription elongation factor GreA
NODE_2_length_544564_cov_32.940851	peg	133558	133995	+	hypothetical protein
NODE_2_length_544564_cov_32.940851	peg	134319	134008	-	FIG004454: RNA binding protein
NODE_2_length_544564_cov_32.940851	peg	134815	136719	+	Cell division protein FtsH (EC 3.4.24.-)
NODE_2_length_544564_cov_32.940851	peg	136774	137580	+	Dihydropteroate synthase (EC 2.5.1.15)
NODE_2_length_544564_cov_32.940851	peg	137598	138935	+	Phosphoglucosamine mutase (EC 5.4.2.10)
NODE_2_length_544564_cov_32.940851	peg	139001	139756	+	Triosephosphate isomerase (EC 5.3.1.1)
NODE_2_length_544564_cov_32.940851	peg	139761	140141	+	Preprotein translocase subunit SecG (TC 3.A.5.1.1)
NODE_2_length_544564_cov_32.940851	rna	140152	140237	+	tRNA-Leu-GAG
NODE_2_length_544564_cov_32.940851	peg	140536	140994	+	FIG000325: clustered with transcription termination protein NusA
NODE_2_length_544564_cov_32.940851	peg	141042	142523	+	Transcription termination protein NusA
NODE_2_length_544564_cov_32.940851	peg	142551	145052	+	Translation initiation factor 2
NODE_2_length_544564_cov_32.940851	peg	145152	145529	+	Ribosome-binding factor A
NODE_2_length_544564_cov_32.940851	peg	145532	146452	+	tRNA pseudouridine synthase B (EC 4.2.1.70)
NODE_2_length_544564_cov_32.940851	peg	146596	146865	+	SSU ribosomal protein S15p (S13e)
NODE_2_length_544564_cov_32.940851	peg	147031	149136	+	Polyribonucleotide nucleotidyltransferase (EC 2.7.7.8)
NODE_2_length_544564_cov_32.940851	peg	149276	149133	-	hypothetical protein
NODE_2_length_544564_cov_32.940851	peg	149241	150656	+	hypothetical protein
NODE_2_length_544564_cov_32.940851	peg	152112	150658	-	FIG056164: rhomboid family serine protease
NODE_2_length_544564_cov_32.940851	peg	152424	152131	-	FIG00953066: hypothetical protein
NODE_2_length_544564_cov_32.940851	peg	152753	152454	-	FIG00953066: hypothetical protein
NODE_2_length_544564_cov_32.940851	peg	153092	152805	-	FIG00953066: hypothetical protein
NODE_2_length_544564_cov_32.940851	peg	156130	153092	-	putative exported protein
NODE_2_length_544564_cov_32.940851	peg	157234	156221	-	Methyltransferase (EC 2.1.1.-)
NODE_2_length_544564_cov_32.940851	peg	158628	157450	-	3-ketoacyl-CoA thiolase (EC 2.3.1.16) @ Acetyl-CoA acetyltransferase (EC 2.3.1.9)
NODE_2_length_544564_cov_32.940851	peg	159571	158672	-	FIG00953497: hypothetical protein
NODE_2_length_544564_cov_32.940851	peg	161569	159632	-	Acetyl-coenzyme A synthetase (EC 6.2.1.1)
NODE_2_length_544564_cov_32.940851	peg	163356	161692	-	Glucose-6-phosphate isomerase (EC 5.3.1.9)
NODE_2_length_544564_cov_32.940851	peg	163824	163444	-	Aspartate 1-decarboxylase (EC 4.1.1.11)
NODE_2_length_544564_cov_32.940851	peg	164755	163907	-	Pantoate--beta-alanine ligase (EC 6.3.2.1)
NODE_2_length_544564_cov_32.940851	peg	165552	164752	-	3-methyl-2-oxobutanoate hydroxymethyltransferase (EC 2.1.2.11)
NODE_2_length_544564_cov_32.940851	peg	166194	165703	-	2-amino-4-hydroxy-6-hydroxymethyldihydropteridine pyrophosphokinase (EC 2.7.6.3)
NODE_2_length_544564_cov_32.940851	peg	167600	166194	-	Poly(A) polymerase (EC 2.7.7.19)
NODE_2_length_544564_cov_32.940851	peg	168260	168141	-	hypothetical protein
NODE_2_length_544564_cov_32.940851	peg	169687	168272	-	Two-component sensor CbrB: intrcellular carbon:nitrogen balance
NODE_2_length_544564_cov_32.940851	peg	172707	169753	-	Two-component sensor CbrA: intrcellular carbon:nitrogen balance
NODE_2_length_544564_cov_32.940851	peg	172867	172691	-	FIG00954153: hypothetical protein
NODE_2_length_544564_cov_32.940851	peg	173813	172926	-	glutamyl-Q-tRNA synthetase
NODE_2_length_544564_cov_32.940851	peg	174350	173907	-	C4-type zinc finger protein, DksA/TraR family
NODE_2_length_544564_cov_32.940851	peg	174547	175728	+	Valine--pyruvate aminotransferase (EC 2.6.1.66)
NODE_2_length_544564_cov_32.940851	peg	175718	176422	+	Sugar/maltose fermentation stimulation protein homolog
NODE_2_length_544564_cov_32.940851	peg	176422	176940	+	Streptothricin acetyltransferase, Streptomyces lavendulae type
NODE_2_length_544564_cov_32.940851	peg	177254	176937	-	Rieske 2Fe-2S family protein
NODE_2_length_544564_cov_32.940851	peg	179627	177327	-	TonB-dependent hemin , ferrichrome receptor
NODE_2_length_544564_cov_32.940851	peg	179807	179682	-	hypothetical protein
NODE_2_length_544564_cov_32.940851	peg	179829	180896	+	Hemin transport protein HmuS
NODE_2_length_544564_cov_32.940851	peg	180898	181785	+	Periplasmic hemin-binding protein
NODE_2_length_544564_cov_32.940851	peg	181809	182819	+	Hemin ABC transporter, permease protein
NODE_2_length_544564_cov_32.940851	peg	182819	183586	+	ABC-type hemin transport system, ATPase component
NODE_2_length_544564_cov_32.940851	peg	183675	184562	+	lipoprotein, putative
NODE_2_length_544564_cov_32.940851	peg	185536	184778	-	3-oxoacyl-[acyl-carrier protein] reductase (EC 1.1.1.100)
NODE_2_length_544564_cov_32.940851	peg	185645	186376	+	Putative heme iron utilization protein
NODE_2_length_544564_cov_32.940851	peg	186442	186891	+	FxsA protein
NODE_2_length_544564_cov_32.940851	peg	187123	187416	+	Heat shock protein 60 family co-chaperone GroES
NODE_2_length_544564_cov_32.940851	peg	187463	189103	+	Heat shock protein 60 family chaperone GroEL
NODE_2_length_544564_cov_32.940851	peg	189254	189946	+	InaA protein
NODE_2_length_544564_cov_32.940851	peg	190108	190320	+	hypothetical protein
NODE_2_length_544564_cov_32.940851	peg	193425	190372	-	RND multidrug efflux transporter; Acriflavin resistance protein
NODE_2_length_544564_cov_32.940851	peg	194667	193516	-	Probable Co/Zn/Cd efflux system membrane fusion protein
NODE_2_length_544564_cov_32.940851	peg	196505	194880	-	Methyl-accepting chemotaxis protein I (serine chemoreceptor protein)
NODE_2_length_544564_cov_32.940851	peg	196518	196733	+	hypothetical protein
NODE_2_length_544564_cov_32.940851	peg	197786	196692	-	putative exported protein
NODE_2_length_544564_cov_32.940851	peg	198848	197787	-	Iron-regulated protein A precursor
NODE_2_length_544564_cov_32.940851	peg	200271	198859	-	Probable thiol oxidoreductase with 2 cytochrome c heme-binding sites
NODE_2_length_544564_cov_32.940851	peg	201804	200476	-	Iron-regulated protein A precursor
NODE_2_length_544564_cov_32.940851	peg	201975	202547	+	LemA PROTEIN
NODE_2_length_544564_cov_32.940851	peg	202549	203472	+	FIG00956170: hypothetical protein
NODE_2_length_544564_cov_32.940851	peg	203973	203479	-	FIG023103: Predicted transmembrane protein
NODE_2_length_544564_cov_32.940851	peg	204294	204082	-	Cold shock protein CspE
NODE_2_length_544564_cov_32.940851	rna	204632	204548	-	tRNA-Leu-CAA
NODE_2_length_544564_cov_32.940851	peg	204909	205589	+	hypothetical protein
NODE_2_length_544564_cov_32.940851	peg	205662	206717	+	S-adenosylmethionine:tRNA ribosyltransferase-isomerase (EC 5.-.-.-)
NODE_2_length_544564_cov_32.940851	peg	206714	207841	+	tRNA-guanine transglycosylase (EC 2.4.2.29)
NODE_2_length_544564_cov_32.940851	peg	207961	208302	+	Preprotein translocase subunit YajC (TC 3.A.5.1.1)
NODE_2_length_544564_cov_32.940851	peg	208363	210231	+	Protein-export membrane protein SecD (TC 3.A.5.1.1)
NODE_2_length_544564_cov_32.940851	peg	210245	211153	+	Protein-export membrane protein SecF (TC 3.A.5.1.1)
NODE_2_length_544564_cov_32.940851	peg	211329	211877	+	probable exported protein YPO1624
NODE_2_length_544564_cov_32.940851	peg	212747	211932	-	Inositol-1-monophosphatase (EC 3.1.3.25)
NODE_2_length_544564_cov_32.940851	peg	212896	213675	+	tRNA:Cm32/Um32 methyltransferase
NODE_2_length_544564_cov_32.940851	peg	213668	214447	+	Serine acetyltransferase (EC 2.3.1.30)
NODE_2_length_544564_cov_32.940851	peg	214582	215073	+	Iron-sulfur cluster regulator IscR
NODE_2_length_544564_cov_32.940851	peg	215106	216320	+	Cysteine desulfurase (EC 2.8.1.7), IscS subfamily
NODE_2_length_544564_cov_32.940851	peg	216369	216755	+	Iron-sulfur cluster assembly scaffold protein IscU
NODE_2_length_544564_cov_32.940851	peg	216771	217094	+	Iron binding protein IscA for iron-sulfur cluster assembly
NODE_2_length_544564_cov_32.940851	peg	217106	217627	+	Chaperone protein HscB
NODE_2_length_544564_cov_32.940851	peg	217670	219538	+	Chaperone protein HscA
NODE_2_length_544564_cov_32.940851	peg	219538	219879	+	Ferredoxin, 2Fe-2S
NODE_2_length_544564_cov_32.940851	peg	219894	220094	+	Believed to be involved in assembly of Fe-S clusters
NODE_2_length_544564_cov_32.940851	peg	220193	220624	+	Nucleoside diphosphate kinase (EC 2.7.4.6)
NODE_2_length_544564_cov_32.940851	peg	220649	221791	+	Ribosomal RNA large subunit methyltransferase N (EC 2.1.1.-)
NODE_2_length_544564_cov_32.940851	peg	221806	222567	+	Type IV pilus biogenesis protein PilF
NODE_2_length_544564_cov_32.940851	peg	222567	223613	+	FIG021952: putative membrane protein
NODE_2_length_544564_cov_32.940851	peg	223622	224734	+	1-hydroxy-2-methyl-2-(E)-butenyl 4-diphosphate synthase (EC 1.17.7.1)
NODE_2_length_544564_cov_32.940851	peg	224747	226033	+	Histidyl-tRNA synthetase (EC 6.1.1.21)
NODE_2_length_544564_cov_32.940851	peg	226061	226702	+	Mlr7403 protein
NODE_2_length_544564_cov_32.940851	peg	226707	227846	+	Outer membrane protein YfgL, lipoprotein component of the protein assembly complex (forms a complex with YaeT, YfiO, and NlpB)
NODE_2_length_544564_cov_32.940851	peg	227915	229405	+	GTP-binding protein EngA
NODE_2_length_544564_cov_32.940851	peg	229527	230675	+	Aspartate aminotransferase (EC 2.6.1.1)
NODE_2_length_544564_cov_32.940851	peg	230663	231454	+	Aliphatic amidase AmiE (EC 3.5.1.4)
NODE_2_length_544564_cov_32.940851	peg	232205	231456	-	ABC-type amino acid transport/signal transduction systems, periplasmic component/domain
NODE_2_length_544564_cov_32.940851	peg	233335	232292	-	Alcohol dehydrogenase (EC 1.1.1.1)
NODE_2_length_544564_cov_32.940851	peg	235159	233483	-	2-isopropylmalate synthase (EC 2.3.3.13)
NODE_2_length_544564_cov_32.940851	peg	237116	235437	-	Flagellin protein FlaB
NODE_2_length_544564_cov_32.940851	peg	238052	237231	-	Membrane proteins related to metalloendopeptidases
NODE_2_length_544564_cov_32.940851	peg	239493	238102	-	Exodeoxyribonuclease VII large subunit (EC 3.1.11.6)
NODE_2_length_544564_cov_32.940851	peg	239567	240115	+	ABC-type sugar transport systems, ATPase components
NODE_2_length_544564_cov_32.940851	peg	240196	241665	+	Inosine-5'-monophosphate dehydrogenase (EC 1.1.1.205) / CBS domain
NODE_2_length_544564_cov_32.940851	peg	241741	243321	+	GMP synthase [glutamine-hydrolyzing] (EC 6.3.5.2)
NODE_2_length_544564_cov_32.940851	peg	243481	244119	+	hypothetical protein
NODE_2_length_544564_cov_32.940851	peg	244157	244852	+	Probable transmembrane protein
NODE_2_length_544564_cov_32.940851	peg	244969	246339	+	Multicopper oxidase
NODE_2_length_544564_cov_32.940851	peg	246339	246824	+	tRNA-specific adenosine-34 deaminase (EC 3.5.4.-)
NODE_2_length_544564_cov_32.940851	peg	248368	246893	-	Transglycosylase, Slt family
NODE_2_length_544564_cov_32.940851	peg	248515	252411	+	Phosphoribosylformylglycinamidine synthase, synthetase subunit (EC 6.3.5.3) / Phosphoribosylformylglycinamidine synthase, glutamine amidotransferase subunit (EC 6.3.5.3)
NODE_2_length_544564_cov_32.940851	peg	252613	252741	+	hypothetical protein
NODE_2_length_544564_cov_32.940851	peg	252916	253233	+	Bsu YqfO NIF3/CutA domain
NODE_2_length_544564_cov_32.940851	peg	254310	253291	-	Lipase
NODE_2_length_544564_cov_32.940851	peg	254804	254376	-	Organic hydroperoxide resistance protein
NODE_2_length_544564_cov_32.940851	peg	255540	254983	-	Organic hydroperoxide resistance transcriptional regulator
NODE_2_length_544564_cov_32.940851	peg	256221	255718	-	lipoprotein, putative
NODE_2_length_544564_cov_32.940851	peg	256368	257321	+	hypothetical protein
NODE_2_length_544564_cov_32.940851	peg	258072	257524	-	MutT/nudix family protein
NODE_2_length_544564_cov_32.940851	peg	258219	258827	+	Hypothetical nudix hydrolase YeaB
NODE_2_length_544564_cov_32.940851	peg	258839	259363	+	carbonic anhydrase, family 3
NODE_2_length_544564_cov_32.940851	peg	259360	259566	+	FIG00954164: hypothetical protein
NODE_2_length_544564_cov_32.940851	peg	259599	260780	+	Phosphoribosylglycinamide formyltransferase 2 (EC 2.1.2.-)
NODE_2_length_544564_cov_32.940851	peg	260777	261508	+	GDSL-like lipase/acylhydrolase
NODE_2_length_544564_cov_32.940851	peg	262763	261489	-	Magnesium and cobalt efflux protein CorC
NODE_2_length_544564_cov_32.940851	peg	263574	262774	-	Glutamate synthase [NADPH] small chain (EC 1.4.1.13)
NODE_2_length_544564_cov_32.940851	peg	263717	265090	+	Signal recognition particle, subunit Ffh SRP54 (TC 3.A.5.1.1)
NODE_2_length_544564_cov_32.940851	peg	265224	265475	+	SSU ribosomal protein S16p
NODE_2_length_544564_cov_32.940851	peg	265481	266017	+	16S rRNA processing protein RimM
NODE_2_length_544564_cov_32.940851	peg	266028	266771	+	tRNA (Guanine37-N1) -methyltransferase (EC 2.1.1.31)
NODE_2_length_544564_cov_32.940851	peg	266811	267161	+	LSU ribosomal protein L19p
NODE_2_length_544564_cov_32.940851	peg	267312	267722	+	cytosolic long-chain acyl-CoA thioester hydrolase family protein
NODE_2_length_544564_cov_32.940851	peg	267793	268689	+	Tyrosine recombinase XerD
NODE_2_length_544564_cov_32.940851	peg	268795	269523	+	Thiol:disulfide interchange protein DsbC
NODE_2_length_544564_cov_32.940851	peg	269636	270940	+	Homoserine dehydrogenase (EC 1.1.1.3)
NODE_2_length_544564_cov_32.940851	peg	270953	272362	+	Threonine synthase (EC 4.2.3.1)
NODE_2_length_544564_cov_32.940851	peg	272501	273067	+	ThiJ/PfpI family protein
NODE_2_length_544564_cov_32.940851	peg	273085	273387	+	FIG00954264: hypothetical protein
NODE_2_length_544564_cov_32.940851	peg	274850	273441	-	ATP-dependent RNA helicase RhlB
NODE_2_length_544564_cov_32.940851	peg	276103	274943	-	Microsomal dipeptidase (EC 3.4.13.19)
NODE_2_length_544564_cov_32.940851	peg	277138	276200	-	diguanylate cyclase/phosphodiesterase (GGDEF & EAL domains) with PAS/PAC sensor(s)
NODE_2_length_544564_cov_32.940851	peg	278040	277381	-	phospholipase/carboxylesterase family protein
NODE_2_length_544564_cov_32.940851	peg	278420	278109	-	hypothetical protein
NODE_2_length_544564_cov_32.940851	peg	278433	279461	+	Glutamate Aspartate periplasmic binding protein precursor GltI (TC 3.A.1.3.4)
NODE_2_length_544564_cov_32.940851	peg	279560	280744	+	Glutamate Aspartate transport system permease protein GltJ (TC 3.A.1.3.4)
NODE_2_length_544564_cov_32.940851	peg	280755	281852	+	Glutamate Aspartate transport system permease protein GltK (TC 3.A.1.3.4)
NODE_2_length_544564_cov_32.940851	peg	281863	282624	+	ABC-type polar amino acid transport system, ATPase component
NODE_2_length_544564_cov_32.940851	peg	282988	282683	-	FIG00955589: hypothetical protein
NODE_2_length_544564_cov_32.940851	peg	283514	283047	-	Outer membrane lipoprotein
NODE_2_length_544564_cov_32.940851	peg	284150	283623	-	FIG024285: Hypothetical protein
NODE_2_length_544564_cov_32.940851	peg	285483	284209	-	Cyclopropane-fatty-acyl-phospholipid synthase (EC 2.1.1.79), plant type
NODE_2_length_544564_cov_32.940851	peg	286261	285470	-	FIG001571: Hypothetical protein
NODE_2_length_544564_cov_32.940851	peg	287505	286258	-	COG2907: Amine oxidase, flavin-containing
NODE_2_length_544564_cov_32.940851	peg	288260	287502	-	Oxidoreductase, short-chain dehydrogenase/reductase family (EC 1.1.1.-)
NODE_2_length_544564_cov_32.940851	peg	288679	288257	-	FIG002994: Putative transcriptional regulator
NODE_2_length_544564_cov_32.940851	peg	290114	288672	-	Deoxyribodipyrimidine photolyase (EC 4.1.99.3)
NODE_2_length_544564_cov_32.940851	peg	291028	290111	-	Transcriptional regulator, MerR family, associated with photolyase
NODE_2_length_544564_cov_32.940851	peg	291975	291025	-	COG1683: Uncharacterized conserved protein / FIG143828: Hypothetical protein YbgA
NODE_2_length_544564_cov_32.940851	peg	292438	292142	-	hypothetical protein
NODE_2_length_544564_cov_32.940851	peg	295321	292490	-	Valyl-tRNA synthetase (EC 6.1.1.9)
NODE_2_length_544564_cov_32.940851	peg	295929	295471	-	FIG00957284: hypothetical protein
NODE_2_length_544564_cov_32.940851	peg	296425	296009	-	DNA polymerase III chi subunit (EC 2.7.7.7)
NODE_2_length_544564_cov_32.940851	peg	297921	296434	-	Cytosol aminopeptidase PepA (EC 3.4.11.1)
NODE_2_length_544564_cov_32.940851	peg	298064	299206	+	FIG000988: Predicted permease
NODE_2_length_544564_cov_32.940851	peg	299193	300254	+	FIG000906: Predicted Permease
NODE_2_length_544564_cov_32.940851	peg	301571	300306	-	Putative heat shock protein YegD
NODE_2_length_544564_cov_32.940851	peg	301731	302657	+	Ribose ABC transporter, periplasmic ribose-binding protein RbsB (TC 3.A.1.2.1)
NODE_2_length_544564_cov_32.940851	peg	302753	303262	+	ABC-type amino acid transport, signal transduction systems, periplasmic component/domain
NODE_2_length_544564_cov_32.940851	peg	303314	303481	+	hypothetical protein
NODE_2_length_544564_cov_32.940851	peg	303731	304513	+	Carboxyphosphonoenolpyruvate phosphonomutase (EC 2.7.8.23)
NODE_2_length_544564_cov_32.940851	peg	305240	304503	-	probable ABC transporter, periplasmic substrate-binding
NODE_2_length_544564_cov_32.940851	peg	305345	305611	+	Hypothetical Zinc-finger containing protein
NODE_2_length_544564_cov_32.940851	peg	306025	305612	-	hypothetical protein
NODE_2_length_544564_cov_32.940851	peg	306225	306004	-	hypothetical protein
NODE_2_length_544564_cov_32.940851	peg	306220	307080	+	membrane protein, putative
NODE_2_length_544564_cov_32.940851	peg	308765	307065	-	Urease alpha subunit (EC 3.5.1.5)
NODE_2_length_544564_cov_32.940851	peg	309219	308914	-	Urease beta subunit (EC 3.5.1.5)
NODE_2_length_544564_cov_32.940851	peg	309728	309216	-	GCN5-related N-acetyltransferase
NODE_2_length_544564_cov_32.940851	peg	310100	309798	-	Urease gamma subunit (EC 3.5.1.5)
NODE_2_length_544564_cov_32.940851	peg	310936	310100	-	Urease accessory protein UreD
NODE_2_length_544564_cov_32.940851	peg	312041	310992	-	AraC family transcriptional regulator
NODE_2_length_544564_cov_32.940851	peg	312373	312074	-	hypothetical protein
NODE_2_length_544564_cov_32.940851	peg	312332	313696	+	Ethanolamine permease
NODE_2_length_544564_cov_32.940851	peg	313746	315140	+	Ethanolamine ammonia-lyase heavy chain (EC 4.3.1.7)
NODE_2_length_544564_cov_32.940851	peg	315218	316042	+	Ethanolamine ammonia-lyase light chain (EC 4.3.1.7)
NODE_2_length_544564_cov_32.940851	peg	316490	316071	-	hypothetical protein
NODE_2_length_544564_cov_32.940851	peg	317252	316554	-	Urea ABC transporter, ATPase protein UrtE
NODE_2_length_544564_cov_32.940851	peg	318256	317405	-	Urea ABC transporter, ATPase protein UrtD
NODE_2_length_544564_cov_32.940851	peg	319359	318253	-	Urea ABC transporter, permease protein UrtC
NODE_2_length_544564_cov_32.940851	peg	320930	319359	-	Urea ABC transporter, permease protein UrtB
NODE_2_length_544564_cov_32.940851	peg	322372	321107	-	Urea ABC transporter, urea binding protein
NODE_2_length_544564_cov_32.940851	peg	323157	322387	-	Transcriptional regulator, GntR family
NODE_2_length_544564_cov_32.940851	peg	324955	323162	-	Allophanate hydrolase (EC 3.5.1.54)
NODE_2_length_544564_cov_32.940851	peg	325718	325122	-	membrane protein, MarC family
NODE_2_length_544564_cov_32.940851	peg	328551	325786	-	Sensor histidine kinase/response regulator
NODE_2_length_544564_cov_32.940851	peg	329983	328694	-	Phosphoribosylamine--glycine ligase (EC 6.3.4.13)
NODE_2_length_544564_cov_32.940851	peg	330011	330232	+	hypothetical protein
NODE_2_length_544564_cov_32.940851	peg	331811	330204	-	IMP cyclohydrolase (EC 3.5.4.10) / Phosphoribosylaminoimidazolecarboxamide formyltransferase (EC 2.1.2.3)
NODE_2_length_544564_cov_32.940851	peg	332221	331895	-	DNA-binding protein Fis
NODE_2_length_544564_cov_32.940851	peg	333225	332227	-	tRNA dihydrouridine synthase B (EC 1.-.-.-)
NODE_2_length_544564_cov_32.940851	peg	334814	333438	-	Probable transmembrane protein
NODE_2_length_544564_cov_32.940851	peg	335757	334876	-	Ribosomal protein L11 methyltransferase (EC 2.1.1.-)
NODE_2_length_544564_cov_32.940851	peg	337235	335880	-	Biotin carboxylase of acetyl-CoA carboxylase (EC 6.3.4.14)
NODE_2_length_544564_cov_32.940851	peg	337714	337253	-	Biotin carboxyl carrier protein of acetyl-CoA carboxylase
NODE_2_length_544564_cov_32.940851	peg	338183	337740	-	3-dehydroquinate dehydratase II (EC 4.2.1.10)
NODE_2_length_544564_cov_32.940851	peg	340105	338306	-	Cytochrome c-type biogenesis protein DsbD, protein-disulfide reductase (EC 1.8.1.8)
NODE_2_length_544564_cov_32.940851	peg	342177	340213	-	Methyl-accepting chemotaxis protein I (serine chemoreceptor protein)
NODE_2_length_544564_cov_32.940851	peg	343894	342257	-	Probable two-component response regulator
NODE_2_length_544564_cov_32.940851	peg	344138	345208	+	FIG014328: hypothetical protein
NODE_2_length_544564_cov_32.940851	peg	345208	345744	+	Putative Nudix hydrolase YfcD (EC 3.6.-.-)
NODE_2_length_544564_cov_32.940851	peg	345997	346368	+	Translation initiation factor SUI1-related protein
NODE_2_length_544564_cov_32.940851	peg	346489	348402	+	Biosynthetic arginine decarboxylase (EC 4.1.1.19)
NODE_2_length_544564_cov_32.940851	peg	348987	348529	-	FIG00963354: hypothetical protein
NODE_2_length_544564_cov_32.940851	peg	350031	348997	-	FOG: GGDEF domain
NODE_2_length_544564_cov_32.940851	peg	351390	350044	-	DNA-damage-inducible protein F
NODE_2_length_544564_cov_32.940851	peg	351553	352017	+	hypothetical protein
NODE_2_length_544564_cov_32.940851	peg	352102	357006	+	Alpha-2-macroglobulin
NODE_2_length_544564_cov_32.940851	peg	358042	357752	-	Permeases of the major facilitator superfamily
NODE_2_length_544564_cov_32.940851	peg	358123	360444	+	Penicillin-insensitive transglycosylase (EC 2.4.2.-) & transpeptidase PBP-1C
NODE_2_length_544564_cov_32.940851	peg	362407	360452	-	Methyl-accepting chemotaxis protein I (serine chemoreceptor protein)
NODE_2_length_544564_cov_32.940851	peg	363576	362521	-	diguanylate cyclase/phosphodiesterase (GGDEF & EAL domains) with PAS/PAC sensor(s)
NODE_2_length_544564_cov_32.940851	peg	364173	363730	-	Integral membrane protein
NODE_2_length_544564_cov_32.940851	peg	364718	364230	-	acetyltransferase, GNAT family
NODE_2_length_544564_cov_32.940851	peg	365263	364715	-	Phosphonate ABC transporter phosphate-binding periplasmic component (TC 3.A.1.9.1)
NODE_2_length_544564_cov_32.940851	peg	365938	365327	-	lipoprotein, putative
NODE_2_length_544564_cov_32.940851	peg	366686	366024	-	Transcriptional regulator RutR of pyrimidine catabolism (TetR family)
NODE_2_length_544564_cov_32.940851	peg	367826	366906	-	LysR family transcriptional regulator PA0133
NODE_2_length_544564_cov_32.940851	peg	367936	369282	+	Omega-amino acid--pyruvate aminotransferase (EC 2.6.1.18)
NODE_2_length_544564_cov_32.940851	peg	369471	370967	+	Methylmalonate-semialdehyde dehydrogenase (EC 1.2.1.27)
NODE_2_length_544564_cov_32.940851	peg	371305	372075	+	Gamma-glutamyl-GABA hydrolase (EC 3.5.1.94)
NODE_2_length_544564_cov_32.940851	peg	372209	372667	+	acetyltransferase, GNAT family
NODE_2_length_544564_cov_32.940851	peg	375676	374852	-	Maebl
NODE_2_length_544564_cov_32.940851	peg	375830	376267	+	hypothetical protein
NODE_2_length_544564_cov_32.940851	peg	376908	376324	-	hypothetical protein
NODE_2_length_544564_cov_32.940851	peg	377109	376990	-	hypothetical protein
NODE_2_length_544564_cov_32.940851	peg	377472	377125	-	hypothetical protein
NODE_2_length_544564_cov_32.940851	peg	378431	377577	-	Flagellar motor rotation protein MotB
NODE_2_length_544564_cov_32.940851	peg	378556	379269	+	putative lipoprotein
NODE_2_length_544564_cov_32.940851	peg	380001	379276	-	polar amino acid uptake family ABC transporter, periplasmic substrate-binding protein
NODE_2_length_544564_cov_32.940851	peg	380394	380053	-	Alkylphosphonate utilization operon protein PhnA
NODE_2_length_544564_cov_32.940851	peg	380916	380440	-	lipoprotein, putative
NODE_2_length_544564_cov_32.940851	peg	383055	380992	-	GGDEF domain/EAL domain protein
NODE_2_length_544564_cov_32.940851	peg	383302	384603	+	Ammonium transporter
NODE_2_length_544564_cov_32.940851	peg	384605	385249	+	hypothetical protein
NODE_2_length_544564_cov_32.940851	peg	385894	385313	-	Superoxide dismutase [Fe] (EC 1.15.1.1)
NODE_2_length_544564_cov_32.940851	peg	386916	386074	-	Integral membrane protein
NODE_2_length_544564_cov_32.940851	peg	387583	386975	-	Transporter, LysE family
NODE_2_length_544564_cov_32.940851	peg	387986	387585	-	hypothetical protein
NODE_2_length_544564_cov_32.940851	peg	388082	388966	+	Chromosome initiation inhibitor
NODE_2_length_544564_cov_32.940851	peg	391043	389088	-	Methyl-accepting chemotaxis protein I (serine chemoreceptor protein)
NODE_2_length_544564_cov_32.940851	peg	391246	392235	+	Nucleoside-diphosphate-sugar epimerases
NODE_2_length_544564_cov_32.940851	peg	392321	393343	+	Leucine dehydrogenase (EC 1.4.1.9)
NODE_2_length_544564_cov_32.940851	peg	393410	394645	+	Branched-chain alpha-keto acid dehydrogenase, E1 component, alpha subunit (EC 1.2.4.4)
NODE_2_length_544564_cov_32.940851	peg	394638	395627	+	Branched-chain alpha-keto acid dehydrogenase, E1 component, beta subunit (EC 1.2.4.4)
NODE_2_length_544564_cov_32.940851	peg	395643	396749	+	Dihydrolipoamide acyltransferase component of branched-chain alpha-keto acid dehydrogenase complex (EC 2.3.1.168)
NODE_2_length_544564_cov_32.940851	peg	396761	397153	+	Gfa-like protein
NODE_2_length_544564_cov_32.940851	peg	398052	397150	-	Permease of the drug/metabolite transporter (DMT) superfamily
NODE_2_length_544564_cov_32.940851	peg	398290	398171	-	hypothetical protein
NODE_2_length_544564_cov_32.940851	peg	398610	398350	-	FIG00955609: hypothetical protein
NODE_2_length_544564_cov_32.940851	peg	399638	398769	-	Transcriptional regulator, AraC family
NODE_2_length_544564_cov_32.940851	peg	399783	400682	+	Permease of the drug/metabolite transporter (DMT) superfamily
NODE_2_length_544564_cov_32.940851	peg	401314	400679	-	hypothetical protein
NODE_2_length_544564_cov_32.940851	peg	401685	401317	-	hypothetical protein
NODE_2_length_544564_cov_32.940851	peg	402525	401692	-	Oxidoreductase, short chain dehydrogenase/reductase family
NODE_2_length_544564_cov_32.940851	peg	403376	402597	-	UPF0246 protein YaaA
NODE_2_length_544564_cov_32.940851	peg	403539	404717	+	TPR domain protein
NODE_2_length_544564_cov_32.940851	peg	404779	405906	+	Uricase (urate oxidase) (EC 1.7.3.3)
NODE_2_length_544564_cov_32.940851	peg	405973	406950	+	Cobalt-zinc-cadmium resistance protein CzcD
NODE_2_length_544564_cov_32.940851	peg	407242	407078	-	hypothetical protein
NODE_2_length_544564_cov_32.940851	peg	407231	408622	+	Predicted ATPase related to phosphate starvation-inducible protein PhoH
NODE_2_length_544564_cov_32.940851	peg	408722	409213	+	Molybdenum cofactor biosynthesis protein MoaC
NODE_2_length_544564_cov_32.940851	peg	409210	409455	+	Molybdenum cofactor biosynthesis protein MoaD
NODE_2_length_544564_cov_32.940851	peg	409457	409912	+	Molybdenum cofactor biosynthesis protein MoaE
NODE_2_length_544564_cov_32.940851	peg	410155	410931	+	Arginine/ornithine ABC transporter, periplasmic arginine/ornithine binding protein
NODE_2_length_544564_cov_32.940851	peg	411532	410933	-	Transcriptional regulator, ArsR family
NODE_2_length_544564_cov_32.940851	peg	411686	412402	+	(AF179595) Vco33
NODE_2_length_544564_cov_32.940851	peg	412437	413777	+	Putrescine/proton symporter, putrescine/ornithine antiporter PotE
NODE_2_length_544564_cov_32.940851	peg	413777	414667	+	Glutamate Aspartate periplasmic binding protein precursor GltI (TC 3.A.1.3.4)
NODE_2_length_544564_cov_32.940851	peg	415038	414703	-	DSBH domain containing protein
NODE_2_length_544564_cov_32.940851	peg	416380	415052	-	FIG002188: hypothetical protein
NODE_2_length_544564_cov_32.940851	peg	416670	416377	-	hypothetical protein
NODE_2_length_544564_cov_32.940851	peg	416883	417314	+	Transcriptional regulator, HxlR family
NODE_2_length_544564_cov_32.940851	peg	417945	417316	-	YheO-like PAS domain
NODE_2_length_544564_cov_32.940851	peg	419156	418020	-	Sarcosine oxidase beta subunit (EC 1.5.3.1)
NODE_2_length_544564_cov_32.940851	peg	420094	419153	-	Ornithine cyclodeaminase (EC 4.3.1.12)
NODE_2_length_544564_cov_32.940851	peg	421395	420199	-	L-carnitine dehydratase/bile acid-inducible protein F (EC 2.8.3.16)
NODE_2_length_544564_cov_32.940851	peg	421548	422705	+	FOG: GGDEF domain
NODE_2_length_544564_cov_32.940851	peg	422741	423280	+	YaeQ protein
NODE_2_length_544564_cov_32.940851	peg	423381	425096	+	Single-stranded-DNA-specific exonuclease RecJ (EC 3.1.-.-)
NODE_2_length_544564_cov_32.940851	peg	425143	425580	+	Cytosine deaminase (EC 3.5.4.1)
NODE_2_length_544564_cov_32.940851	peg	426097	425621	-	hypothetical protein
NODE_2_length_544564_cov_32.940851	peg	427700	426276	-	4-aminobutyraldehyde dehydrogenase (EC 1.2.1.19)
NODE_2_length_544564_cov_32.940851	peg	428606	427800	-	Spermidine Putrescine ABC transporter permease component potC (TC_3.A.1.11.1)
NODE_2_length_544564_cov_32.940851	peg	429540	428596	-	Spermidine Putrescine ABC transporter permease component PotB (TC 3.A.1.11.1)
NODE_2_length_544564_cov_32.940851	peg	430576	429542	-	Putrescine transport ATP-binding protein PotA (TC 3.A.1.11.1)
NODE_2_length_544564_cov_32.940851	peg	432039	430888	-	ABC transporter, periplasmic spermidine putrescine-binding protein PotD (TC 3.A.1.11.1)
NODE_2_length_544564_cov_32.940851	peg	433611	432121	-	4-aminobutyraldehyde dehydrogenase (EC 1.2.1.19)
NODE_2_length_544564_cov_32.940851	peg	434623	433712	-	Transcriptional regulators, LysR family
NODE_2_length_544564_cov_32.940851	peg	434822	435562	+	putative membrane protein
NODE_2_length_544564_cov_32.940851	peg	437207	435564	-	diguanylate cyclase/phosphodiesterase (GGDEF & EAL domains) with PAS/PAC sensor(s)
NODE_2_length_544564_cov_32.940851	peg	437408	438343	+	putative autotransporter protein
NODE_2_length_544564_cov_32.940851	peg	438702	439616	+	Peptide chain release factor 2; programmed frameshift-containing
NODE_2_length_544564_cov_32.940851	peg	439669	441186	+	Lysyl-tRNA synthetase (class II) (EC 6.1.1.6)
NODE_2_length_544564_cov_32.940851	peg	441378	442031	+	Transcriptional regulator, TetR family
NODE_2_length_544564_cov_32.940851	peg	442096	442650	+	Putative lipoprotein, specific for Pseudomonas, in cluster with COG2110
NODE_2_length_544564_cov_32.940851	peg	442659	443948	+	FIG00953322: hypothetical protein
NODE_2_length_544564_cov_32.940851	peg	444057	444803	+	DUF124 domain-containing protein
NODE_2_length_544564_cov_32.940851	peg	444879	445208	+	Putative lipoprotein in cluster with COG2110
NODE_2_length_544564_cov_32.940851	peg	445224	445727	+	COG2110, Macro domain, possibly ADP-ribose binding module
NODE_2_length_544564_cov_32.940851	peg	446068	445724	-	FIG00958830: hypothetical protein
NODE_2_length_544564_cov_32.940851	peg	446264	448900	+	Phosphoenolpyruvate carboxylase (EC 4.1.1.31)
NODE_2_length_544564_cov_32.940851	peg	449063	449710	+	Adenylate kinase (EC 2.7.4.3)
NODE_2_length_544564_cov_32.940851	peg	449798	450478	+	TsaB protein, required for threonylcarbamoyladenosine (t(6)A) formation in tRNA
NODE_2_length_544564_cov_32.940851	peg	450573	450917	+	hypothetical protein
NODE_2_length_544564_cov_32.940851	peg	450917	451771	+	FIG003003: hypothetical protein
NODE_2_length_544564_cov_32.940851	peg	452535	451768	-	Alkaline phosphatase (EC 3.1.3.1)
NODE_2_length_544564_cov_32.940851	peg	452642	453421	+	SAM-dependent methyltransferase (EC 2.1.1.-)
NODE_2_length_544564_cov_32.940851	peg	454056	453418	-	Transcriptional regulator, TetR family
NODE_2_length_544564_cov_32.940851	peg	454150	455253	+	RND efflux membrane fusion protein
NODE_2_length_544564_cov_32.940851	peg	455257	458328	+	RND efflux transporter
NODE_2_length_544564_cov_32.940851	peg	459067	458390	-	FIG00954412: hypothetical protein
NODE_2_length_544564_cov_32.940851	peg	459581	459180	-	Ribosomal protein S3AE
NODE_2_length_544564_cov_32.940851	peg	462143	459657	-	Glycerol-3-phosphate acyltransferase (EC 2.3.1.15)
NODE_2_length_544564_cov_32.940851	peg	462418	463338	+	ABC transporter ATP-binding protein
NODE_2_length_544564_cov_32.940851	peg	463335	464066	+	gliding motility protein GldF
NODE_2_length_544564_cov_32.940851	peg	464069	465901	+	gliding motility protein GldG
NODE_2_length_544564_cov_32.940851	peg	465984	466961	+	hypothetical protein
NODE_2_length_544564_cov_32.940851	peg	467191	467400	+	Cold shock protein CspA
NODE_2_length_544564_cov_32.940851	peg	467879	467508	-	hypothetical protein
NODE_2_length_544564_cov_32.940851	peg	468695	467883	-	Ribosomal RNA large subunit methyltransferase A (EC 2.1.1.51)
NODE_2_length_544564_cov_32.940851	peg	469831	468692	-	N-succinyl-L,L-diaminopimelate desuccinylase (EC 3.5.1.18)
NODE_2_length_544564_cov_32.940851	peg	472533	469936	-	probable glucosyl transferase
NODE_2_length_544564_cov_32.940851	peg	473785	472643	-	NADH-dependent butanol dehydrogenase A (EC 1.1.1.-)
NODE_2_length_544564_cov_32.940851	peg	473865	474674	+	HesA/MoeB/ThiF family protein related to EC-YgdL
NODE_2_length_544564_cov_32.940851	peg	474721	475182	+	FIG00956655: hypothetical protein
NODE_2_length_544564_cov_32.940851	peg	475233	476030	+	ABC transporter, periplasmic substrate-binding protein-related protein
NODE_2_length_544564_cov_32.940851	peg	476431	476027	-	Cysteine desulfurase CsdA-CsdE, sulfur acceptor protein CsdE
NODE_2_length_544564_cov_32.940851	peg	477645	476428	-	Cysteine desulfurase CsdA-CsdE (EC 2.8.1.7), main protein CsdA
NODE_2_length_544564_cov_32.940851	peg	478750	477716	-	2,3,4,5-tetrahydropyridine-2,6-dicarboxylate N-succinyltransferase (EC 2.3.1.117)
NODE_2_length_544564_cov_32.940851	peg	479135	478788	-	FIG138056: a glutathione-dependent thiol reductase
NODE_2_length_544564_cov_32.940851	peg	480340	479144	-	N-succinyl-L,L-diaminopimelate aminotransferase alternative (EC 2.6.1.17)
NODE_2_length_544564_cov_32.940851	peg	483060	480358	-	[Protein-PII] uridylyltransferase (EC 2.7.7.59)
NODE_2_length_544564_cov_32.940851	peg	483966	483085	-	Methionine aminopeptidase (EC 3.4.11.18)
NODE_2_length_544564_cov_32.940851	peg	484193	483987	-	FIG00954093: hypothetical protein
NODE_2_length_544564_cov_32.940851	peg	484149	484889	+	SSU ribosomal protein S2p (SAe)
NODE_2_length_544564_cov_32.940851	peg	485013	485876	+	Translation elongation factor Ts
NODE_2_length_544564_cov_32.940851	peg	486028	486771	+	Uridine monophosphate kinase (EC 2.7.4.22)
NODE_2_length_544564_cov_32.940851	peg	486768	487325	+	Ribosome recycling factor
NODE_2_length_544564_cov_32.940851	peg	487327	488088	+	Undecaprenyl diphosphate synthase (EC 2.5.1.31)
NODE_2_length_544564_cov_32.940851	peg	488082	488897	+	Phosphatidate cytidylyltransferase (EC 2.7.7.41)
NODE_2_length_544564_cov_32.940851	peg	488894	490081	+	1-deoxy-D-xylulose 5-phosphate reductoisomerase (EC 1.1.1.267)
NODE_2_length_544564_cov_32.940851	peg	490103	491455	+	Membrane-associated zinc metalloprotease
NODE_2_length_544564_cov_32.940851	peg	491530	493893	+	Outer membrane protein assembly factor YaeT precursor
NODE_2_length_544564_cov_32.940851	peg	493930	494433	+	Outer membrane protein H precursor
NODE_2_length_544564_cov_32.940851	peg	494436	495494	+	UDP-3-O-[3-hydroxymyristoyl] glucosamine N-acyltransferase (EC 2.3.1.191)
NODE_2_length_544564_cov_32.940851	peg	495539	495979	+	3-hydroxyacyl-[acyl-carrier-protein] dehydratase, FabZ form (EC 4.2.1.59)
NODE_2_length_544564_cov_32.940851	peg	495976	496752	+	Acyl-[acyl-carrier-protein]--UDP-N-acetylglucosamine O-acyltransferase (EC 2.3.1.129)
NODE_2_length_544564_cov_32.940851	peg	496754	497887	+	Lipid-A-disaccharide synthase (EC 2.4.1.182)
NODE_2_length_544564_cov_32.940851	peg	497887	498489	+	Ribonuclease HII (EC 3.1.26.4)
NODE_2_length_544564_cov_32.940851	peg	498580	502110	+	DNA polymerase III alpha subunit (EC 2.7.7.7)
NODE_2_length_544564_cov_32.940851	peg	502339	502205	-	hypothetical protein
NODE_2_length_544564_cov_32.940851	peg	502388	503338	+	Acetyl-coenzyme A carboxyl transferase alpha chain (EC 6.4.1.2)
NODE_2_length_544564_cov_32.940851	peg	503494	504714	+	tRNA(Ile)-lysidine synthetase (EC 6.3.4.19)
NODE_2_length_544564_cov_32.940851	peg	504872	506500	+	CTP synthase (EC 6.3.4.2)
NODE_2_length_544564_cov_32.940851	peg	506511	507356	+	2-Keto-3-deoxy-D-manno-octulosonate-8-phosphate synthase (EC 2.5.1.55)
NODE_2_length_544564_cov_32.940851	peg	507429	508718	+	Enolase (EC 4.2.1.11)
NODE_2_length_544564_cov_32.940851	peg	508778	509062	+	Cell division protein DivIC (FtsB), stabilizes FtsL against RasP cleavage
NODE_2_length_544564_cov_32.940851	peg	509059	509769	+	2-C-methyl-D-erythritol 4-phosphate cytidylyltransferase (EC 2.7.7.60)
NODE_2_length_544564_cov_32.940851	peg	511939	509801	-	Methyl-accepting chemotaxis protein
NODE_2_length_544564_cov_32.940851	peg	512114	512929	+	Zn-dependent protease with chaperone function
NODE_2_length_544564_cov_32.940851	peg	513406	512963	-	FIG00955189: hypothetical protein
NODE_2_length_544564_cov_32.940851	peg	514092	513508	-	Probable transmembrane protein
NODE_2_length_544564_cov_32.940851	peg	515328	514330	-	Ribosomal RNA small subunit methyltransferase C (EC 2.1.1.52)
NODE_2_length_544564_cov_32.940851	peg	516330	515362	-	D-3-phosphoglycerate dehydrogenase (EC 1.1.1.95)
NODE_2_length_544564_cov_32.940851	peg	516398	517027	+	L-lysine permease
NODE_2_length_544564_cov_32.940851	peg	518257	517082	-	3-ketoacyl-CoA thiolase (EC 2.3.1.16) @ Acetyl-CoA acetyltransferase (EC 2.3.1.9)
NODE_2_length_544564_cov_32.940851	peg	518429	520111	+	Medium-chain-fatty-acid--CoA ligase (EC 6.2.1.-)
NODE_2_length_544564_cov_32.940851	peg	520447	520280	-	hypothetical protein
NODE_2_length_544564_cov_32.940851	peg	520460	522460	+	FIG067310: hypothetical protein
NODE_2_length_544564_cov_32.940851	peg	522486	523859	+	FIG002188: hypothetical protein
NODE_2_length_544564_cov_32.940851	peg	524112	526709	+	Transcriptional regulator, LuxR family
NODE_2_length_544564_cov_32.940851	peg	527529	526702	-	FIG00954138: hypothetical protein
NODE_2_length_544564_cov_32.940851	peg	527645	528685	+	AraC-type DNA-binding domain-containing proteins
NODE_2_length_544564_cov_32.940851	peg	528682	529326	+	Hypothetical metal-binding enzyme, YcbL homolog
NODE_2_length_544564_cov_32.940851	peg	529411	530097	+	Outer membrane protein assembly factor YaeT precursor
NODE_2_length_544564_cov_32.940851	peg	530284	534042	+	FIG00959769: hypothetical protein
NODE_2_length_544564_cov_32.940851	peg	534068	536206	+	Sensory box/GGDEF family protein
NODE_2_length_544564_cov_32.940851	peg	537190	536288	-	FIG018329: 1-acyl-sn-glycerol-3-phosphate acyltransferase
NODE_2_length_544564_cov_32.940851	peg	537406	537287	-	hypothetical protein
NODE_2_length_544564_cov_32.940851	peg	540876	537403	-	Sensory box histidine kinase/response regulator
NODE_2_length_544564_cov_32.940851	peg	541022	541591	+	GCN5-related N-acetyltransferase
NODE_2_length_544564_cov_32.940851	peg	541584	542414	+	FIG229276: Transcriptional regulator, AraC family
NODE_2_length_544564_cov_32.940851	peg	544521	542422	-	Phosphate acetyltransferase (EC 2.3.1.8)
NODE_3_length_514979_cov_32.063078	rna	1	72	+	5S RNA
NODE_3_length_514979_cov_32.063078	peg	281	2599	+	Paraquat-inducible protein B
NODE_3_length_514979_cov_32.063078	peg	2677	2985	+	FIG00857858: hypothetical protein
NODE_3_length_514979_cov_32.063078	peg	5864	3042	-	Chromosome segregation ATPases
NODE_3_length_514979_cov_32.063078	peg	6562	5861	-	FIG00961017: hypothetical protein
NODE_3_length_514979_cov_32.063078	peg	7806	6559	-	FIG00954491: hypothetical protein
NODE_3_length_514979_cov_32.063078	peg	7944	8732	+	Periplasmic protein TonB, links inner and outer membranes
NODE_3_length_514979_cov_32.063078	peg	8729	9181	+	Ribosomal-protein-S18p-alanine acetyltransferase (EC 2.3.1.-)
NODE_3_length_514979_cov_32.063078	peg	9240	10139	+	Permease of the drug/metabolite transporter (DMT) superfamily
NODE_3_length_514979_cov_32.063078	rna	10274	10198	-	tRNA-Met-CAT
NODE_3_length_514979_cov_32.063078	peg	11510	10410	-	GTP-binding and nucleic acid-binding protein YchF
NODE_3_length_514979_cov_32.063078	peg	12132	11548	-	Peptidyl-tRNA hydrolase (EC 3.1.1.29)
NODE_3_length_514979_cov_32.063078	peg	12765	12169	-	LSU ribosomal protein L25p
NODE_3_length_514979_cov_32.063078	peg	13818	12877	-	Ribose-phosphate pyrophosphokinase (EC 2.7.6.1)
NODE_3_length_514979_cov_32.063078	rna	13975	13901	-	tRNA-Gln-TTG
NODE_3_length_514979_cov_32.063078	rna	14079	14005	-	tRNA-Gln-TTG
NODE_3_length_514979_cov_32.063078	peg	14971	14096	-	4-diphosphocytidyl-2-C-methyl-D-erythritol kinase (EC 2.7.1.148)
NODE_3_length_514979_cov_32.063078	peg	15725	15111	-	Outer membrane lipoprotein LolB precursor
NODE_3_length_514979_cov_32.063078	peg	17438	15729	-	FIG140336: TPR domain protein
NODE_3_length_514979_cov_32.063078	peg	17638	18906	+	Glutamyl-tRNA reductase (EC 1.2.1.70)
NODE_3_length_514979_cov_32.063078	peg	18903	19985	+	Peptide chain release factor 1
NODE_3_length_514979_cov_32.063078	peg	19990	20820	+	Protein-N(5)-glutamine methyltransferase PrmC, methylates polypeptide chain release factors RF1 and RF2
NODE_3_length_514979_cov_32.063078	peg	20823	21578	+	Molybdopterin biosynthesis protein MoeB
NODE_3_length_514979_cov_32.063078	peg	21575	22366	+	Glutamate racemase (EC 5.1.1.3)
NODE_3_length_514979_cov_32.063078	peg	22461	22973	+	Lipid A 3-O-deacylase
NODE_3_length_514979_cov_32.063078	peg	23963	23013	-	Transcriptional regulator, AraC family
NODE_3_length_514979_cov_32.063078	peg	24059	24529	+	Ketosteroid isomerase-related protein
NODE_3_length_514979_cov_32.063078	peg	24569	24853	+	FIG00955494: hypothetical protein
NODE_3_length_514979_cov_32.063078	peg	24924	25859	+	Probable glutathione s-transferase protein (EC 2.5.1.18)
NODE_3_length_514979_cov_32.063078	peg	26789	25980	-	UDP-galactose-lipid carrier transferase (EC 2.-.-.-)
NODE_3_length_514979_cov_32.063078	peg	27801	26794	-	Nucleoid-associated protein
NODE_3_length_514979_cov_32.063078	peg	29169	27838	-	TRAP-type uncharacterized transport system, periplasmic component
NODE_3_length_514979_cov_32.063078	peg	30482	29217	-	Amino acid transporter
NODE_3_length_514979_cov_32.063078	peg	30599	31018	+	Transcriptional regulator, AsnC family
NODE_3_length_514979_cov_32.063078	peg	31107	32474	+	Alkaline phosphatase (EC 3.1.3.1)
NODE_3_length_514979_cov_32.063078	peg	33329	32529	-	ABC transporter, periplasmic substrate-binding protein-related protein
NODE_3_length_514979_cov_32.063078	peg	34371	33379	-	Ribosomal RNA large subunit methyltransferase F (EC 2.1.1.51)
NODE_3_length_514979_cov_32.063078	peg	34631	34410	-	FIG00958504: hypothetical protein
NODE_3_length_514979_cov_32.063078	peg	35614	34628	-	COG3380: Amine oxidase, flavin-containing
NODE_3_length_514979_cov_32.063078	peg	35813	36718	+	Cell division inhibitor
NODE_3_length_514979_cov_32.063078	peg	36715	37737	+	Ferrochelatase, protoheme ferro-lyase (EC 4.99.1.1)
NODE_3_length_514979_cov_32.063078	peg	39142	37781	-	Heavy metal sensor histidine kinase
NODE_3_length_514979_cov_32.063078	peg	39810	39139	-	DNA-binding heavy metal response regulator
NODE_3_length_514979_cov_32.063078	peg	39958	40461	+	(Y14336) putative extracellular protein containing predicted 35aa signal peptide
NODE_3_length_514979_cov_32.063078	peg	40476	40886	+	Transthyretin family protein
NODE_3_length_514979_cov_32.063078	peg	42130	40946	-	3-ketoacyl-CoA thiolase (EC 2.3.1.16) @ Acetyl-CoA acetyltransferase (EC 2.3.1.9)
NODE_3_length_514979_cov_32.063078	peg	42591	42157	-	putative 4-hydroxybenzoyl-CoA thioesterase
NODE_3_length_514979_cov_32.063078	peg	44067	42904	-	Alcohol dehydrogenase (EC 1.1.1.1)
NODE_3_length_514979_cov_32.063078	peg	45060	44086	-	LpqC
NODE_3_length_514979_cov_32.063078	peg	46950	45160	-	Acyl-CoA dehydrogenase (EC 1.3.8.7)
NODE_3_length_514979_cov_32.063078	peg	48185	46947	-	Enoyl-CoA hydratase (EC 4.2.1.17) / Delta(3)-cis-delta(2)-trans-enoyl-CoA isomerase (EC 5.3.3.8) / 3-hydroxyacyl-CoA dehydrogenase (EC 1.1.1.35) / 3-hydroxybutyryl-CoA epimerase (EC 5.1.2.3)
NODE_3_length_514979_cov_32.063078	peg	48281	49180	+	Transcriptional regulator, LysR family
NODE_3_length_514979_cov_32.063078	peg	49221	49871	+	Copper binding protein, plastocyanin/azurin family
NODE_3_length_514979_cov_32.063078	peg	49868	52219	+	diguanylate cyclase/phosphodiesterase (GGDEF & EAL domains) with PAS/PAC sensor(s)
NODE_3_length_514979_cov_32.063078	peg	53724	52240	-	monooxygenase, flavin-binding family
NODE_3_length_514979_cov_32.063078	peg	53846	54661	+	hypothetical protein
NODE_3_length_514979_cov_32.063078	peg	54747	55793	+	Peptidoglycan binding domain protein
NODE_3_length_514979_cov_32.063078	peg	57078	55813	-	Uracil permease
NODE_3_length_514979_cov_32.063078	peg	57719	57081	-	Uracil phosphoribosyltransferase (EC 2.4.2.9)
NODE_3_length_514979_cov_32.063078	peg	57992	58549	+	Hypoxanthine-guanine phosphoribosyltransferase (EC 2.4.2.8)
NODE_3_length_514979_cov_32.063078	peg	58550	59020	+	Tryptophan synthase beta chain like (EC 4.2.1.20)
NODE_3_length_514979_cov_32.063078	peg	60829	59114	-	Putative sulfate permease
NODE_3_length_514979_cov_32.063078	peg	60975	61289	+	Aminopeptidase N
NODE_3_length_514979_cov_32.063078	peg	61660	61505	-	hypothetical protein
NODE_3_length_514979_cov_32.063078	peg	61643	63130	+	Malate:quinone oxidoreductase (EC 1.1.5.4)
NODE_3_length_514979_cov_32.063078	peg	63419	63186	-	hypothetical protein
NODE_3_length_514979_cov_32.063078	peg	63583	64170	+	Phosphonate ABC transporter phosphate-binding periplasmic component (TC 3.A.1.9.1)
NODE_3_length_514979_cov_32.063078	peg	64433	64227	-	FIG00955938: hypothetical protein
NODE_3_length_514979_cov_32.063078	peg	64756	65037	+	hypothetical protein
NODE_3_length_514979_cov_32.063078	peg	66332	65097	-	Glycerol-3-phosphate O-acyltransferase
NODE_3_length_514979_cov_32.063078	peg	66373	66555	+	Restriction endonuclease
NODE_3_length_514979_cov_32.063078	peg	66555	66815	+	FIG00954698: hypothetical protein
NODE_3_length_514979_cov_32.063078	peg	66843	67460	+	FIG00956396: hypothetical protein
NODE_3_length_514979_cov_32.063078	peg	68352	67447	-	Transcriptional regulator, LysR family, in formaldehyde detoxification operon
NODE_3_length_514979_cov_32.063078	peg	68459	69571	+	S-(hydroxymethyl)glutathione dehydrogenase (EC 1.1.1.284)
NODE_3_length_514979_cov_32.063078	peg	69582	70439	+	S-formylglutathione hydrolase (EC 3.1.2.12)
NODE_3_length_514979_cov_32.063078	peg	70504	70971	+	conserved hypothetical protein
NODE_3_length_514979_cov_32.063078	peg	71066	71539	+	2-C-methyl-D-erythritol 2,4-cyclodiphosphate synthase (EC 4.6.1.12)
NODE_3_length_514979_cov_32.063078	peg	71536	72594	+	tRNA pseudouridine 13 synthase (EC 4.2.1.-)
NODE_3_length_514979_cov_32.063078	peg	72582	73331	+	5-nucleotidase SurE (EC 3.1.3.5)
NODE_3_length_514979_cov_32.063078	peg	73331	74005	+	Protein-L-isoaspartate O-methyltransferase (EC 2.1.1.77)
NODE_3_length_514979_cov_32.063078	peg	74029	74967	+	Arginine/ornithine antiporter ArcD
NODE_3_length_514979_cov_32.063078	peg	75020	75880	+	Lipoprotein NlpD
NODE_3_length_514979_cov_32.063078	peg	76077	77081	+	RNA polymerase sigma factor RpoS
NODE_3_length_514979_cov_32.063078	peg	77846	77523	-	4Fe-4S ferredoxin, iron-sulfur binding
NODE_3_length_514979_cov_32.063078	peg	80548	77984	-	DNA mismatch repair protein MutS
NODE_3_length_514979_cov_32.063078	peg	81791	80907	-	Hydrogen peroxide-inducible genes activator
NODE_3_length_514979_cov_32.063078	peg	81895	83412	+	NADH dehydrogenase, subunit 5
NODE_3_length_514979_cov_32.063078	peg	83409	85856	+	Hypothetical transmembrane protein coupled to NADH-ubiquinone oxidoreductase chain 5 homolog
NODE_3_length_514979_cov_32.063078	peg	86852	85917	-	Sulfate adenylyltransferase subunit 2 (EC 2.7.7.4)
NODE_3_length_514979_cov_32.063078	peg	87706	86849	-	FIG00961355: hypothetical protein
NODE_3_length_514979_cov_32.063078	peg	87803	88726	+	RuBisCO operon transcriptional regulator
NODE_3_length_514979_cov_32.063078	peg	89676	88732	-	TsaC protein (YrdC-Sua5 domains) required for threonylcarbamoyladenosine t(6)A37 modification in tRNA
NODE_3_length_514979_cov_32.063078	peg	90143	90643	+	C-terminal domain of CinA type S; Protein Implicated in DNA repair function with RecA and MutS
NODE_3_length_514979_cov_32.063078	peg	90725	91780	+	RecA protein
NODE_3_length_514979_cov_32.063078	peg	91791	92255	+	Regulatory protein RecX
NODE_3_length_514979_cov_32.063078	peg	93406	92327	-	Decarboxylase family protein
NODE_3_length_514979_cov_32.063078	peg	94985	93582	-	Metallo-beta-lactamase family protein, RNA-specific
NODE_3_length_514979_cov_32.063078	peg	95111	97507	+	Xylulose-5-phosphate phosphoketolase (EC 4.1.2.9) @ Fructose-6-phosphate phosphoketolase (EC 4.1.2.22)
NODE_3_length_514979_cov_32.063078	peg	97532	97726	+	FIG00957354: hypothetical protein
NODE_3_length_514979_cov_32.063078	peg	98131	97730	-	Putative NADPH-quinone reductase (modulator of drug activity B)
NODE_3_length_514979_cov_32.063078	peg	98255	98968	+	FIG074102: hypothetical protein
NODE_3_length_514979_cov_32.063078	peg	99887	99006	-	Permease of the drug/metabolite transporter (DMT) superfamily
NODE_3_length_514979_cov_32.063078	peg	100012	100665	+	Transcriptional regulator, LuxR family
NODE_3_length_514979_cov_32.063078	peg	100727	101092	+	Diacylglycerol kinase (EC 2.7.1.107)
NODE_3_length_514979_cov_32.063078	peg	102435	101104	-	POSSIBLE CONSERVED MEMBRANE PROTEIN
NODE_3_length_514979_cov_32.063078	peg	103489	102449	-	MoxR-like ATPases
NODE_3_length_514979_cov_32.063078	peg	104724	103486	-	FIG00955538: hypothetical protein
NODE_3_length_514979_cov_32.063078	peg	106304	104721	-	5'-nucleotidase/2',3'-cyclic phosphodiesterase and related esterases
NODE_3_length_514979_cov_32.063078	peg	107271	106291	-	FIG01248689: hypothetical protein
NODE_3_length_514979_cov_32.063078	peg	107996	107268	-	INTEGRAL MEMBRANE PROTEIN (Rhomboid family)
NODE_3_length_514979_cov_32.063078	peg	108853	108092	-	PROBABLE PROLINE AND GLYCINE RICH TRANSMEMBRANE PROTEIN
NODE_3_length_514979_cov_32.063078	peg	109017	110450	+	Exodeoxyribonuclease I (EC 3.1.11.1)
NODE_3_length_514979_cov_32.063078	peg	110882	110505	-	transcriptional regulator MvaT, P16 subunit
NODE_3_length_514979_cov_32.063078	peg	111188	112039	+	Formyltetrahydrofolate deformylase (EC 3.5.1.10)
NODE_3_length_514979_cov_32.063078	peg	112065	112493	+	Inosine-5'-monophosphate dehydrogenase (EC 1.1.1.205)
NODE_3_length_514979_cov_32.063078	peg	112546	112668	+	FIG00955586: hypothetical protein
NODE_3_length_514979_cov_32.063078	peg	114549	112672	-	Chemotactic transducer
NODE_3_length_514979_cov_32.063078	peg	114678	116171	+	ATPase component BioM of energizing module of biotin ECF transporter
NODE_3_length_514979_cov_32.063078	peg	116375	116181	-	Glutamate synthase [NADPH] large chain (EC 1.4.1.13)
NODE_3_length_514979_cov_32.063078	peg	116634	116798	+	Rubredoxin
NODE_3_length_514979_cov_32.063078	peg	117704	116799	-	POSSIBLE CONSERVED LIPOPROTEIN LPQP
NODE_3_length_514979_cov_32.063078	peg	118963	117704	-	Ferredoxin reductase
NODE_3_length_514979_cov_32.063078	peg	120415	119057	-	Chromate transport protein ChrA
NODE_3_length_514979_cov_32.063078	peg	120600	122186	+	blr2401; hypothetical protein
NODE_3_length_514979_cov_32.063078	peg	122878	122183	-	Aspartate racemase (EC 5.1.1.13)
NODE_3_length_514979_cov_32.063078	peg	123012	123926	+	Similar to ribosomal large subunit pseudouridine synthase A
NODE_3_length_514979_cov_32.063078	peg	124841	123927	-	Transcriptional regulator, AraC family
NODE_3_length_514979_cov_32.063078	peg	125700	124960	-	hypothetical protein
NODE_3_length_514979_cov_32.063078	peg	125895	126632	+	Short-chain dehydrogenase/reductase SDR
NODE_3_length_514979_cov_32.063078	peg	126682	126966	+	hypothetical protein
NODE_3_length_514979_cov_32.063078	peg	127281	126976	-	lipoprotein, putative
NODE_3_length_514979_cov_32.063078	peg	127949	127350	-	Short chain dehydrogenase
NODE_3_length_514979_cov_32.063078	peg	128063	128977	+	Transcriptional regulator, LysR family
NODE_3_length_514979_cov_32.063078	peg	129890	128967	-	probable transcriptional regulator
NODE_3_length_514979_cov_32.063078	peg	130001	130843	+	ThiJ/PfpI family protein
NODE_3_length_514979_cov_32.063078	peg	131033	131716	+	ThiJ/PfpI family protein
NODE_3_length_514979_cov_32.063078	peg	131720	132139	+	Lactoylglutathione lyase (EC 4.4.1.5)
NODE_3_length_514979_cov_32.063078	peg	132147	132803	+	no significant database hits
NODE_3_length_514979_cov_32.063078	peg	134026	132800	-	2,4-dienoyl-CoA reductase [NADPH] (EC 1.3.1.34)
NODE_3_length_514979_cov_32.063078	peg	134104	134520	+	Mercuric resistance operon regulatory protein
NODE_3_length_514979_cov_32.063078	peg	134613	135053	+	probable membrane protein YPO3302
NODE_3_length_514979_cov_32.063078	peg	135217	136155	+	hypothetical protein
NODE_3_length_514979_cov_32.063078	peg	136240	136362	+	hypothetical protein
NODE_3_length_514979_cov_32.063078	peg	136447	137760	+	O-acetylhomoserine sulfhydrylase (EC 2.5.1.49)
NODE_3_length_514979_cov_32.063078	peg	140445	137932	-	diguanylate cyclase/phosphodiesterase (GGDEF & EAL domains) with PAS/PAC sensor(s)
NODE_3_length_514979_cov_32.063078	peg	140593	141126	+	FIG00955145: hypothetical protein
NODE_3_length_514979_cov_32.063078	peg	141913	141143	-	Rhamnolipids biosynthesis 3-oxoacyl-[acyl-carrier-protein] reductase RhlG (EC 1.1.1.100)
NODE_3_length_514979_cov_32.063078	peg	142221	142003	-	Putative cytoplasmic protein
NODE_3_length_514979_cov_32.063078	peg	142331	142750	+	Glyoxalase
NODE_3_length_514979_cov_32.063078	peg	144343	142790	-	Alkyl hydroperoxide reductase protein F (EC 1.6.4.-)
NODE_3_length_514979_cov_32.063078	peg	145148	144585	-	Alkyl hydroperoxide reductase protein C (EC 1.6.4.-)
NODE_3_length_514979_cov_32.063078	peg	145900	145292	-	hypothetical protein
NODE_3_length_514979_cov_32.063078	peg	146406	145948	-	Signal transduction histidine kinase
NODE_3_length_514979_cov_32.063078	peg	146510	146959	+	Hypothetical flavoprotein YqcA (clustered with tRNA pseudouridine synthase C)
NODE_3_length_514979_cov_32.063078	peg	146959	147426	+	FIG018171: hypothetical protein of Cupin superfamily
NODE_3_length_514979_cov_32.063078	peg	147523	148299	+	Ribulose-5-phosphate 4-epimerase and related epimerases and aldolases
NODE_3_length_514979_cov_32.063078	peg	148296	149201	+	Alpha/beta hydrolase fold (EC 3.8.1.5)
NODE_3_length_514979_cov_32.063078	peg	149180	149710	+	FIG00763036: hypothetical protein
NODE_3_length_514979_cov_32.063078	peg	149842	150753	+	Oxidoreductase, short chain dehydrogenase/reductase family
NODE_3_length_514979_cov_32.063078	peg	151965	150892	-	Uncharacterized secreted protein, containing cell adhesion domain
NODE_3_length_514979_cov_32.063078	peg	152844	152032	-	Protein sirB1
NODE_3_length_514979_cov_32.063078	peg	153252	152914	-	FIG00955776: hypothetical protein
NODE_3_length_514979_cov_32.063078	peg	153498	154313	+	Glutamate synthase [NADPH] large chain (EC 1.4.1.13)
NODE_3_length_514979_cov_32.063078	peg	154905	154318	-	Uncharacterized protein conserved in bacteria
NODE_3_length_514979_cov_32.063078	peg	155360	155022	-	Type III effector HopPmaJ
NODE_3_length_514979_cov_32.063078	peg	155650	155360	-	COGs COG3492
NODE_3_length_514979_cov_32.063078	peg	156087	155737	-	Dihydroneopterin triphosphate epimerase
NODE_3_length_514979_cov_32.063078	peg	156668	156108	-	GTP cyclohydrolase I (EC 3.5.4.16) type 1
NODE_3_length_514979_cov_32.063078	peg	157401	156691	-	FolM Alternative dihydrofolate reductase 1
NODE_3_length_514979_cov_32.063078	peg	158228	157665	-	putative membrane protein
NODE_3_length_514979_cov_32.063078	peg	158446	159387	+	Transcriptional regulator, MerR family
NODE_3_length_514979_cov_32.063078	peg	159552	161300	+	Acyl-CoA dehydrogenase (EC 1.3.8.7)
NODE_3_length_514979_cov_32.063078	peg	162999	161476	-	Fumarate hydratase class I, aerobic (EC 4.2.1.2)
NODE_3_length_514979_cov_32.063078	peg	163307	164386	+	hypothetical protein
NODE_3_length_514979_cov_32.063078	peg	164379	165317	+	2-polyprenylphenol hydroxylase and related flavodoxin oxidoreductases
NODE_3_length_514979_cov_32.063078	peg	165342	166115	+	Enoyl-CoA hydratase (EC 4.2.1.17)
NODE_3_length_514979_cov_32.063078	peg	167075	166161	-	Probable transcriptional regulator
NODE_3_length_514979_cov_32.063078	peg	167255	167869	+	Nicotinamidase family protein YcaC
NODE_3_length_514979_cov_32.063078	peg	169380	167929	-	Pyruvate kinase (EC 2.7.1.40)
NODE_3_length_514979_cov_32.063078	peg	169516	169890	+	Phosphonate ABC transporter phosphate-binding periplasmic component (TC 3.A.1.9.1)
NODE_3_length_514979_cov_32.063078	peg	169962	170387	+	FIG00956494: hypothetical protein
NODE_3_length_514979_cov_32.063078	peg	170440	170808	+	FIG00953991: hypothetical protein
NODE_3_length_514979_cov_32.063078	peg	171746	170820	-	LysR family transcriptional regulator PA3398
NODE_3_length_514979_cov_32.063078	peg	171863	172642	+	Ferredoxin--NADP(+) reductase (EC 1.18.1.2)
NODE_3_length_514979_cov_32.063078	peg	173432	172740	-	COG1720: Uncharacterized conserved protein
NODE_3_length_514979_cov_32.063078	peg	177461	178426	+	Integron integrase IntIPac
NODE_3_length_514979_cov_32.063078	peg	179792	178470	-	Ribosomal protein S12p Asp88 (E. coli) methylthiotransferase
NODE_3_length_514979_cov_32.063078	peg	180438	179893	-	Cytochrome b561
NODE_3_length_514979_cov_32.063078	peg	184755	180820	-	Transcriptional repressor of PutA and PutP / Proline dehydrogenase (EC 1.5.99.8) (Proline oxidase) / Delta-1-pyrroline-5-carboxylate dehydrogenase (EC 1.5.1.12)
NODE_3_length_514979_cov_32.063078	rna	185108	185032	-	tRNA-Met-CAT
NODE_3_length_514979_cov_32.063078	rna	185300	185224	-	tRNA-Met-CAT
NODE_3_length_514979_cov_32.063078	peg	185436	186491	+	DNA polymerase IV (EC 2.7.7.7)
NODE_3_length_514979_cov_32.063078	peg	187166	186762	-	Heat shock protein
NODE_3_length_514979_cov_32.063078	peg	187600	187163	-	FIG00953240: hypothetical protein
NODE_3_length_514979_cov_32.063078	peg	188624	187629	-	D-lactate dehydrogenase (EC 1.1.1.28)
NODE_3_length_514979_cov_32.063078	peg	191384	188637	-	BarA sensory histidine kinase (= VarS = GacS)
NODE_3_length_514979_cov_32.063078	peg	191516	192400	+	Cysteine synthase B (EC 2.5.1.47)
NODE_3_length_514979_cov_32.063078	peg	192406	193755	+	23S rRNA (Uracil-5-) -methyltransferase RumA (EC 2.1.1.-) ## LSU rRNA m(5)U1939
NODE_3_length_514979_cov_32.063078	peg	193836	196082	+	GTP pyrophosphokinase (EC 2.7.6.5), (p)ppGpp synthetase I
NODE_3_length_514979_cov_32.063078	peg	196131	196961	+	Nucleoside triphosphate pyrophosphohydrolase MazG (EC 3.6.1.8)
NODE_3_length_514979_cov_32.063078	peg	196981	197520	+	nucleoprotein/polynucleotide-associated enzyme
NODE_3_length_514979_cov_32.063078	peg	197829	197554	-	Rho-specific inhibitor of transcription termination (YaeO)
NODE_3_length_514979_cov_32.063078	peg	198637	197921	-	FIG00955360: hypothetical protein
NODE_3_length_514979_cov_32.063078	peg	199293	198646	-	Phosphoribosylglycinamide formyltransferase (EC 2.1.2.2)
NODE_3_length_514979_cov_32.063078	peg	200351	199293	-	Phosphoribosylformylglycinamidine cyclo-ligase (EC 6.3.3.1)
NODE_3_length_514979_cov_32.063078	peg	200376	200492	+	hypothetical protein
NODE_3_length_514979_cov_32.063078	peg	200548	201573	+	FIG00954480: hypothetical protein
NODE_3_length_514979_cov_32.063078	peg	201623	202717	+	Putative permease often clustered with de novo purine synthesis
NODE_3_length_514979_cov_32.063078	peg	202818	204392	+	hypothetical protein
NODE_3_length_514979_cov_32.063078	peg	204498	205175	+	Chromosomal replication initiator protein DnaA
NODE_3_length_514979_cov_32.063078	peg	205600	205193	-	FIG00958722: hypothetical protein
NODE_3_length_514979_cov_32.063078	peg	206198	205593	-	Flavoprotein WrbA
NODE_3_length_514979_cov_32.063078	peg	206548	206195	-	Arsenate reductase (EC 1.20.4.1)
NODE_3_length_514979_cov_32.063078	peg	206620	207837	+	Ribonuclease BN (EC 3.1.-.-)
NODE_3_length_514979_cov_32.063078	peg	208018	208209	+	FIG00956556: hypothetical protein
NODE_3_length_514979_cov_32.063078	peg	208654	208262	-	FIG00956248: hypothetical protein
NODE_3_length_514979_cov_32.063078	peg	210188	208779	-	hypothetical protein
NODE_3_length_514979_cov_32.063078	peg	210237	210686	+	Thioredoxin
NODE_3_length_514979_cov_32.063078	peg	210692	210964	+	Acylphosphate phosphohydrolase (EC 3.6.1.7), putative
NODE_3_length_514979_cov_32.063078	peg	211915	210965	-	Phosphonate ABC transporter phosphate-binding periplasmic component (TC 3.A.1.9.1)
NODE_3_length_514979_cov_32.063078	peg	213654	211939	-	Prolyl-tRNA synthetase (EC 6.1.1.15), bacterial type
NODE_3_length_514979_cov_32.063078	peg	213729	214163	+	Bll4964 protein
NODE_3_length_514979_cov_32.063078	peg	215574	214234	-	Outer membrane porin, OprD family
NODE_3_length_514979_cov_32.063078	peg	216314	216739	+	Diadenosine tetraphosphate (Ap4A) hydrolase and other HIT family hydrolases
NODE_3_length_514979_cov_32.063078	peg	216743	216949	+	Protein SlyX
NODE_3_length_514979_cov_32.063078	peg	217604	216996	-	Cold shock protein CspC
NODE_3_length_514979_cov_32.063078	peg	218812	217745	-	diguanylate cyclase/phosphodiesterase (GGDEF & EAL domains) with PAS/PAC sensor(s)
NODE_3_length_514979_cov_32.063078	peg	219389	218919	-	Non-specific DNA-binding protein Dps / Iron-binding ferritin-like antioxidant protein / Ferroxidase (EC 1.16.3.1)
NODE_3_length_514979_cov_32.063078	peg	220637	219522	-	Metal-dependent phosphohydrolase, HD subdomain:Hpt
NODE_3_length_514979_cov_32.063078	peg	220896	222671	+	Aspartyl-tRNA synthetase (EC 6.1.1.12) @ Aspartyl-tRNA(Asn) synthetase (EC 6.1.1.23)
NODE_3_length_514979_cov_32.063078	peg	222749	223498	+	FIG000859: hypothetical protein YebC
NODE_3_length_514979_cov_32.063078	peg	223626	224150	+	Crossover junction endodeoxyribonuclease RuvC (EC 3.1.22.4)
NODE_3_length_514979_cov_32.063078	peg	224168	224773	+	Holliday junction DNA helicase RuvA
NODE_3_length_514979_cov_32.063078	peg	224777	225826	+	Holliday junction DNA helicase RuvB
NODE_3_length_514979_cov_32.063078	peg	225925	226323	+	4-hydroxybenzoyl-CoA thioesterase family active site
NODE_3_length_514979_cov_32.063078	peg	226325	227026	+	MotA/TolQ/ExbB proton channel family protein
NODE_3_length_514979_cov_32.063078	peg	227037	227495	+	Tol biopolymer transport system, TolR protein
NODE_3_length_514979_cov_32.063078	peg	227495	228448	+	TolA protein
NODE_3_length_514979_cov_32.063078	peg	228445	229743	+	tolB protein precursor, periplasmic protein involved in the tonb-independent uptake of group A colicins
NODE_3_length_514979_cov_32.063078	peg	229802	230299	+	18K peptidoglycan-associated outer membrane lipoprotein; Peptidoglycan-associated lipoprotein precursor; Outer membrane protein P6; OmpA/MotB precursor
NODE_3_length_514979_cov_32.063078	peg	230306	231127	+	TPR repeat containing exported protein; Putative periplasmic protein contains a protein prenylyltransferase domain
NODE_3_length_514979_cov_32.063078	peg	231274	231954	+	Queuosine Biosynthesis QueE Radical SAM
NODE_3_length_514979_cov_32.063078	peg	231956	232630	+	Queuosine Biosynthesis QueC ATPase
NODE_3_length_514979_cov_32.063078	rna	232688	232763	+	tRNA-Lys-TTT
NODE_3_length_514979_cov_32.063078	peg	232884	233942	+	Quinolinate synthetase (EC 2.5.1.72)
NODE_3_length_514979_cov_32.063078	peg	235428	233998	-	Exported zinc metalloprotease YfgC precursor
NODE_3_length_514979_cov_32.063078	peg	235529	235768	+	Rhodanese-like domain protein
NODE_3_length_514979_cov_32.063078	peg	236284	235811	-	Thiol peroxidase, Bcp-type (EC 1.11.1.15)
NODE_3_length_514979_cov_32.063078	peg	236852	236295	-	Glycine cleavage system transcriptional antiactivator GcvR
NODE_3_length_514979_cov_32.063078	peg	237010	237888	+	4-hydroxy-tetrahydrodipicolinate synthase (EC 4.3.3.7)
NODE_3_length_514979_cov_32.063078	peg	237906	239024	+	Outer membrane protein NlpB, lipoprotein component of the protein assembly complex (forms a complex with YaeT, YfiO, and YfgL); Lipoprotein-34 precursor
NODE_3_length_514979_cov_32.063078	peg	239118	239987	+	Phosphoribosylaminoimidazole-succinocarboxamide synthase (EC 6.3.2.6)
NODE_3_length_514979_cov_32.063078	rna	240113	240202	+	tRNA-Ser-CGA
NODE_3_length_514979_cov_32.063078	peg	241811	240798	-	Probable bacteriophage integrase
NODE_3_length_514979_cov_32.063078	peg	243088	241811	-	FIG00961373: hypothetical protein
NODE_3_length_514979_cov_32.063078	peg	244416	243229	-	Phage-related protein
NODE_3_length_514979_cov_32.063078	peg	244758	244429	-	hypothetical protein
NODE_3_length_514979_cov_32.063078	peg	245132	244758	-	hypothetical protein
NODE_3_length_514979_cov_32.063078	peg	246328	246119	-	hypothetical protein
NODE_3_length_514979_cov_32.063078	peg	246461	246339	-	hypothetical protein
NODE_3_length_514979_cov_32.063078	peg	247010	246663	-	hypothetical protein
NODE_3_length_514979_cov_32.063078	peg	247986	247771	-	hypothetical protein
NODE_3_length_514979_cov_32.063078	peg	251055	250105	-	Zn peptidase with DNA binding
NODE_3_length_514979_cov_32.063078	peg	252553	252924	+	FIG00955766: hypothetical protein
NODE_3_length_514979_cov_32.063078	peg	252972	253724	+	FIG00955883: hypothetical protein
NODE_3_length_514979_cov_32.063078	peg	254187	253726	-	Copper metallochaperone, bacterial analog of Cox17 protein
NODE_3_length_514979_cov_32.063078	peg	254625	254293	-	hypothetical protein
NODE_3_length_514979_cov_32.063078	peg	255090	255503	+	FIG00957314: hypothetical protein
NODE_3_length_514979_cov_32.063078	peg	255561	257042	+	DNA recombination protein RmuC
NODE_3_length_514979_cov_32.063078	peg	258295	257039	-	FIG00956950: hypothetical protein
NODE_3_length_514979_cov_32.063078	peg	259061	258363	-	Pirin
NODE_3_length_514979_cov_32.063078	peg	260277	259228	-	NADH:flavin oxidoreductases, Old Yellow Enzyme family
NODE_3_length_514979_cov_32.063078	peg	261462	260296	-	Putative sugar transport protein
NODE_3_length_514979_cov_32.063078	peg	261824	261519	-	Transcriptional regulator, ArsR family
NODE_3_length_514979_cov_32.063078	peg	262132	261965	-	Rubredoxin
NODE_3_length_514979_cov_32.063078	peg	263289	262129	-	Alkane-1 monooxygenase (EC 1.14.15.3)
NODE_3_length_514979_cov_32.063078	peg	263413	264438	+	Transcriptional regulator, AraC family
NODE_3_length_514979_cov_32.063078	peg	264435	265022	+	Acyl carrier protein phosphodiesterase (EC 3.1.4.14)
NODE_3_length_514979_cov_32.063078	peg	265184	264996	-	hypothetical protein
NODE_3_length_514979_cov_32.063078	peg	269139	265252	-	diguanylate cyclase/phosphodiesterase (GGDEF & EAL domains) with PAS/PAC sensor(s)
NODE_3_length_514979_cov_32.063078	peg	270714	269221	-	TRAP transporter solute receptor, TAXI family precursor
NODE_3_length_514979_cov_32.063078	peg	271911	270718	-	Sodium/glutamate symporter
NODE_3_length_514979_cov_32.063078	peg	273013	271994	-	Bifunctional protein: zinc-containing alcohol dehydrogenase; quinone oxidoreductase ( NADPH:quinone reductase) (EC 1.1.1.-); Similar to arginate lyase
NODE_3_length_514979_cov_32.063078	peg	273137	274048	+	Transcriptional regulator, LysR family
NODE_3_length_514979_cov_32.063078	peg	274801	274052	-	3-demethylubiquinone-9 3-methyltransferase (EC 2.1.1.64)
NODE_3_length_514979_cov_32.063078	peg	275100	274798	-	FIG00953349: hypothetical protein
NODE_3_length_514979_cov_32.063078	peg	276182	275157	-	ADA regulatory protein / Methylated-DNA--protein-cysteine methyltransferase (EC 2.1.1.63)
NODE_3_length_514979_cov_32.063078	peg	276312	279803	+	sensory box histidine kinase/response regulator
NODE_3_length_514979_cov_32.063078	peg	279816	281000	+	Probable two-component response regulator
NODE_3_length_514979_cov_32.063078	peg	281102	281989	+	FIG00952634: hypothetical protein
NODE_3_length_514979_cov_32.063078	peg	282082	282969	+	Permease of the drug/metabolite transporter (DMT) superfamily
NODE_3_length_514979_cov_32.063078	peg	283087	283551	+	Bacterioferritin
NODE_3_length_514979_cov_32.063078	peg	283996	283598	-	Cu(I)-responsive transcriptional regulator
NODE_3_length_514979_cov_32.063078	peg	286377	283993	-	Lead, cadmium, zinc and mercury transporting ATPase (EC 3.6.3.3) (EC 3.6.3.5); Copper-translocating P-type ATPase (EC 3.6.3.4)
NODE_3_length_514979_cov_32.063078	peg	286911	286450	-	hypothetical protein
NODE_3_length_514979_cov_32.063078	peg	287055	287252	+	Copper chaperone
NODE_3_length_514979_cov_32.063078	peg	287935	287303	-	Transcription repressor of multidrug efflux pump acrAB operon, TetR (AcrR) family
NODE_3_length_514979_cov_32.063078	peg	288086	289243	+	Membrane fusion protein of RND family multidrug efflux pump
NODE_3_length_514979_cov_32.063078	peg	289256	292390	+	RND efflux system, inner membrane transporter CmeB
NODE_3_length_514979_cov_32.063078	peg	292405	292518	+	hypothetical protein
NODE_3_length_514979_cov_32.063078	peg	292515	293702	+	Multidrug resistance transporter, Bcr/CflA family
NODE_3_length_514979_cov_32.063078	peg	294482	293706	-	1-acyl-sn-glycerol-3-phosphate acyltransferase (EC 2.3.1.51)
NODE_3_length_514979_cov_32.063078	peg	295228	294479	-	Putative hemolysin
NODE_3_length_514979_cov_32.063078	peg	295365	296243	+	Acyl-CoA dehydrogenase; probable dibenzothiophene desulfurization enzyme
NODE_3_length_514979_cov_32.063078	peg	296766	297551	+	CDP-abequose synthase (Fragment)
NODE_3_length_514979_cov_32.063078	peg	297642	298742	+	Beta-lactamase class C and other penicillin binding proteins
NODE_3_length_514979_cov_32.063078	peg	298739	299068	+	FIG00953409: hypothetical protein
NODE_3_length_514979_cov_32.063078	peg	299171	299758	+	FIG00956006: hypothetical protein
NODE_3_length_514979_cov_32.063078	peg	299755	300912	+	Cardiolipin synthetase (EC 2.7.8.-)
NODE_3_length_514979_cov_32.063078	peg	301527	300931	-	Cytochrome c-type protein NapC
NODE_3_length_514979_cov_32.063078	peg	302011	301535	-	Nitrate reductase cytochrome c550-type subunit
NODE_3_length_514979_cov_32.063078	peg	304527	302023	-	Periplasmic nitrate reductase precursor (EC 1.7.99.4)
NODE_3_length_514979_cov_32.063078	peg	304784	304524	-	Periplasmic nitrate reductase component NapD
NODE_3_length_514979_cov_32.063078	peg	304978	304796	-	Periplasmic nitrate reductase component NapE
NODE_3_length_514979_cov_32.063078	peg	305307	305029	-	lipoprotein, putative
NODE_3_length_514979_cov_32.063078	peg	305599	305880	+	hypothetical protein
NODE_3_length_514979_cov_32.063078	peg	306238	305933	-	hypothetical protein
NODE_3_length_514979_cov_32.063078	peg	307248	306256	-	Integral membrane protein TerC
NODE_3_length_514979_cov_32.063078	peg	309652	307361	-	DinG family ATP-dependent helicase CPE1197
NODE_3_length_514979_cov_32.063078	peg	311286	309649	-	Hypothetical protein, restriction endonuclease-like VRR-NUC domain
NODE_3_length_514979_cov_32.063078	peg	311274	311429	+	hypothetical protein
NODE_3_length_514979_cov_32.063078	peg	311572	311411	-	hypothetical protein
NODE_3_length_514979_cov_32.063078	rna	311821	311748	-	tRNA-Gly-CCC
NODE_3_length_514979_cov_32.063078	peg	312753	311875	-	(R)-3-hydroxydecanoyl-ACP:CoA transacylase PhaG (3-hydroxyacyl-CoA-acyl carrier protein transferase) (EC 2.4.1.-)
NODE_3_length_514979_cov_32.063078	peg	313764	313072	-	Ribosomal small subunit pseudouridine synthase A (EC 4.2.1.70)
NODE_3_length_514979_cov_32.063078	peg	313970	313767	-	hypothetical protein
NODE_3_length_514979_cov_32.063078	peg	315451	313967	-	GGDEF domain protein
NODE_3_length_514979_cov_32.063078	peg	319206	315532	-	Urea carboxylase (EC 6.3.4.6)
NODE_3_length_514979_cov_32.063078	peg	320100	319465	-	Urea carboxylase-related aminomethyltransferase (EC 2.1.2.10)
NODE_3_length_514979_cov_32.063078	peg	320840	320112	-	Urea carboxylase-related aminomethyltransferase (EC 2.1.2.10)
NODE_3_length_514979_cov_32.063078	peg	321625	320843	-	Urea carboxylase-related ABC transporter, ATPase protein
NODE_3_length_514979_cov_32.063078	peg	322437	321622	-	Urea carboxylase-related ABC transporter, permease protein
NODE_3_length_514979_cov_32.063078	peg	323598	322531	-	Urea carboxylase-related ABC transporter, periplasmic substrate-binding protein
NODE_3_length_514979_cov_32.063078	peg	324983	323928	-	Urea carboxylase-related ABC transporter, periplasmic substrate-binding protein
NODE_3_length_514979_cov_32.063078	peg	324999	325145	+	hypothetical protein
NODE_3_length_514979_cov_32.063078	peg	325649	326581	+	Cellulose synthase, putative
NODE_3_length_514979_cov_32.063078	peg	326578	328761	+	Cellulose synthase catalytic subunit [UDP-forming] (EC 2.4.1.12)
NODE_3_length_514979_cov_32.063078	peg	328758	331037	+	Cyclic di-GMP binding protein precursor
NODE_3_length_514979_cov_32.063078	peg	331046	332218	+	Endoglucanase precursor (EC 3.2.1.4)
NODE_3_length_514979_cov_32.063078	peg	332197	336186	+	Cellulose synthase operon protein C
NODE_3_length_514979_cov_32.063078	peg	336195	336851	+	Cell morphology protein
NODE_3_length_514979_cov_32.063078	peg	336892	337551	+	Cell morphology protein
NODE_3_length_514979_cov_32.063078	peg	337548	338210	+	cell morphology protein
NODE_3_length_514979_cov_32.063078	peg	338220	339635	+	Probable poly(beta-D-mannuronate) O-acetylase (EC 2.3.1.-)
NODE_3_length_514979_cov_32.063078	peg	339693	340793	+	Alginate biosynthesis protein AlgJ
NODE_3_length_514979_cov_32.063078	peg	340977	341408	+	hypothetical protein
NODE_3_length_514979_cov_32.063078	peg	342332	341442	-	3-hydroxyisobutyrate dehydrogenase (EC 1.1.1.31)
NODE_3_length_514979_cov_32.063078	peg	343609	342494	-	3-hydroxyisobutyryl-CoA hydrolase (EC 3.1.2.4)
NODE_3_length_514979_cov_32.063078	peg	344424	343606	-	Enoyl-CoA hydratase [valine degradation] (EC 4.2.1.17) / Enoyl-CoA hydratase [isoleucine degradation] (EC 4.2.1.17)
NODE_3_length_514979_cov_32.063078	peg	345711	344548	-	Branched-chain acyl-CoA dehydrogenase (EC 1.3.99.12)
NODE_3_length_514979_cov_32.063078	peg	346965	345718	-	Extracellular ligand-binding receptor
NODE_3_length_514979_cov_32.063078	peg	348568	347075	-	Methylmalonate-semialdehyde dehydrogenase (EC 1.2.1.27)
NODE_3_length_514979_cov_32.063078	peg	348686	349567	+	Transcriptional regulator, AraC family
NODE_3_length_514979_cov_32.063078	peg	349889	349611	-	Rho-specific inhibitor of transcription termination (YaeO)
NODE_3_length_514979_cov_32.063078	peg	350160	349906	-	hypothetical protein
NODE_3_length_514979_cov_32.063078	peg	350899	350162	-	Gll3595 protein
NODE_3_length_514979_cov_32.063078	peg	351140	350910	-	hypothetical protein PA0941
NODE_3_length_514979_cov_32.063078	peg	351259	351825	+	Transcriptional regulator, MarR family
NODE_3_length_514979_cov_32.063078	peg	352246	351833	-	uncharacterized domain 1
NODE_3_length_514979_cov_32.063078	peg	352401	353093	+	Uracil-DNA glycosylase, family 1
NODE_3_length_514979_cov_32.063078	peg	353904	353059	-	hypothetical protein
NODE_3_length_514979_cov_32.063078	peg	354141	356126	+	membrane protein, putative
NODE_3_length_514979_cov_32.063078	peg	356113	356319	+	FIG00953813: hypothetical protein
NODE_3_length_514979_cov_32.063078	peg	356330	357187	+	Membrane fusion component of tripartite multidrug resistance system
NODE_3_length_514979_cov_32.063078	peg	357794	357324	-	enoyl-CoA hydratase, R-specific
NODE_3_length_514979_cov_32.063078	peg	358748	357804	-	Lysophospholipase (EC 3.1.1.5); Monoglyceride lipase (EC 3.1.1.23); putative
NODE_3_length_514979_cov_32.063078	peg	359552	358827	-	ABC transporter, periplasmic substrate-binding protein-related protein
NODE_3_length_514979_cov_32.063078	peg	359751	361439	+	Long-chain-fatty-acid--CoA ligase (EC 6.2.1.3)
NODE_3_length_514979_cov_32.063078	peg	361463	361582	+	hypothetical protein
NODE_3_length_514979_cov_32.063078	peg	361715	363406	+	Long-chain-fatty-acid--CoA ligase (EC 6.2.1.3)
NODE_3_length_514979_cov_32.063078	peg	364976	363486	-	Methyl-accepting chemotaxis protein
NODE_3_length_514979_cov_32.063078	peg	365958	365071	-	Permease of the drug/metabolite transporter (DMT) superfamily
NODE_3_length_514979_cov_32.063078	peg	366021	366533	+	Transcriptional regulator, MarR family
NODE_3_length_514979_cov_32.063078	peg	366607	370641	+	ATP-dependent RNA helicase HrpA (EC 3.6.4.13)
NODE_3_length_514979_cov_32.063078	peg	370732	371808	+	Phytochrome, two-component sensor histidine kinase (EC 2.7.3.-)
NODE_3_length_514979_cov_32.063078	peg	371894	372421	+	FIG00957304: hypothetical protein
NODE_3_length_514979_cov_32.063078	peg	372595	373290	+	Putative amino acid ABC transporter, periplasmic amino acid-binding protein
NODE_3_length_514979_cov_32.063078	peg	373509	373294	-	hypothetical protein
NODE_3_length_514979_cov_32.063078	peg	375274	374312	-	domain of unknown function / Regulator of nucleoside diphosphate kinase
NODE_3_length_514979_cov_32.063078	peg	375580	375927	+	hypothetical protein
NODE_3_length_514979_cov_32.063078	peg	375990	376733	+	short-chain dehydrogenase/reductase
NODE_3_length_514979_cov_32.063078	peg	376994	376767	-	hypothetical protein
NODE_3_length_514979_cov_32.063078	peg	377578	376994	-	Tryptophan repressor binding protein
NODE_3_length_514979_cov_32.063078	peg	378097	377600	-	Permeases of the major facilitator superfamily
NODE_3_length_514979_cov_32.063078	peg	378180	378599	+	Transcriptional regulator, MerR family
NODE_3_length_514979_cov_32.063078	peg	380070	378628	-	Sulfate permease
NODE_3_length_514979_cov_32.063078	peg	380733	380167	-	Predicted periplasmic protein
NODE_3_length_514979_cov_32.063078	peg	381540	380836	-	Glutathione S-transferase (EC 2.5.1.18)
NODE_3_length_514979_cov_32.063078	peg	382874	381615	-	FIG00959535: hypothetical protein
NODE_3_length_514979_cov_32.063078	peg	383035	383472	+	Bis(5'-nucleosyl)-tetraphosphatase (asymmetrical) (EC 3.6.1.17)
NODE_3_length_514979_cov_32.063078	peg	384341	383475	-	hypothetical protein
NODE_3_length_514979_cov_32.063078	peg	385148	384522	-	Amidases related to nicotinamidase
NODE_3_length_514979_cov_32.063078	peg	385280	386230	+	Transcriptional regulator containing an amidase domain and an AraC-type DNA-binding HTH domain
NODE_3_length_514979_cov_32.063078	peg	386294	387181	+	Glycine cleavage system transcriptional activator
NODE_3_length_514979_cov_32.063078	peg	387279	388388	+	Agmatine deiminase (EC 3.5.3.12)
NODE_3_length_514979_cov_32.063078	peg	388398	389489	+	Spermidine/putrescine-binding periplasmic protein
NODE_3_length_514979_cov_32.063078	peg	389573	390013	+	putative lipoprotein
NODE_3_length_514979_cov_32.063078	peg	390022	390324	+	hypothetical protein
NODE_3_length_514979_cov_32.063078	peg	391285	390365	-	Transcriptional regulator
NODE_3_length_514979_cov_32.063078	peg	391399	391842	+	4-carboxymuconolactone decarboxylase domain/alkylhydroperoxidase AhpD family core domain protein
NODE_3_length_514979_cov_32.063078	peg	391876	392118	+	hypothetical protein
NODE_3_length_514979_cov_32.063078	peg	392794	392156	-	Threonine efflux protein
NODE_3_length_514979_cov_32.063078	peg	393172	392900	-	hypothetical protein
NODE_3_length_514979_cov_32.063078	peg	393167	394291	+	3-oxoacyl-[acyl-carrier-protein] synthase, KASIII (EC 2.3.1.180)
NODE_3_length_514979_cov_32.063078	peg	394318	394920	+	RNA polymerase sigma factor RpoE
NODE_3_length_514979_cov_32.063078	peg	394914	395147	+	hypothetical protein
NODE_3_length_514979_cov_32.063078	peg	395249	395557	+	FIG024746: hypothetical protein
NODE_3_length_514979_cov_32.063078	peg	395576	396397	+	FIG023677: hypothetical protein
NODE_3_length_514979_cov_32.063078	peg	396394	397098	+	FIG005107: hypothetical protein
NODE_3_length_514979_cov_32.063078	peg	397129	397725	+	FIG035246: DoxX family protein
NODE_3_length_514979_cov_32.063078	peg	397903	397772	-	hypothetical protein
NODE_3_length_514979_cov_32.063078	peg	397919	399241	+	Pyrophosphate-specific outer membrane porin OprO
NODE_3_length_514979_cov_32.063078	peg	399350	400480	+	COGs COG3146
NODE_3_length_514979_cov_32.063078	peg	400483	400806	+	cellular communication/signal transduction
NODE_3_length_514979_cov_32.063078	peg	400845	401273	+	hypothetical protein
NODE_3_length_514979_cov_32.063078	peg	401808	401254	-	Peptidyl-prolyl cis-trans isomerase PpiA precursor (EC 5.2.1.8)
NODE_3_length_514979_cov_32.063078	peg	402629	401802	-	Beta-ketoadipate enol-lactone hydrolase (EC 3.1.1.24)
NODE_3_length_514979_cov_32.063078	peg	403566	402640	-	Transcriptional regulator, LysR family
NODE_3_length_514979_cov_32.063078	peg	403616	403930	+	3-phosphoglycerate kinase
NODE_3_length_514979_cov_32.063078	peg	404062	404661	+	FMN-dependent NADH-azoreductase
NODE_3_length_514979_cov_32.063078	peg	405926	404772	-	Glycosyltransferase
NODE_3_length_514979_cov_32.063078	peg	406712	405972	-	Sulfate transporter, CysZ-type
NODE_3_length_514979_cov_32.063078	peg	408707	406746	-	diguanylate cyclase/phosphodiesterase (GGDEF & EAL domains) with PAS/PAC sensor(s)
NODE_3_length_514979_cov_32.063078	peg	408918	409865	+	Thioredoxin reductase (EC 1.8.1.9)
NODE_3_length_514979_cov_32.063078	peg	409968	410678	+	AzlC protein
NODE_3_length_514979_cov_32.063078	peg	410678	411007	+	branched-chain amino acid transport
NODE_3_length_514979_cov_32.063078	peg	411121	412992	+	1-acyl-sn-glycerol-3-phosphate acyltransferase (EC 2.3.1.51)
NODE_3_length_514979_cov_32.063078	peg	413359	413045	-	Quaternary ammonium compound-resistance protein SugE
NODE_3_length_514979_cov_32.063078	peg	414433	413513	-	DNA recombination-dependent growth factor C
NODE_3_length_514979_cov_32.063078	rna	414584	414659	+	tRNA-Val-TAC
NODE_3_length_514979_cov_32.063078	rna	414675	414751	+	tRNA-Asp-GTC
NODE_3_length_514979_cov_32.063078	peg	414981	415691	+	FKBP-type peptidyl-prolyl cis-trans isomerase FklB (EC 5.2.1.8)
NODE_3_length_514979_cov_32.063078	peg	416044	416460	+	DUF1232 domain-containing protein
NODE_3_length_514979_cov_32.063078	peg	416579	417016	+	Phenylacetic acid degradation protein paaI
NODE_3_length_514979_cov_32.063078	peg	418115	417144	-	tRNA (5-methoxyuridine) 34 synthase
NODE_3_length_514979_cov_32.063078	peg	418855	418112	-	tRNA (uridine-5-oxyacetic acid methyl ester) 34 synthase
NODE_3_length_514979_cov_32.063078	peg	419490	418921	-	FIG00953846: hypothetical protein
NODE_3_length_514979_cov_32.063078	peg	420245	419577	-	POSSIBLE MEMBRANE PROTEIN
NODE_3_length_514979_cov_32.063078	peg	420533	420342	-	hypothetical protein
NODE_3_length_514979_cov_32.063078	peg	420945	420544	-	lipoprotein, putative
NODE_3_length_514979_cov_32.063078	peg	423405	421018	-	ATP-dependent protease La (EC 3.4.21.53) Type I
NODE_3_length_514979_cov_32.063078	peg	424159	423455	-	hypothetical protein
NODE_3_length_514979_cov_32.063078	peg	424893	424156	-	hypothetical protein
NODE_3_length_514979_cov_32.063078	peg	425972	424890	-	Methyl-accepting chemotaxis protein
NODE_3_length_514979_cov_32.063078	peg	426117	426869	+	Transcriptional regulator, AraC family
NODE_3_length_514979_cov_32.063078	peg	427728	426874	-	Thiosulfate sulfurtransferase, rhodanese (EC 2.8.1.1)
NODE_3_length_514979_cov_32.063078	peg	427828	428619	+	1-acyl-sn-glycerol-3-phosphate acyltransferase (EC 2.3.1.51)
NODE_3_length_514979_cov_32.063078	peg	429862	428804	-	Strictosidine synthase precursor (EC 4.3.3.2)
NODE_3_length_514979_cov_32.063078	peg	429971	431086	+	Ribonuclease D (EC 3.1.26.3)
NODE_3_length_514979_cov_32.063078	peg	431083	431376	+	Protein YcgL
NODE_3_length_514979_cov_32.063078	peg	431373	432308	+	D-3-phosphoglycerate dehydrogenase (EC 1.1.1.95)
NODE_3_length_514979_cov_32.063078	peg	433946	432324	-	Methyl-accepting chemotaxis protein I (serine chemoreceptor protein)
NODE_3_length_514979_cov_32.063078	peg	434133	434582	+	YcgN (Fragment)
NODE_3_length_514979_cov_32.063078	peg	434641	435861	+	FIG00954807: hypothetical protein
NODE_3_length_514979_cov_32.063078	peg	436237	435890	-	putative cytoplasmic protein
NODE_3_length_514979_cov_32.063078	peg	436321	436593	+	hypothetical protein
NODE_3_length_514979_cov_32.063078	peg	437002	436577	-	hypothetical protein
NODE_3_length_514979_cov_32.063078	peg	439038	437002	-	Protease II (EC 3.4.21.83)
NODE_3_length_514979_cov_32.063078	peg	439148	439630	+	Permeases of the major facilitator superfamily
NODE_3_length_514979_cov_32.063078	peg	439667	440110	+	Bis(5'-nucleosyl)-tetraphosphatase (asymmetrical) (EC 3.6.1.17)
NODE_3_length_514979_cov_32.063078	peg	440114	440893	+	Glutamine amidotransferase, class-II
NODE_3_length_514979_cov_32.063078	peg	440896	441429	+	FIG00953701: hypothetical protein
NODE_3_length_514979_cov_32.063078	peg	441972	441478	-	thioesterase family protein
NODE_3_length_514979_cov_32.063078	peg	443233	442055	-	Thioredoxin reductase (EC 1.8.1.9)
NODE_3_length_514979_cov_32.063078	peg	444223	443378	-	ATPase associated with various cellular activities, AAA_5
NODE_3_length_514979_cov_32.063078	peg	444437	445411	+	Cysteine synthase (EC 2.5.1.47)
NODE_3_length_514979_cov_32.063078	peg	446553	445651	-	Permease of the drug/metabolite transporter (DMT) superfamily
NODE_3_length_514979_cov_32.063078	peg	447407	446664	-	FIG023769: Choline transport related protein
NODE_3_length_514979_cov_32.063078	peg	449204	447504	-	Exoenzymes regulatory protein AepA in lipid-linked oligosaccharide synthesis cluster
NODE_3_length_514979_cov_32.063078	peg	449361	450284	+	Transcriptional regulator, LysR family
NODE_3_length_514979_cov_32.063078	peg	450385	452022	+	Long-chain-fatty-acid--CoA ligase (EC 6.2.1.3)
NODE_3_length_514979_cov_32.063078	peg	452025	453200	+	Alpha-methylacyl-CoA racemase (EC 5.1.99.4)
NODE_3_length_514979_cov_32.063078	peg	453724	453233	-	Transcriptional regulator, AsnC family
NODE_3_length_514979_cov_32.063078	peg	453924	454544	+	Putative threonine efflux protein
NODE_3_length_514979_cov_32.063078	peg	455891	454563	-	Putative two-component system sensor kinase
NODE_3_length_514979_cov_32.063078	peg	456389	455946	-	P pilus assembly/Cpx signaling pathway, periplasmic inhibitor/zinc-resistance associated protein
NODE_3_length_514979_cov_32.063078	peg	457311	456634	-	DNA-binding response regulator
NODE_3_length_514979_cov_32.063078	peg	457749	457339	-	Translation initiation factor 2 (IF-2; GTPase)
NODE_3_length_514979_cov_32.063078	peg	458100	457801	-	YciL protein
NODE_3_length_514979_cov_32.063078	peg	458692	458102	-	Intracellular septation protein IspA
NODE_3_length_514979_cov_32.063078	peg	458758	459618	+	COG0613, Predicted metal-dependent phosphoesterases (PHP family)
NODE_3_length_514979_cov_32.063078	peg	459632	460264	+	Hypothetical YciO protein, TsaC/YrdC paralog
NODE_3_length_514979_cov_32.063078	peg	460261	461073	+	Segregation and condensation protein A
NODE_3_length_514979_cov_32.063078	peg	461074	461862	+	Segregation and condensation protein B
NODE_3_length_514979_cov_32.063078	peg	461940	462125	+	FIG00953141: hypothetical protein
NODE_3_length_514979_cov_32.063078	peg	462218	463369	+	Ribosomal large subunit pseudouridine synthase B (EC 4.2.1.70)
NODE_3_length_514979_cov_32.063078	peg	464350	463424	-	GGDEF domain protein
NODE_3_length_514979_cov_32.063078	peg	465290	464550	-	Oxidoreductase, short chain dehydrogenase/reductase family
NODE_3_length_514979_cov_32.063078	peg	465993	465322	-	Similar to phosphoglycolate phosphatase, clustered with ubiquinone biosynthesis SAM-dependent O-methyltransferase
NODE_3_length_514979_cov_32.063078	peg	466697	465999	-	3-demethylubiquinone-9 3-methyltransferase (EC 2.1.1.64)
NODE_3_length_514979_cov_32.063078	peg	468044	466710	-	S-adenosylhomocysteine deaminase (EC 3.5.4.28); Methylthioadenosine deaminase
NODE_3_length_514979_cov_32.063078	peg	468148	469224	+	Methylthioribose-1-phosphate isomerase (EC 5.3.1.23)
NODE_3_length_514979_cov_32.063078	peg	469449	472217	+	DNA gyrase subunit A (EC 5.99.1.3)
NODE_3_length_514979_cov_32.063078	peg	472228	473313	+	Phosphoserine aminotransferase (EC 2.6.1.52)
NODE_3_length_514979_cov_32.063078	peg	473313	474410	+	Chorismate mutase I (EC 5.4.99.5) / Prephenate dehydratase (EC 4.2.1.51)
NODE_3_length_514979_cov_32.063078	peg	474421	475530	+	Biosynthetic Aromatic amino acid aminotransferase beta (EC 2.6.1.57)
NODE_3_length_514979_cov_32.063078	peg	475535	477763	+	Cyclohexadienyl dehydrogenase (EC 1.3.1.12)(EC 1.3.1.43) / 5-Enolpyruvylshikimate-3-phosphate synthase (EC 2.5.1.19)
NODE_3_length_514979_cov_32.063078	peg	477760	478428	+	Cytidylate kinase (EC 2.7.4.25)
NODE_3_length_514979_cov_32.063078	peg	478575	480254	+	SSU ribosomal protein S1p
NODE_3_length_514979_cov_32.063078	peg	480413	480697	+	Integration host factor beta subunit
NODE_3_length_514979_cov_32.063078	peg	481134	481454	+	DNA uptake protein and related DNA-binding proteins
NODE_3_length_514979_cov_32.063078	peg	481900	482436	+	2-hydroxy-3-oxopropionate reductase (EC 1.1.1.60)
NODE_3_length_514979_cov_32.063078	peg	483276	484337	+	dTDP-glucose 4,6-dehydratase (EC 4.2.1.46)
NODE_3_length_514979_cov_32.063078	peg	484377	485255	+	Glucose-1-phosphate thymidylyltransferase (EC 2.7.7.24)
NODE_3_length_514979_cov_32.063078	peg	485252	485791	+	dTDP-4-dehydrorhamnose 3,5-epimerase (EC 5.1.3.13)
NODE_3_length_514979_cov_32.063078	peg	485793	486674	+	dTDP-4-dehydrorhamnose reductase (EC 1.1.1.133)
NODE_3_length_514979_cov_32.063078	peg	488904	486724	-	hypothetical protein
NODE_3_length_514979_cov_32.063078	peg	489334	490494	+	Cyanate MFS transporter
NODE_3_length_514979_cov_32.063078	peg	490586	491014	+	FIG00956160: hypothetical protein
NODE_3_length_514979_cov_32.063078	peg	491025	491357	+	Protein of unknown function UPF0060
NODE_3_length_514979_cov_32.063078	peg	491596	491366	-	FIG00953242: hypothetical protein
NODE_3_length_514979_cov_32.063078	peg	494378	491625	-	Sensor histidine kinase/response regulator
NODE_3_length_514979_cov_32.063078	peg	495656	494460	-	Deblocking aminopeptidase (EC 3.4.11.-) @ Cyanophycinase 2 (EC 3.4.15.6)
NODE_3_length_514979_cov_32.063078	peg	497436	495700	-	Cyanophycin synthase (EC 6.3.2.29)(EC 6.3.2.30)
NODE_3_length_514979_cov_32.063078	peg	499220	497451	-	Asparagine synthetase [glutamine-hydrolyzing] (EC 6.3.5.4)
NODE_3_length_514979_cov_32.063078	peg	499334	499798	+	Transcriptional regulator, MarR family
NODE_3_length_514979_cov_32.063078	peg	500494	499802	-	Hydroxyacylglutathione hydrolase (EC 3.1.2.6)
NODE_3_length_514979_cov_32.063078	peg	501252	500497	-	Probable transmembrane protein
NODE_3_length_514979_cov_32.063078	peg	501794	501252	-	hypothetical protein
NODE_3_length_514979_cov_32.063078	peg	502089	501823	-	hypothetical protein
NODE_3_length_514979_cov_32.063078	peg	504125	502173	-	tRNA (5-methylaminomethyl-2-thiouridylate)-methyltransferase (EC 2.1.1.61)
NODE_3_length_514979_cov_32.063078	peg	504204	505697	+	UDP-galactose-lipid carrier transferase (EC 2.-.-.-)
NODE_3_length_514979_cov_32.063078	peg	505908	505699	-	hypothetical protein
NODE_3_length_514979_cov_32.063078	peg	506116	507081	+	membrane protein, putative
NODE_3_length_514979_cov_32.063078	peg	507691	507071	-	NAD(P)H dehydrogenase, quinone family
NODE_3_length_514979_cov_32.063078	peg	509078	507684	-	Fumarate hydratase class II (EC 4.2.1.2)
NODE_3_length_514979_cov_32.063078	peg	510172	509159	-	FIG00953517: hypothetical protein
NODE_3_length_514979_cov_32.063078	peg	510376	510870	+	FIG00954136: hypothetical protein
NODE_3_length_514979_cov_32.063078	peg	510883	511188	+	Cell division protein BolA
NODE_3_length_514979_cov_32.063078	peg	511311	512249	+	Rhodanese domain protein UPF0176
NODE_3_length_514979_cov_32.063078	peg	512332	512967	+	Thioredoxin
NODE_3_length_514979_cov_32.063078	peg	512960	514738	+	Lipid A export ATP-binding/permease protein MsbA
NODE_4_length_443490_cov_33.346053	peg	215	1108	+	FIG00965493: hypothetical protein
NODE_4_length_443490_cov_33.346053	peg	1999	1724	-	3'(2'),5'-bisphosphate nucleotidase (EC 3.1.3.7)
NODE_4_length_443490_cov_33.346053	peg	2231	3739	+	Sulfate adenylyltransferase subunit 2 (EC 2.7.7.4)
NODE_4_length_443490_cov_33.346053	peg	3739	5640	+	Sulfate adenylyltransferase subunit 1 (EC 2.7.7.4) / Adenylylsulfate kinase (EC 2.7.1.25)
NODE_4_length_443490_cov_33.346053	peg	9727	7817	-	Macrocin O-methyltransferase (EC 2.1.1.101)
NODE_4_length_443490_cov_33.346053	peg	11118	9724	-	Teichoic acid export ATP-binding protein TagH (EC 3.6.3.40)
NODE_4_length_443490_cov_33.346053	peg	11776	11108	-	O-antigen export system permease protein RfbD
NODE_4_length_443490_cov_33.346053	peg	12111	11926	-	dTDP-4-dehydrorhamnose 3,5-epimerase (EC 5.1.3.13)
NODE_4_length_443490_cov_33.346053	peg	12148	12300	+	hypothetical protein
NODE_4_length_443490_cov_33.346053	peg	13361	12471	-	Glucose-1-phosphate thymidylyltransferase (EC 2.7.7.24)
NODE_4_length_443490_cov_33.346053	peg	14254	13358	-	dTDP-4-dehydrorhamnose reductase (EC 1.1.1.133)
NODE_4_length_443490_cov_33.346053	peg	15321	14251	-	dTDP-glucose 4,6-dehydratase (EC 4.2.1.46)
NODE_4_length_443490_cov_33.346053	peg	16290	15325	-	Alpha-L-Rha alpha-1,3-L-rhamnosyltransferase (EC 2.4.1.-)
NODE_4_length_443490_cov_33.346053	peg	16908	17402	+	DNA repair protein RadC
NODE_4_length_443490_cov_33.346053	peg	22030	20567	-	archaeal ATPase, fused to C-terminal DUF234 domain
NODE_4_length_443490_cov_33.346053	rna	22882	22806	-	tRNA-Pro-GGG
NODE_4_length_443490_cov_33.346053	peg	23321	22965	-	Transcriptional regulator, MerR family
NODE_4_length_443490_cov_33.346053	peg	23604	23302	-	Integration host factor alpha subunit
NODE_4_length_443490_cov_33.346053	peg	25986	23608	-	Phenylalanyl-tRNA synthetase beta chain (EC 6.1.1.20)
NODE_4_length_443490_cov_33.346053	peg	27045	26029	-	Phenylalanyl-tRNA synthetase alpha chain (EC 6.1.1.20)
NODE_4_length_443490_cov_33.346053	peg	27407	27141	-	LSU ribosomal protein L20p
NODE_4_length_443490_cov_33.346053	peg	27721	27527	-	LSU ribosomal protein L35p
NODE_4_length_443490_cov_33.346053	peg	28315	27782	-	Translation initiation factor 3
NODE_4_length_443490_cov_33.346053	peg	30255	28333	-	Threonyl-tRNA synthetase (EC 6.1.1.3)
NODE_4_length_443490_cov_33.346053	rna	30559	30483	-	tRNA-Val-GAC
NODE_4_length_443490_cov_33.346053	peg	30745	32028	+	Gamma-glutamyl-putrescine oxidase (EC1.4.3.-)
NODE_4_length_443490_cov_33.346053	peg	32392	32087	-	hypothetical protein
NODE_4_length_443490_cov_33.346053	peg	32556	33494	+	tRNA dihydrouridine synthase A
NODE_4_length_443490_cov_33.346053	peg	33630	34553	+	Transaldolase (EC 2.2.1.2)
NODE_4_length_443490_cov_33.346053	peg	35114	34620	-	Serine-protein kinase RsbW (EC 2.7.11.1)
NODE_4_length_443490_cov_33.346053	peg	36295	35111	-	Serine phosphatase RsbU, regulator of sigma subunit
NODE_4_length_443490_cov_33.346053	peg	36510	36809	+	FIG00953170: hypothetical protein
NODE_4_length_443490_cov_33.346053	peg	37549	36860	-	VacJ-like lipoprotein precursor
NODE_4_length_443490_cov_33.346053	peg	37666	38073	+	1,4-dihydroxy-2-naphthoyl-CoA hydrolase (EC 3.1.2.28) in phylloquinone biosynthesis
NODE_4_length_443490_cov_33.346053	peg	38138	38800	+	Phosphonoacetaldehyde phosphonohydrolase-related protein
NODE_4_length_443490_cov_33.346053	peg	38933	39196	+	Chromosome segregation ATPases
NODE_4_length_443490_cov_33.346053	peg	40066	39239	-	NADPH dependent preQ0 reductase (EC 1.7.1.13)
NODE_4_length_443490_cov_33.346053	peg	40968	40264	-	Copper resistance protein B
NODE_4_length_443490_cov_33.346053	peg	42670	40955	-	Multicopper oxidase
NODE_4_length_443490_cov_33.346053	peg	43197	42667	-	Copper tolerance protein
NODE_4_length_443490_cov_33.346053	peg	43369	44046	+	Copper-sensing two-component system response regulator CusR
NODE_4_length_443490_cov_33.346053	peg	44046	45377	+	Osmosensitive K+ channel histidine kinase KdpD (EC 2.7.3.-)
NODE_4_length_443490_cov_33.346053	peg	46306	45392	-	hypothetical protein
NODE_4_length_443490_cov_33.346053	peg	49460	46392	-	RND multidrug efflux transporter; Acriflavin resistance protein
NODE_4_length_443490_cov_33.346053	peg	50485	49457	-	Probable RND efflux membrane fusion protein
NODE_4_length_443490_cov_33.346053	peg	51346	50567	-	ABC-type multidrug transport system, permease component
NODE_4_length_443490_cov_33.346053	peg	52275	51343	-	ABC-type multidrug transport system, ATPase component
NODE_4_length_443490_cov_33.346053	peg	52487	52897	+	FIG00956241: hypothetical protein
NODE_4_length_443490_cov_33.346053	rna	53061	52986	-	tRNA-Gly-GCC
NODE_4_length_443490_cov_33.346053	rna	53138	53063	-	tRNA-Glu-TTC
NODE_4_length_443490_cov_33.346053	rna	53275	53200	-	tRNA-Glu-TTC
NODE_4_length_443490_cov_33.346053	rna	53455	53380	-	tRNA-Gly-GCC
NODE_4_length_443490_cov_33.346053	rna	53532	53457	-	tRNA-Glu-TTC
NODE_4_length_443490_cov_33.346053	peg	53753	54520	+	FIG00955247: hypothetical protein
NODE_4_length_443490_cov_33.346053	peg	54542	55204	+	Glutathione S-transferase family protein
NODE_4_length_443490_cov_33.346053	peg	55501	55346	-	hypothetical protein
NODE_4_length_443490_cov_33.346053	peg	55851	56018	+	FIG00953827: hypothetical protein
NODE_4_length_443490_cov_33.346053	peg	56040	56801	+	CAAX amino terminal protease family protein
NODE_4_length_443490_cov_33.346053	peg	57573	56752	-	Periplasmic binding protein
[truncated: 1,873 more rows]

## Sheet: Pc_LBs-160603
contig_id	type	start	stop	strand	function
NODE_10_length_186507_cov_19.714347	peg	2069	306	-	Phenazine modifying protein PhzH / Asparagine synthetase [glutamine-hydrolyzing] (EC 6.3.5.4)
NODE_10_length_186507_cov_19.714347	peg	2918	2250	-	Phenazine biosynthesis protein PhzG; Pyridoxamine 5'-phosphate oxidase (EC 1.4.3.5)
NODE_10_length_186507_cov_19.714347	peg	3751	2915	-	Phenazine biosynthesis protein PhzF
NODE_10_length_186507_cov_19.714347	peg	5667	3754	-	Phenazine biosynthesis protein PhzE @ 2-Amino-2-deoxy-isochorismate synthase (EC 4.1.3.-)
NODE_10_length_186507_cov_19.714347	peg	6287	5664	-	Isochorismatase (EC 3.3.2.1) of siderophore biosynthesis
NODE_10_length_186507_cov_19.714347	peg	7505	6303	-	2-keto-3-deoxy-D-arabino-heptulosonate-7-phosphate synthase II (EC 2.5.1.54)
NODE_10_length_186507_cov_19.714347	peg	7937	7530	-	Phenazine biosynthesis protein PhzB
NODE_10_length_186507_cov_19.714347	peg	8539	8048	-	Phenazine biosynthesis protein PhzA
NODE_10_length_186507_cov_19.714347	peg	9147	9698	+	transcriptional regulator, LuxR autoinducer regulated family
NODE_10_length_186507_cov_19.714347	peg	10337	9747	-	Autoinducer synthesis protein SolI
NODE_10_length_186507_cov_19.714347	rna	10769	10693	-	tRNA-Met-CAT
NODE_10_length_186507_cov_19.714347	peg	11169	11032	-	hypothetical protein
NODE_10_length_186507_cov_19.714347	peg	11182	12333	+	fosmidomycin resistance protein
NODE_10_length_186507_cov_19.714347	peg	12689	12411	-	Rho-specific inhibitor of transcription termination (YaeO)
NODE_10_length_186507_cov_19.714347	peg	12982	12686	-	hypothetical protein
NODE_10_length_186507_cov_19.714347	peg	13278	13048	-	hypothetical protein PA0941
NODE_10_length_186507_cov_19.714347	peg	13404	13964	+	Transcriptional regulator, MarR family
NODE_10_length_186507_cov_19.714347	peg	13969	14685	+	Uncharacterized protein conserved in bacteria
NODE_10_length_186507_cov_19.714347	peg	15169	14699	-	General secretion pathway protein M
NODE_10_length_186507_cov_19.714347	peg	16255	15173	-	General secretion pathway protein L
NODE_10_length_186507_cov_19.714347	peg	17090	16260	-	General secretion pathway protein K
NODE_10_length_186507_cov_19.714347	peg	17727	17125	-	General secretion pathway protein J
NODE_10_length_186507_cov_19.714347	peg	18098	17724	-	General secretion pathway protein I
NODE_10_length_186507_cov_19.714347	peg	18534	18082	-	General secretion pathway protein H
NODE_10_length_186507_cov_19.714347	peg	18982	18548	-	General secretion pathway protein G
NODE_10_length_186507_cov_19.714347	peg	20209	18995	-	General secretion pathway protein F
NODE_10_length_186507_cov_19.714347	peg	21696	20212	-	General secretion pathway protein E
NODE_10_length_186507_cov_19.714347	peg	23600	21693	-	General secretion pathway protein D
NODE_10_length_186507_cov_19.714347	peg	24148	23597	-	hypothetical protein
NODE_10_length_186507_cov_19.714347	peg	24666	24145	-	Cytochrome B561
NODE_10_length_186507_cov_19.714347	peg	26220	24730	-	Chitin binding protein
NODE_10_length_186507_cov_19.714347	peg	30021	26476	-	sensor histidine kinase/response regulator
NODE_10_length_186507_cov_19.714347	peg	30703	30077	-	DNA-binding capsular synthesis response regulator RcsB
NODE_10_length_186507_cov_19.714347	peg	32115	31015	-	GTP-binding and nucleic acid-binding protein YchF
NODE_10_length_186507_cov_19.714347	peg	32722	32138	-	Peptidyl-tRNA hydrolase (EC 3.1.1.29)
NODE_10_length_186507_cov_19.714347	peg	33490	32891	-	LSU ribosomal protein L25p
NODE_10_length_186507_cov_19.714347	peg	34356	33631	-	Ribose-phosphate pyrophosphokinase (EC 2.7.6.1)
NODE_10_length_186507_cov_19.714347	rna	34695	34621	-	tRNA-Gln-TTG
NODE_10_length_186507_cov_19.714347	peg	35584	34733	-	4-diphosphocytidyl-2-C-methyl-D-erythritol kinase (EC 2.7.1.148)
NODE_10_length_186507_cov_19.714347	peg	36204	35587	-	Outer membrane lipoprotein LolB precursor
NODE_10_length_186507_cov_19.714347	peg	37933	36209	-	FIG140336: TPR domain protein
NODE_10_length_186507_cov_19.714347	peg	38115	39401	+	Glutamyl-tRNA reductase (EC 1.2.1.70)
NODE_10_length_186507_cov_19.714347	peg	39398	40480	+	Peptide chain release factor 1
NODE_10_length_186507_cov_19.714347	peg	40487	41317	+	Protein-N(5)-glutamine methyltransferase PrmC, methylates polypeptide chain release factors RF1 and RF2
NODE_10_length_186507_cov_19.714347	peg	41311	42066	+	Molybdopterin biosynthesis protein MoeB
NODE_10_length_186507_cov_19.714347	peg	42047	42850	+	Glutamate racemase (EC 5.1.1.3)
NODE_10_length_186507_cov_19.714347	peg	42976	43485	+	Lipid A 3-O-deacylase
NODE_10_length_186507_cov_19.714347	peg	43798	43493	-	FIG00955589: hypothetical protein
NODE_10_length_186507_cov_19.714347	peg	45308	43863	-	Deoxyribodipyrimidine photolyase (EC 4.1.99.3)
NODE_10_length_186507_cov_19.714347	peg	45448	45299	-	hypothetical protein
NODE_10_length_186507_cov_19.714347	peg	46650	45748	-	COG3380: Amine oxidase, flavin-containing
NODE_10_length_186507_cov_19.714347	peg	46654	46839	+	hypothetical protein
NODE_10_length_186507_cov_19.714347	peg	46924	47826	+	Cell division inhibitor
NODE_10_length_186507_cov_19.714347	peg	47840	48856	+	Ferrochelatase, protoheme ferro-lyase (EC 4.99.1.1)
NODE_10_length_186507_cov_19.714347	peg	50220	48946	-	Uracil permease
NODE_10_length_186507_cov_19.714347	peg	50861	50223	-	Uracil phosphoribosyltransferase (EC 2.4.2.9)
NODE_10_length_186507_cov_19.714347	peg	51027	51584	+	Hypoxanthine-guanine phosphoribosyltransferase (EC 2.4.2.8)
NODE_10_length_186507_cov_19.714347	peg	51588	52061	+	Tryptophan synthase beta chain like (EC 4.2.1.20)
NODE_10_length_186507_cov_19.714347	peg	52152	52637	+	FIG00953775: hypothetical protein
NODE_10_length_186507_cov_19.714347	peg	52701	52988	+	Aminopeptidase N
NODE_10_length_186507_cov_19.714347	peg	54591	53080	-	Malate:quinone oxidoreductase (EC 1.1.5.4)
NODE_10_length_186507_cov_19.714347	peg	55558	55325	-	FIG00954931: hypothetical protein
NODE_10_length_186507_cov_19.714347	peg	55765	56349	+	Phosphonate ABC transporter phosphate-binding periplasmic component (TC 3.A.1.9.1)
NODE_10_length_186507_cov_19.714347	peg	56696	56490	-	FIG00955938: hypothetical protein
NODE_10_length_186507_cov_19.714347	peg	56884	57174	+	FIG00955916: hypothetical protein
NODE_10_length_186507_cov_19.714347	peg	58456	57290	-	Glycerol-3-phosphate O-acyltransferase
NODE_10_length_186507_cov_19.714347	peg	58599	58781	+	Restriction endonuclease
NODE_10_length_186507_cov_19.714347	peg	58791	59051	+	FIG00954698: hypothetical protein
NODE_10_length_186507_cov_19.714347	peg	59086	59706	+	FIG00956396: hypothetical protein
NODE_10_length_186507_cov_19.714347	peg	61905	59764	-	Methyl-accepting chemotaxis protein
NODE_10_length_186507_cov_19.714347	peg	62176	62991	+	Zn-dependent protease with chaperone function
NODE_10_length_186507_cov_19.714347	peg	63701	63117	-	Probable transmembrane protein
NODE_10_length_186507_cov_19.714347	peg	64963	63965	-	Ribosomal RNA small subunit methyltransferase C (EC 2.1.1.52)
NODE_10_length_186507_cov_19.714347	peg	65962	64997	-	D-3-phosphoglycerate dehydrogenase (EC 1.1.1.95)
NODE_10_length_186507_cov_19.714347	peg	66045	66674	+	L-lysine permease
NODE_10_length_186507_cov_19.714347	peg	66811	67911	+	hypothetical protein
NODE_10_length_186507_cov_19.714347	peg	68168	69850	+	Medium-chain-fatty-acid--CoA ligase (EC 6.2.1.-)
NODE_10_length_186507_cov_19.714347	peg	70188	72077	+	FIG067310: hypothetical protein
NODE_10_length_186507_cov_19.714347	peg	72106	73470	+	FIG002188: hypothetical protein
NODE_10_length_186507_cov_19.714347	peg	73799	76534	+	Transcriptional regulator, LuxR family
NODE_10_length_186507_cov_19.714347	peg	77855	76542	-	Probable two-component sensor
NODE_10_length_186507_cov_19.714347	peg	78549	77875	-	Two-component system regulatory protein
NODE_10_length_186507_cov_19.714347	peg	78859	79104	+	hypothetical protein
NODE_10_length_186507_cov_19.714347	peg	79255	79755	+	Methylated-DNA--protein-cysteine methyltransferase (EC 2.1.1.63)
NODE_10_length_186507_cov_19.714347	peg	79868	80512	+	Hypothetical metal-binding enzyme, YcbL homolog
NODE_10_length_186507_cov_19.714347	peg	80627	81358	+	Outer membrane protein assembly factor YaeT precursor
NODE_10_length_186507_cov_19.714347	peg	81947	81513	-	FIG00958649: hypothetical protein
NODE_10_length_186507_cov_19.714347	peg	82086	82721	+	Alpha/beta hydrolase
NODE_10_length_186507_cov_19.714347	peg	82746	84101	+	Tryptophanyl-tRNA synthetase (EC 6.1.1.2)
NODE_10_length_186507_cov_19.714347	peg	84264	85283	+	ATPase, AFG1 family
NODE_10_length_186507_cov_19.714347	peg	86329	85331	-	Transcriptional regulator containing an amidase domain and an AraC-type DNA-binding HTH domain
NODE_10_length_186507_cov_19.714347	peg	86249	86521	+	hypothetical protein
NODE_10_length_186507_cov_19.714347	peg	86475	87611	+	Butyryl-CoA dehydrogenase (EC 1.3.99.2)
NODE_10_length_186507_cov_19.714347	peg	88706	87669	-	Oxidoreductase, aldo/keto reductase family
NODE_10_length_186507_cov_19.714347	peg	88953	89381	+	LSU ribosomal protein L13p (L13Ae)
NODE_10_length_186507_cov_19.714347	peg	89396	89788	+	SSU ribosomal protein S9p (S16e)
NODE_10_length_186507_cov_19.714347	peg	90198	90638	+	Ubiquinol-cytochrome C reductase iron-sulfur subunit (EC 1.10.2.2)
NODE_10_length_186507_cov_19.714347	peg	90638	91849	+	Ubiquinol--cytochrome c reductase, cytochrome B subunit (EC 1.10.2.2)
NODE_10_length_186507_cov_19.714347	peg	91849	92631	+	ubiquinol cytochrome C oxidoreductase, cytochrome C1 subunit
NODE_10_length_186507_cov_19.714347	peg	92783	93400	+	Stringent starvation protein A
NODE_10_length_186507_cov_19.714347	peg	93417	93833	+	Stringent starvation protein B
NODE_10_length_186507_cov_19.714347	peg	94467	93889	-	21 kDa hemolysin precursor
NODE_10_length_186507_cov_19.714347	peg	95057	94464	-	Phosphoheptose isomerase (EC 5.3.1.-)
NODE_10_length_186507_cov_19.714347	peg	95407	95165	-	Predicted endonuclease distantly related to archaeal Holliday junction resolvase
NODE_10_length_186507_cov_19.714347	peg	95360	95524	+	hypothetical protein
NODE_10_length_186507_cov_19.714347	peg	97347	95536	-	LppC putative lipoprotein
NODE_10_length_186507_cov_19.714347	peg	97567	98439	+	rRNA small subunit methyltransferase I
NODE_10_length_186507_cov_19.714347	peg	99307	99630	+	Cell division protein MraZ
NODE_10_length_186507_cov_19.714347	peg	99627	100574	+	rRNA small subunit methyltransferase H
NODE_10_length_186507_cov_19.714347	peg	100571	100864	+	Cell division protein FtsL
NODE_10_length_186507_cov_19.714347	peg	100861	102588	+	Cell division protein FtsI [Peptidoglycan synthetase] (EC 2.4.1.129)
NODE_10_length_186507_cov_19.714347	peg	102588	104051	+	UDP-N-acetylmuramoylalanyl-D-glutamate--2,6-diaminopimelate ligase (EC 6.3.2.13)
NODE_10_length_186507_cov_19.714347	peg	104044	105411	+	UDP-N-acetylmuramoylalanyl-D-glutamyl-2,6-diaminopimelate--D-alanyl-D-alanine ligase (EC 6.3.2.10)
NODE_10_length_186507_cov_19.714347	peg	105411	106493	+	Phospho-N-acetylmuramoyl-pentapeptide-transferase (EC 2.7.8.13)
NODE_10_length_186507_cov_19.714347	peg	106499	107845	+	UDP-N-acetylmuramoylalanine--D-glutamate ligase (EC 6.3.2.9)
NODE_10_length_186507_cov_19.714347	peg	107842	109059	+	Cell division protein FtsW
NODE_10_length_186507_cov_19.714347	peg	109049	110119	+	UDP-N-acetylglucosamine--N-acetylmuramyl-(pentapeptide) pyrophosphoryl-undecaprenol N-acetylglucosamine transferase (EC 2.4.1.227)
NODE_10_length_186507_cov_19.714347	peg	110112	111569	+	UDP-N-acetylmuramate--alanine ligase (EC 6.3.2.8)
NODE_10_length_186507_cov_19.714347	peg	111566	112534	+	D-alanine--D-alanine ligase (EC 6.3.2.4)
NODE_10_length_186507_cov_19.714347	peg	112611	113405	+	Cell division protein FtsQ
NODE_10_length_186507_cov_19.714347	peg	113429	114679	+	Cell division protein FtsA
NODE_10_length_186507_cov_19.714347	peg	114745	115935	+	Cell division protein FtsZ (EC 3.4.24.-)
NODE_10_length_186507_cov_19.714347	peg	116048	116959	+	UDP-3-O-[3-hydroxymyristoyl] N-acetylglucosamine deacetylase (EC 3.5.1.108)
NODE_10_length_186507_cov_19.714347	peg	118549	117119	-	GGDEF domain protein
NODE_10_length_186507_cov_19.714347	peg	120076	118757	-	Outer membrane porin, coexpressed with pyoverdine biosynthesis regulon
NODE_10_length_186507_cov_19.714347	peg	120432	120268	-	hypothetical protein
NODE_10_length_186507_cov_19.714347	peg	122091	120727	-	Heavy metal sensor histidine kinase
NODE_10_length_186507_cov_19.714347	peg	122758	122081	-	DNA-binding heavy metal response regulator
NODE_10_length_186507_cov_19.714347	peg	125863	122768	-	Cobalt-zinc-cadmium resistance protein CzcA; Cation efflux system protein CusA
NODE_10_length_186507_cov_19.714347	peg	127005	125860	-	Probable Co/Zn/Cd efflux system membrane fusion protein
NODE_10_length_186507_cov_19.714347	peg	127268	127510	+	FIG00963370: hypothetical protein
NODE_10_length_186507_cov_19.714347	peg	128344	127595	-	FIG00959158: hypothetical protein
NODE_10_length_186507_cov_19.714347	peg	128772	128437	-	FIG00964214: hypothetical protein
NODE_10_length_186507_cov_19.714347	peg	129327	128836	-	Protein export cytoplasm protein SecA ATPase RNA helicase (TC 3.A.5.1.1)
NODE_10_length_186507_cov_19.714347	peg	130269	129331	-	Chemotaxis protein CheV (EC 2.7.3.-)
NODE_10_length_186507_cov_19.714347	peg	131948	130395	-	Anaerobic nitric oxide reductase transcription regulator NorR
NODE_10_length_186507_cov_19.714347	peg	132105	133286	+	Flavohemoprotein (Hemoglobin-like protein) (Flavohemoglobin) (Nitric oxide dioxygenase) (EC 1.14.12.17)
NODE_10_length_186507_cov_19.714347	peg	133467	134006	+	Phosphonate ABC transporter phosphate-binding periplasmic component (TC 3.A.1.9.1)
NODE_10_length_186507_cov_19.714347	peg	134031	134540	+	Periplasmic thiol:disulfide oxidoreductase DsbB, required for DsbA reoxidation
NODE_10_length_186507_cov_19.714347	peg	135396	136277	+	Cytochrome O ubiquinol oxidase subunit II (EC 1.10.3.-)
NODE_10_length_186507_cov_19.714347	peg	136281	138299	+	Cytochrome O ubiquinol oxidase subunit I (EC 1.10.3.-)
NODE_10_length_186507_cov_19.714347	peg	138315	138929	+	Cytochrome O ubiquinol oxidase subunit III (EC 1.10.3.-)
NODE_10_length_186507_cov_19.714347	peg	138929	139264	+	Cytochrome O ubiquinol oxidase subunit IV (EC 1.10.3.-)
NODE_10_length_186507_cov_19.714347	peg	139276	140163	+	Heme O synthase, protoheme IX farnesyltransferase (EC 2.5.1.-) COX10-CtaB
NODE_10_length_186507_cov_19.714347	peg	140282	140980	+	Queuosine Biosynthesis QueC ATPase
NODE_10_length_186507_cov_19.714347	peg	141955	141074	-	Putative preQ0 transporter
NODE_10_length_186507_cov_19.714347	peg	142517	141942	-	Helix-turn-helix domain protein
NODE_10_length_186507_cov_19.714347	peg	143039	144394	+	Serine hydroxymethyltransferase (EC 2.1.2.1)
NODE_10_length_186507_cov_19.714347	peg	145193	144492	-	FIG00959654: hypothetical protein
NODE_10_length_186507_cov_19.714347	peg	146560	145418	-	Fatty acid desaturase
NODE_10_length_186507_cov_19.714347	peg	148044	146575	-	Aspartyl-tRNA(Asn) amidotransferase subunit A (EC 6.3.5.6) @ Glutamyl-tRNA(Gln) amidotransferase subunit A (EC 6.3.5.7)
NODE_10_length_186507_cov_19.714347	peg	148111	148323	+	hypothetical protein
NODE_10_length_186507_cov_19.714347	peg	148604	150235	+	Non-ribosomal peptide synthase
NODE_10_length_186507_cov_19.714347	peg	150232	151101	+	Transcription regulator like protein EpsA
NODE_10_length_186507_cov_19.714347	peg	151589	151867	+	hypothetical protein
NODE_10_length_186507_cov_19.714347	peg	151860	154472	+	Acetylornithine aminotransferase (EC 2.6.1.11)
NODE_10_length_186507_cov_19.714347	peg	154501	155637	+	Acyl-CoA dehydrogenase, short-chain specific (EC 1.3.8.1)
NODE_10_length_186507_cov_19.714347	peg	155717	157021	+	hypothetical protein
NODE_10_length_186507_cov_19.714347	peg	157018	158049	+	Flavodoxin reductases (ferredoxin-NADPH reductases) family 1
NODE_10_length_186507_cov_19.714347	peg	158076	159032	+	Fatty acid desaturase
NODE_10_length_186507_cov_19.714347	peg	159081	159578	+	Bis(5'-nucleosyl)-tetraphosphatase (asymmetrical) (EC 3.6.1.17)
NODE_10_length_186507_cov_19.714347	peg	159688	161202	+	Cyclohexanone monooxygenase (EC 1.14.13.22)
NODE_10_length_186507_cov_19.714347	peg	161199	161582	+	hypothetical protein
NODE_10_length_186507_cov_19.714347	peg	161745	162560	+	Aliphatic amidase AmiE (EC 3.5.1.4)
NODE_10_length_186507_cov_19.714347	peg	162666	163760	+	Putrescine ABC transporter putrescine-binding protein PotF (TC 3.A.1.11.2)
NODE_10_length_186507_cov_19.714347	peg	165265	163991	-	Levansucrase (EC 2.4.1.10)
NODE_10_length_186507_cov_19.714347	peg	165669	166490	+	PROBABLE ANTIBIOTIC-RESISTANCE PROTEIN
NODE_10_length_186507_cov_19.714347	peg	166739	166500	-	hypothetical protein
NODE_10_length_186507_cov_19.714347	peg	168137	166887	-	Gamma-aminobutyrate:alpha-ketoglutarate aminotransferase (EC 2.6.1.19)
NODE_10_length_186507_cov_19.714347	peg	168851	168261	-	DedA family inner membrane protein YohD
NODE_10_length_186507_cov_19.714347	peg	171170	169269	-	FIG00963364: hypothetical protein
NODE_10_length_186507_cov_19.714347	peg	172064	172891	+	Maebl
NODE_10_length_186507_cov_19.714347	peg	173288	172980	-	hypothetical protein
NODE_10_length_186507_cov_19.714347	peg	174063	173275	-	VacJ-like lipoprotein precursor
NODE_10_length_186507_cov_19.714347	peg	174232	174942	+	DNA-binding response regulator GltR, controls specific porins for the entry of glucose
NODE_10_length_186507_cov_19.714347	peg	174939	176282	+	sensor histidine kinase
NODE_10_length_186507_cov_19.714347	peg	177448	176348	-	Polyphosphate kinase 2 (EC 2.7.4.1)
NODE_10_length_186507_cov_19.714347	rna	177819	177735	-	tRNA-Leu-CAA
NODE_10_length_186507_cov_19.714347	peg	177928	178977	+	S-adenosylmethionine:tRNA ribosyltransferase-isomerase (EC 5.-.-.-)
NODE_10_length_186507_cov_19.714347	peg	178992	180107	+	tRNA-guanine transglycosylase (EC 2.4.2.29)
NODE_10_length_186507_cov_19.714347	peg	180155	180490	+	Preprotein translocase subunit YajC (TC 3.A.5.1.1)
NODE_10_length_186507_cov_19.714347	peg	180553	182421	+	Protein-export membrane protein SecD (TC 3.A.5.1.1)
NODE_10_length_186507_cov_19.714347	peg	182431	183345	+	Protein-export membrane protein SecF (TC 3.A.5.1.1)
NODE_10_length_186507_cov_19.714347	peg	183467	184015	+	probable exported protein YPO1624
NODE_10_length_186507_cov_19.714347	peg	185066	184251	-	Inositol-1-monophosphatase (EC 3.1.3.25)
NODE_10_length_186507_cov_19.714347	peg	185323	186102	+	tRNA:Cm32/Um32 methyltransferase
NODE_11_length_153329_cov_18.502376	peg	1203	310	-	Chromosome initiation inhibitor
NODE_11_length_153329_cov_18.502376	peg	1300	1701	+	FIG00953860: hypothetical protein
NODE_11_length_153329_cov_18.502376	peg	1707	2309	+	Transporter, LysE family
NODE_11_length_153329_cov_18.502376	peg	2486	3082	+	Superoxide dismutase [Fe] (EC 1.15.1.1)
NODE_11_length_153329_cov_18.502376	peg	3388	5439	+	GGDEF domain/EAL domain protein
NODE_11_length_153329_cov_18.502376	peg	5603	6946	+	Iron-regulated protein A precursor
NODE_11_length_153329_cov_18.502376	peg	7227	8654	+	Probable thiol oxidoreductase with 2 cytochrome c heme-binding sites
NODE_11_length_153329_cov_18.502376	peg	8685	9749	+	Iron-regulated protein A precursor
NODE_11_length_153329_cov_18.502376	peg	9752	10849	+	putative exported protein
NODE_11_length_153329_cov_18.502376	peg	11023	12150	+	Probable Co/Zn/Cd efflux system membrane fusion protein
NODE_11_length_153329_cov_18.502376	peg	12164	15187	+	RND multidrug efflux transporter; Acriflavin resistance protein
NODE_11_length_153329_cov_18.502376	peg	15387	15247	-	hypothetical protein
NODE_11_length_153329_cov_18.502376	peg	16166	15477	-	InaA protein
NODE_11_length_153329_cov_18.502376	peg	16875	16195	-	SAM-dependent methyltransferases
NODE_11_length_153329_cov_18.502376	peg	18348	17068	-	two-component system sensor protein
NODE_11_length_153329_cov_18.502376	peg	19021	18338	-	DNA-binding response regulator ColR
NODE_11_length_153329_cov_18.502376	peg	19241	19984	+	PAP2 superfamily protein
NODE_11_length_153329_cov_18.502376	peg	21775	20132	-	Heat shock protein 60 family chaperone GroEL
NODE_11_length_153329_cov_18.502376	peg	22118	21825	-	Heat shock protein 60 family co-chaperone GroES
NODE_11_length_153329_cov_18.502376	peg	22848	22372	-	FxsA protein
NODE_11_length_153329_cov_18.502376	peg	23646	22915	-	Putative heme iron utilization protein
NODE_11_length_153329_cov_18.502376	peg	23810	24568	+	3-oxoacyl-[acyl-carrier protein] reductase (EC 1.1.1.100)
NODE_11_length_153329_cov_18.502376	peg	25733	24639	-	Scaffold protein for [4Fe-4S] cluster assembly ApbC, MRP-like
NODE_11_length_153329_cov_18.502376	peg	25923	27968	+	Methionyl-tRNA synthetase (EC 6.1.1.10)
NODE_11_length_153329_cov_18.502376	peg	28101	28688	+	Electron transport complex protein RnfA
NODE_11_length_153329_cov_18.502376	peg	28685	29905	+	Electron transport complex protein RnfB
NODE_11_length_153329_cov_18.502376	peg	29892	30887	+	Electron transport complex protein RnfD
NODE_11_length_153329_cov_18.502376	peg	30908	31495	+	Electron transport complex protein RnfG
NODE_11_length_153329_cov_18.502376	peg	31488	32087	+	Electron transport complex protein RnfE
NODE_11_length_153329_cov_18.502376	peg	32095	32733	+	Endonuclease III (EC 4.2.99.18)
NODE_11_length_153329_cov_18.502376	peg	32841	33020	+	Leucyl-tRNA synthetase
NODE_11_length_153329_cov_18.502376	peg	33836	33210	-	DNA-binding response regulator, LuxR family
NODE_11_length_153329_cov_18.502376	peg	35402	34185	-	Argininosuccinate synthase (EC 6.3.4.5)
NODE_11_length_153329_cov_18.502376	peg	36440	35532	-	Sodium-type flagellar protein motY precursor
NODE_11_length_153329_cov_18.502376	peg	36597	37643	+	Dihydroorotase (EC 3.5.2.3)
NODE_11_length_153329_cov_18.502376	peg	37640	38314	+	Ribonuclease T (EC 3.1.13.-)
NODE_11_length_153329_cov_18.502376	peg	38987	38385	-	Alkyl hydroperoxide reductase subunit C-like protein
NODE_11_length_153329_cov_18.502376	peg	39315	39533	+	Bacterioferritin-associated ferredoxin
NODE_11_length_153329_cov_18.502376	peg	39735	40208	+	Bacterioferritin
NODE_11_length_153329_cov_18.502376	peg	40669	40331	-	Glutaredoxin-related protein
NODE_11_length_153329_cov_18.502376	peg	42874	40766	-	Formate dehydrogenase-O, major subunit (EC 1.2.1.2)
NODE_11_length_153329_cov_18.502376	peg	43294	43001	-	hypothetical protein
NODE_11_length_153329_cov_18.502376	peg	43797	44720	+	Ornithine carbamoyltransferase (EC 2.1.3.3)
NODE_11_length_153329_cov_18.502376	peg	44717	45826	+	Ferric iron ABC transporter, ATP-binding protein
NODE_11_length_153329_cov_18.502376	peg	46394	45924	-	Cys-tRNA(Pro) deacylase YbaK
NODE_11_length_153329_cov_18.502376	peg	46697	47629	+	Glycerol uptake facilitator protein
NODE_11_length_153329_cov_18.502376	peg	47708	49213	+	Glycerol kinase (EC 2.7.1.30)
NODE_11_length_153329_cov_18.502376	peg	49309	50064	+	Glycerol-3-phosphate regulon repressor, DeoR family
NODE_11_length_153329_cov_18.502376	peg	50352	51890	+	Aerobic glycerol-3-phosphate dehydrogenase (EC 1.1.5.3)
NODE_11_length_153329_cov_18.502376	peg	52343	53257	+	Glutamate Aspartate periplasmic binding protein precursor GltI (TC 3.A.1.3.4)
NODE_11_length_153329_cov_18.502376	peg	53447	54193	+	Glutamate Aspartate transport system permease protein GltJ (TC 3.A.1.3.4)
NODE_11_length_153329_cov_18.502376	peg	54193	54864	+	Glutamate Aspartate transport system permease protein GltK (TC 3.A.1.3.4)
NODE_11_length_153329_cov_18.502376	peg	54861	55595	+	Glutamate Aspartate transport ATP-binding protein GltL (TC 3.A.1.3.4)
NODE_11_length_153329_cov_18.502376	peg	55821	57674	+	Signal transduction histidine kinase regulating C4-dicarboxylate transport system (EC 2.7.13.3)
NODE_11_length_153329_cov_18.502376	peg	57671	58996	+	Two component, Sigma-54 Specific, central transcriptional regulator of acidic amino acid uptake
NODE_11_length_153329_cov_18.502376	peg	59027	59356	+	Membrane protein glpM
NODE_11_length_153329_cov_18.502376	peg	59587	60507	+	Arginase (EC 3.5.3.1)
NODE_11_length_153329_cov_18.502376	peg	60504	60878	+	Permeases of the drug/metabolite transporter (DMT) superfamily
NODE_11_length_153329_cov_18.502376	peg	60911	61309	+	Permeases of the drug/metabolite transporter (DMT) superfamily
NODE_11_length_153329_cov_18.502376	peg	62281	61415	-	fatty acid desaturase, putative
NODE_11_length_153329_cov_18.502376	peg	63334	62552	-	Bll5876 protein
NODE_11_length_153329_cov_18.502376	peg	63565	64284	+	2-hydroxy-3-keto-5-methylthiopentenyl-1-phosphate phosphatase related protein
NODE_11_length_153329_cov_18.502376	peg	64277	65671	+	Adenosylmethionine-8-amino-7-oxononanoate aminotransferase (EC 2.6.1.62)
NODE_11_length_153329_cov_18.502376	peg	65668	66549	+	Probable esterase
NODE_11_length_153329_cov_18.502376	peg	66564	67691	+	FIG00959827: hypothetical protein
NODE_11_length_153329_cov_18.502376	peg	67688	69472	+	FIG00956137: hypothetical protein
NODE_11_length_153329_cov_18.502376	peg	69469	70866	+	Two component, Sigma-54 Specific, central transcriptional regulator of acidic amino acid uptake
NODE_11_length_153329_cov_18.502376	peg	71780	70884	-	hypothetical protein
NODE_11_length_153329_cov_18.502376	peg	72484	71789	-	hypothetical protein
NODE_11_length_153329_cov_18.502376	peg	73627	72713	-	hydrolase, alpha/beta fold family
NODE_11_length_153329_cov_18.502376	peg	76426	74114	-	5-methyltetrahydropteroyltriglutamate--homocysteine methyltransferase (EC 2.1.1.14)
NODE_11_length_153329_cov_18.502376	peg	76523	77452	+	Transcriptional activator MetR
NODE_11_length_153329_cov_18.502376	peg	77994	77485	-	acetyltransferase, GNAT family
NODE_11_length_153329_cov_18.502376	peg	78673	78035	-	L-lysine permease
NODE_11_length_153329_cov_18.502376	peg	79135	78701	-	Nudix hydrolase family protein PA3470
NODE_11_length_153329_cov_18.502376	peg	79645	79373	-	LSU ribosomal protein L31p @ LSU ribosomal protein L31p, zinc-independent
NODE_11_length_153329_cov_18.502376	peg	79874	80674	+	transcriptional regulator, LuxR family
NODE_11_length_153329_cov_18.502376	peg	80804	82423	+	Ferredoxin-dependent glutamate synthase (EC 1.4.7.1)
NODE_11_length_153329_cov_18.502376	peg	82493	82777	+	FIG01056027: hypothetical protein
NODE_11_length_153329_cov_18.502376	peg	82851	83147	+	Mannose-6-phosphate isomerase (EC 5.3.1.8)
NODE_11_length_153329_cov_18.502376	peg	84662	83163	-	Phage protein
NODE_11_length_153329_cov_18.502376	peg	85614	84673	-	Polymyxin resistance protein ArnC, glycosyl transferase (EC 2.4.-.-)
NODE_11_length_153329_cov_18.502376	peg	85949	85611	-	Bactoprenol-linked glucose translocase
NODE_11_length_153329_cov_18.502376	peg	86354	86950	+	hypothetical protein
NODE_11_length_153329_cov_18.502376	peg	86961	87560	+	FIG00905506: hypothetical protein
NODE_11_length_153329_cov_18.502376	peg	89110	87689	-	D-serine/D-alanine/glycine transporter
NODE_11_length_153329_cov_18.502376	peg	89690	92797	+	Membrane carboxypeptidase (penicillin-binding protein)
NODE_11_length_153329_cov_18.502376	peg	93002	93577	+	Transcriptional regulator, PadR family
NODE_11_length_153329_cov_18.502376	peg	93574	94359	+	iron-chelator utilization protein
NODE_11_length_153329_cov_18.502376	peg	95103	94444	-	Integral membrane protein
NODE_11_length_153329_cov_18.502376	peg	95343	95113	-	FIG00955104: hypothetical protein
NODE_11_length_153329_cov_18.502376	peg	95710	97749	+	Zinc-regulated outer membrane receptor
NODE_11_length_153329_cov_18.502376	peg	98091	99011	+	hypothetical protein
NODE_11_length_153329_cov_18.502376	peg	99332	100705	+	Glucose-selective porin OprB
NODE_11_length_153329_cov_18.502376	peg	100836	103256	+	Glucose dehydrogenase, PQQ-dependent (EC 1.1.5.2)
NODE_11_length_153329_cov_18.502376	peg	103959	104279	+	hypothetical protein
NODE_11_length_153329_cov_18.502376	peg	104495	104788	+	hypothetical protein
NODE_11_length_153329_cov_18.502376	peg	107233	104891	-	diguanylate cyclase/phosphodiesterase (GGDEF & EAL domains) with PAS/PAC sensor(s)
NODE_11_length_153329_cov_18.502376	peg	107638	110058	+	ATP-dependent protease La (EC 3.4.21.53) Type I
NODE_11_length_153329_cov_18.502376	peg	110232	110624	+	Phosphonate ABC transporter phosphate-binding periplasmic component (TC 3.A.1.9.1)
NODE_11_length_153329_cov_18.502376	peg	110626	111267	+	POSSIBLE MEMBRANE PROTEIN
NODE_11_length_153329_cov_18.502376	peg	111473	112216	+	tRNA (uridine-5-oxyacetic acid methyl ester) 34 synthase
NODE_11_length_153329_cov_18.502376	peg	112213	113169	+	tRNA (5-methoxyuridine) 34 synthase
NODE_11_length_153329_cov_18.502376	peg	113786	113292	-	tRNA-specific adenosine-34 deaminase (EC 3.5.4.-)
NODE_11_length_153329_cov_18.502376	peg	115162	113786	-	Multicopper oxidase
NODE_11_length_153329_cov_18.502376	peg	115691	115392	-	hypothetical protein
NODE_11_length_153329_cov_18.502376	peg	118231	115694	-	PTS system, glucose-specific IIA component / Phosphotransferase system, phosphocarrier protein HPr / Phosphoenolpyruvate-protein phosphotransferase of PTS system (EC 2.7.3.9)
NODE_11_length_153329_cov_18.502376	peg	119515	118292	-	Maltoporin (maltose/maltodextrin high-affinity receptor, phage lambda receptor protein)
NODE_11_length_153329_cov_18.502376	peg	121274	119625	-	Trehalose-6-phosphate hydrolase (EC 3.2.1.93)
NODE_11_length_153329_cov_18.502376	peg	122771	121329	-	PTS system, trehalose-specific IIB component (EC 2.7.1.69) / PTS system, trehalose-specific IIC component (EC 2.7.1.69)
NODE_11_length_153329_cov_18.502376	peg	122763	122987	+	hypothetical protein
NODE_11_length_153329_cov_18.502376	peg	123109	123813	+	Trehalose operon transcriptional repressor
NODE_11_length_153329_cov_18.502376	peg	124353	123832	-	putative DNA-binding protein
NODE_11_length_153329_cov_18.502376	peg	124637	124356	-	FIG00581864: hypothetical protein
NODE_11_length_153329_cov_18.502376	peg	126505	124928	-	GMP synthase [glutamine-hydrolyzing] (EC 6.3.5.2)
NODE_11_length_153329_cov_18.502376	peg	128074	126605	-	Inosine-5'-monophosphate dehydrogenase (EC 1.1.1.205) / CBS domain
NODE_11_length_153329_cov_18.502376	peg	128818	128270	-	ABC-type sugar transport systems, ATPase components
NODE_11_length_153329_cov_18.502376	peg	129730	128963	-	putative membrane protein
NODE_11_length_153329_cov_18.502376	peg	129833	130735	+	Transcriptional regulator, LysR family
NODE_11_length_153329_cov_18.502376	peg	130826	132205	+	Exodeoxyribonuclease VII large subunit (EC 3.1.11.6)
NODE_11_length_153329_cov_18.502376	peg	132209	133030	+	Membrane proteins related to metalloendopeptidases
NODE_11_length_153329_cov_18.502376	peg	133367	135046	+	2-isopropylmalate synthase (EC 2.3.3.13)
NODE_11_length_153329_cov_18.502376	peg	135527	135114	-	hypothetical protein
NODE_11_length_153329_cov_18.502376	peg	136379	135582	-	Aliphatic amidase AmiE (EC 3.5.1.4)
NODE_11_length_153329_cov_18.502376	peg	137515	136367	-	Aspartate aminotransferase (EC 2.6.1.1)
NODE_11_length_153329_cov_18.502376	peg	139179	137707	-	GTP-binding protein EngA
NODE_11_length_153329_cov_18.502376	peg	140470	139319	-	Outer membrane protein YfgL, lipoprotein component of the protein assembly complex (forms a complex with YaeT, YfiO, and NlpB)
NODE_11_length_153329_cov_18.502376	peg	141104	140463	-	Mlr7403 protein
NODE_11_length_153329_cov_18.502376	peg	142434	141145	-	Histidyl-tRNA synthetase (EC 6.1.1.21)
NODE_11_length_153329_cov_18.502376	peg	143566	142457	-	1-hydroxy-2-methyl-2-(E)-butenyl 4-diphosphate synthase (EC 1.17.7.1)
NODE_11_length_153329_cov_18.502376	peg	144604	143570	-	FIG021952: putative membrane protein
NODE_11_length_153329_cov_18.502376	peg	145362	144604	-	Type IV pilus biogenesis protein PilF
NODE_11_length_153329_cov_18.502376	peg	146523	145375	-	Ribosomal RNA large subunit methyltransferase N (EC 2.1.1.-)
NODE_11_length_153329_cov_18.502376	peg	146978	146553	-	Nucleoside diphosphate kinase (EC 2.7.4.6)
NODE_11_length_153329_cov_18.502376	peg	147273	147073	-	Believed to be involved in assembly of Fe-S clusters
NODE_11_length_153329_cov_18.502376	peg	147629	147288	-	Ferredoxin, 2Fe-2S
NODE_11_length_153329_cov_18.502376	peg	149420	147633	-	Chaperone protein HscA
NODE_11_length_153329_cov_18.502376	peg	150068	149547	-	Chaperone protein HscB
NODE_11_length_153329_cov_18.502376	peg	150400	150077	-	Iron binding protein IscA for iron-sulfur cluster assembly
NODE_11_length_153329_cov_18.502376	peg	150834	150448	-	Iron-sulfur cluster assembly scaffold protein IscU
NODE_11_length_153329_cov_18.502376	peg	152151	150937	-	Cysteine desulfurase (EC 2.8.1.7), IscS subfamily
NODE_11_length_153329_cov_18.502376	peg	152654	152202	-	Iron-sulfur cluster regulator IscR
NODE_11_length_153329_cov_18.502376	peg	153318	152953	-	Serine acetyltransferase (EC 2.3.1.30)
NODE_12_length_147440_cov_19.405735	peg	75	386	+	ABC exporter for hemopore HasA, ATP-binding component HasD
NODE_12_length_147440_cov_19.405735	peg	383	1738	+	ABC exporter for hemopore HasA, membrane fusion protein (MFP) family component HasE
NODE_12_length_147440_cov_19.405735	peg	1735	3078	+	ABC exporter for hemopore HasA, outer membrane component HasF
NODE_12_length_147440_cov_19.405735	peg	4327	3248	-	tRNA (Uracil54-C5-)-methyltransferase (EC 2.1.1.35)
NODE_12_length_147440_cov_19.405735	peg	5619	4324	-	Xanthine/uracil/thiamine/ascorbate permease family protein
NODE_12_length_147440_cov_19.405735	peg	5846	6274	+	FIG00960037: hypothetical protein
NODE_12_length_147440_cov_19.405735	peg	6344	6895	+	DJ-1/YajL/PfpI superfamily, includes chaperone protein YajL (former ThiJ), parkinsonism-associated protein DJ-1, peptidases PfpI, Hsp31
NODE_12_length_147440_cov_19.405735	peg	7354	7527	+	hypothetical protein
NODE_12_length_147440_cov_19.405735	peg	8800	7562	-	MFS general substrate transporter
NODE_12_length_147440_cov_19.405735	peg	9302	10738	+	putative Cytochrome bd2, subunit I
NODE_12_length_147440_cov_19.405735	peg	10742	11749	+	putative Cytochrome bd2, subunit II
NODE_12_length_147440_cov_19.405735	peg	11837	12007	+	Cyanide insensitive terminal oxidase, putative subunit III
NODE_12_length_147440_cov_19.405735	peg	13347	12223	-	23S rRNA (guanine-N-2-) -methyltransferase rlmG (EC 2.1.1.-)
NODE_12_length_147440_cov_19.405735	peg	13576	14352	+	Ferredoxin--NADP(+) reductase (EC 1.18.1.2)
NODE_12_length_147440_cov_19.405735	peg	14814	14410	-	Large-conductance mechanosensitive channel
NODE_12_length_147440_cov_19.405735	peg	15101	16642	+	Catalase (EC 1.11.1.6)
NODE_12_length_147440_cov_19.405735	peg	16832	17380	+	FOG: Ankyrin repeat
NODE_12_length_147440_cov_19.405735	peg	17426	18793	+	DNA repair protein RadA
NODE_12_length_147440_cov_19.405735	peg	18823	19551	+	FIG00967256: hypothetical protein
NODE_12_length_147440_cov_19.405735	peg	19945	19577	-	FIG00954896: hypothetical protein
NODE_12_length_147440_cov_19.405735	peg	20465	20004	-	Putative protein-S-isoprenylcysteine methyltransferase
NODE_12_length_147440_cov_19.405735	peg	20676	22742	+	Carbon starvation protein A
NODE_12_length_147440_cov_19.405735	peg	22758	22955	+	COG2879, Hypothetical small protein yjiX
NODE_12_length_147440_cov_19.405735	peg	23078	24049	+	COG0523: Putative GTPases (G3E family)
NODE_12_length_147440_cov_19.405735	peg	24841	24131	-	Transcriptional regulator, GntR family
NODE_12_length_147440_cov_19.405735	peg	25561	24887	-	Transcriptional regulator, GntR family
NODE_12_length_147440_cov_19.405735	peg	26937	25675	-	probable dicarboxylate transporter
NODE_12_length_147440_cov_19.405735	peg	26890	27162	+	hypothetical protein
NODE_12_length_147440_cov_19.405735	peg	28596	27343	-	Serine hydroxymethyltransferase (EC 2.1.2.1)
NODE_12_length_147440_cov_19.405735	peg	32644	28805	-	Serine hydroxymethyltransferase (EC 2.1.2.1)
NODE_12_length_147440_cov_19.405735	peg	32929	34593	+	Glutathione-regulated potassium-efflux system ATP-binding protein
NODE_12_length_147440_cov_19.405735	peg	34965	36302	+	NADP-specific glutamate dehydrogenase (EC 1.4.1.4)
NODE_12_length_147440_cov_19.405735	peg	36793	36299	-	Transcription elongation factor GreB-related protein
NODE_12_length_147440_cov_19.405735	peg	37221	36865	-	Phosphonate ABC transporter phosphate-binding periplasmic component (TC 3.A.1.9.1)
NODE_12_length_147440_cov_19.405735	peg	39169	37316	-	putative outermembrane protein
NODE_12_length_147440_cov_19.405735	peg	39752	39264	-	FIG00953225: hypothetical protein
NODE_12_length_147440_cov_19.405735	peg	40026	42464	+	ATP-dependent protease La (EC 3.4.21.53) Type II
NODE_12_length_147440_cov_19.405735	peg	42765	42986	+	FIG00956889: hypothetical protein
NODE_12_length_147440_cov_19.405735	peg	44902	43019	-	FIG00960839: hypothetical protein
NODE_12_length_147440_cov_19.405735	peg	45012	45500	+	Putative inner membrane protein (Fragment)
NODE_12_length_147440_cov_19.405735	peg	45636	45938	+	FIG00953454: hypothetical protein
NODE_12_length_147440_cov_19.405735	peg	46067	46684	+	FKBP-type peptidyl-prolyl cis-trans isomerase FklB (EC 5.2.1.8)
NODE_12_length_147440_cov_19.405735	peg	47055	46783	-	FIG00953595: hypothetical protein
NODE_12_length_147440_cov_19.405735	peg	47604	47263	-	Alkylphosphonate utilization operon protein PhnA
NODE_12_length_147440_cov_19.405735	peg	48722	47754	-	Octaprenyl diphosphate synthase (EC 2.5.1.90) / Dimethylallyltransferase (EC 2.5.1.1) / (2E,6E)-farnesyl diphosphate synthase (EC 2.5.1.10) / Geranylgeranyl diphosphate synthase (EC 2.5.1.29)
NODE_12_length_147440_cov_19.405735	peg	48964	49275	+	LSU ribosomal protein L21p
NODE_12_length_147440_cov_19.405735	peg	49311	49568	+	LSU ribosomal protein L27p
NODE_12_length_147440_cov_19.405735	peg	49764	50987	+	GTP-binding protein Obg
NODE_12_length_147440_cov_19.405735	peg	51150	52256	+	Glutamate 5-kinase (EC 2.7.2.11) / RNA-binding C-terminal domain PUA
NODE_12_length_147440_cov_19.405735	peg	52267	52731	+	Conserved uncharacterized protein CreA
NODE_12_length_147440_cov_19.405735	peg	53163	52885	-	SSU ribosomal protein S20p
NODE_12_length_147440_cov_19.405735	peg	53417	54955	+	Proposed peptidoglycan lipid II flippase MurJ
NODE_12_length_147440_cov_19.405735	peg	55223	56029	+	Riboflavin kinase (EC 2.7.1.26) / FMN adenylyltransferase (EC 2.7.7.2)
NODE_12_length_147440_cov_19.405735	peg	56091	58874	+	Isoleucyl-tRNA synthetase (EC 6.1.1.5)
NODE_12_length_147440_cov_19.405735	peg	58918	59379	+	Lipoprotein signal peptidase (EC 3.4.23.36)
NODE_12_length_147440_cov_19.405735	peg	59372	59824	+	FKBP-type peptidyl-prolyl cis-trans isomerase SlpA (EC 5.2.1.8)
NODE_12_length_147440_cov_19.405735	peg	59948	60895	+	4-hydroxy-3-methylbut-2-enyl diphosphate reductase (EC 1.17.1.2)
NODE_12_length_147440_cov_19.405735	peg	61420	60896	-	Type IV fimbrial biogenesis protein FimT
NODE_12_length_147440_cov_19.405735	peg	61554	62024	+	type 4 fimbrial biogenesis protein FimU
NODE_12_length_147440_cov_19.405735	peg	62048	62476	+	Type IV fimbrial biogenesis protein PilV
NODE_12_length_147440_cov_19.405735	peg	62509	63183	+	Type IV fimbrial biogenesis protein PilW
NODE_12_length_147440_cov_19.405735	peg	63234	63671	+	Type IV fimbrial biogenesis protein PilX
NODE_12_length_147440_cov_19.405735	peg	63685	66729	+	Type IV fimbrial biogenesis protein PilY1
NODE_12_length_147440_cov_19.405735	peg	66743	67144	+	Type IV pilus biogenesis protein PilE
NODE_12_length_147440_cov_19.405735	peg	67199	68299	+	Glycine oxidase ThiO (EC 1.4.3.19)
NODE_12_length_147440_cov_19.405735	peg	69624	68296	-	Type IV fimbriae expression regulatory protein PilR
NODE_12_length_147440_cov_19.405735	peg	69704	69835	+	hypothetical protein
NODE_12_length_147440_cov_19.405735	peg	70132	69899	-	FIG00953647: hypothetical protein
NODE_12_length_147440_cov_19.405735	peg	71289	70267	-	Probable component of the lipoprotein assembly complex (forms a complex with YaeT, YfgL, and NlpB)
NODE_12_length_147440_cov_19.405735	peg	71472	72404	+	Ribosomal large subunit pseudouridine synthase D (EC 4.2.1.70)
NODE_12_length_147440_cov_19.405735	peg	72401	73126	+	COG1496: Uncharacterized conserved protein
NODE_12_length_147440_cov_19.405735	peg	73257	75821	+	ClpB protein
NODE_12_length_147440_cov_19.405735	rna	76127	76202	+	tRNA-Asn-GTT
NODE_12_length_147440_cov_19.405735	rna	76212	76288	+	tRNA-Pro-TGG
NODE_12_length_147440_cov_19.405735	rna	76294	76369	+	tRNA-Lys-TTT
NODE_12_length_147440_cov_19.405735	rna	76463	76539	+	tRNA-Pro-TGG
NODE_12_length_147440_cov_19.405735	peg	79233	76885	-	Outer membrane usher protein FIMD
NODE_12_length_147440_cov_19.405735	peg	79906	79490	-	chaperone protein ecpD precursor
NODE_12_length_147440_cov_19.405735	peg	80865	80272	-	putative fimbrial protein
NODE_12_length_147440_cov_19.405735	peg	82816	81518	-	NADH dehydrogenase (EC 1.6.99.3)
NODE_12_length_147440_cov_19.405735	peg	83050	82877	-	FIG00953980: hypothetical protein
NODE_12_length_147440_cov_19.405735	peg	83889	83260	-	FIG00953333: hypothetical protein
NODE_12_length_147440_cov_19.405735	peg	85411	84005	-	Extracellular Matrix protein PslK
NODE_12_length_147440_cov_19.405735	peg	86232	85411	-	Transferase hexapeptide repeat
NODE_12_length_147440_cov_19.405735	peg	87626	86229	-	Extracellular Matrix protein PslJ
NODE_12_length_147440_cov_19.405735	peg	88729	87626	-	Glycosyl transferase, group 1 family protein
NODE_12_length_147440_cov_19.405735	peg	89934	88720	-	Glycosyl transferase, group 1 family protein
NODE_12_length_147440_cov_19.405735	peg	91309	89960	-	Extracellular Matrix protein PslG
NODE_12_length_147440_cov_19.405735	peg	92487	91306	-	Glycosyltransferase
NODE_12_length_147440_cov_19.405735	peg	94469	92487	-	Extracellular Matrix protein PslE
NODE_12_length_147440_cov_19.405735	peg	95334	94537	-	Capsule polysaccharide export protein
NODE_12_length_147440_cov_19.405735	peg	96289	95378	-	O antigen biosynthesis rhamnosyltransferase rfbN (EC 2.4.1.-)
NODE_12_length_147440_cov_19.405735	peg	97749	96289	-	Mannose-1-phosphate guanylyltransferase (GDP) (EC 2.7.7.22)
NODE_12_length_147440_cov_19.405735	peg	99137	97749	-	Extracellular Matrix protein PslA
NODE_12_length_147440_cov_19.405735	peg	99102	99221	+	hypothetical protein
NODE_12_length_147440_cov_19.405735	peg	99656	100108	+	FAD/FMN-containing dehydrogenases
NODE_12_length_147440_cov_19.405735	peg	100105	100794	+	FIG028593: membrane protein
NODE_12_length_147440_cov_19.405735	peg	100860	101075	+	FIG00956650: hypothetical protein
NODE_12_length_147440_cov_19.405735	peg	101283	101080	-	FIG003276: zinc-binding protein
NODE_12_length_147440_cov_19.405735	peg	101903	101280	-	Dephospho-CoA kinase (EC 2.7.1.24)
NODE_12_length_147440_cov_19.405735	peg	102772	101900	-	Leader peptidase (Prepilin peptidase) (EC 3.4.23.43) / N-methyltransferase (EC 2.1.1.-)
NODE_12_length_147440_cov_19.405735	peg	103992	102775	-	Type IV fimbrial assembly protein PilC
NODE_12_length_147440_cov_19.405735	peg	104356	104772	+	Type IV pilin PilA
NODE_12_length_147440_cov_19.405735	peg	105061	105417	+	Osmotically inducible protein OsmY
NODE_12_length_147440_cov_19.405735	peg	108535	105620	-	putative exported protein
NODE_12_length_147440_cov_19.405735	peg	109666	108650	-	Methyltransferase (EC 2.1.1.-)
NODE_12_length_147440_cov_19.405735	peg	110914	109736	-	3-ketoacyl-CoA thiolase (EC 2.3.1.16) @ Acetyl-CoA acetyltransferase (EC 2.3.1.9)
NODE_12_length_147440_cov_19.405735	peg	111932	111066	-	FIG00953497: hypothetical protein
NODE_12_length_147440_cov_19.405735	peg	113909	111972	-	Acetyl-coenzyme A synthetase (EC 6.2.1.1)
NODE_12_length_147440_cov_19.405735	peg	115745	114081	-	Glucose-6-phosphate isomerase (EC 5.3.1.9)
NODE_12_length_147440_cov_19.405735	peg	116365	115985	-	Aspartate 1-decarboxylase (EC 4.1.1.11)
NODE_12_length_147440_cov_19.405735	peg	117329	116475	-	Pantoate--beta-alanine ligase (EC 6.3.2.1)
NODE_12_length_147440_cov_19.405735	peg	118126	117326	-	3-methyl-2-oxobutanoate hydroxymethyltransferase (EC 2.1.2.11)
NODE_12_length_147440_cov_19.405735	peg	118843	118364	-	2-amino-4-hydroxy-6-hydroxymethyldihydropteridine pyrophosphokinase (EC 2.7.6.3)
NODE_12_length_147440_cov_19.405735	peg	120251	118848	-	Poly(A) polymerase (EC 2.7.7.19)
NODE_12_length_147440_cov_19.405735	peg	122422	120986	-	Two-component sensor CbrB: intrcellular carbon:nitrogen balance
NODE_12_length_147440_cov_19.405735	peg	125393	122445	-	Two-component sensor CbrA: intrcellular carbon:nitrogen balance
NODE_12_length_147440_cov_19.405735	peg	125559	125383	-	FIG00954153: hypothetical protein
NODE_12_length_147440_cov_19.405735	peg	126533	125637	-	glutamyl-Q-tRNA synthetase
NODE_12_length_147440_cov_19.405735	peg	127119	126679	-	C4-type zinc finger protein, DksA/TraR family
NODE_12_length_147440_cov_19.405735	peg	127454	128626	+	Valine--pyruvate aminotransferase (EC 2.6.1.66)
NODE_12_length_147440_cov_19.405735	peg	128626	129339	+	Sugar/maltose fermentation stimulation protein homolog
NODE_12_length_147440_cov_19.405735	peg	129653	129336	-	Rieske 2Fe-2S family protein
NODE_12_length_147440_cov_19.405735	peg	129868	130755	+	Periplasmic hemin-binding protein
NODE_12_length_147440_cov_19.405735	peg	130779	131789	+	Hemin ABC transporter, permease protein
NODE_12_length_147440_cov_19.405735	peg	131834	132556	+	ABC-type hemin transport system, ATPase component
NODE_12_length_147440_cov_19.405735	peg	132578	133441	+	lipoprotein, putative
NODE_12_length_147440_cov_19.405735	peg	134475	133675	-	cAMP-binding proteins - catabolite gene activator and regulatory subunit of cAMP-dependent protein kinases
NODE_12_length_147440_cov_19.405735	peg	134763	134491	-	Regulator of competence-specific genes
NODE_12_length_147440_cov_19.405735	peg	135280	134975	-	FIG00954216: hypothetical protein
NODE_12_length_147440_cov_19.405735	peg	136965	135409	-	FIG00955330: hypothetical protein
NODE_12_length_147440_cov_19.405735	peg	137158	139407	+	Multimodular transpeptidase-transglycosylase (EC 2.4.1.129) (EC 3.4.-.-)
NODE_12_length_147440_cov_19.405735	peg	139424	140155	+	FOG: TPR repeat
NODE_12_length_147440_cov_19.405735	peg	140155	140490	+	Hypothetical protein YqcC (clustered with tRNA pseudouridine synthase C)
NODE_12_length_147440_cov_19.405735	peg	140931	140509	-	Glycosyltransferase
NODE_12_length_147440_cov_19.405735	peg	141502	141344	-	hypothetical protein
NODE_12_length_147440_cov_19.405735	peg	141461	143059	+	Acetolactate synthase large subunit (EC 2.2.1.6)
NODE_12_length_147440_cov_19.405735	peg	143062	143553	+	Acetolactate synthase small subunit (EC 2.2.1.6)
NODE_12_length_147440_cov_19.405735	peg	143599	144615	+	Ketol-acid reductoisomerase (EC 1.1.1.86)
NODE_12_length_147440_cov_19.405735	peg	144761	145618	+	CDP-diacylglycerol--serine O-phosphatidyltransferase (EC 2.7.8.8)
NODE_12_length_147440_cov_19.405735	peg	145682	146695	+	Putative sulfite oxidase subunit YedY
NODE_13_length_145274_cov_20.752616	peg	1318	749	-	LemA family protein
NODE_13_length_145274_cov_20.752616	peg	1610	3940	+	Periplasmic beta-glucosidase (EC 3.2.1.21)
NODE_13_length_145274_cov_20.752616	peg	5233	4076	-	Cardiolipin synthetase (EC 2.7.8.-)
NODE_13_length_145274_cov_20.752616	peg	5825	5235	-	FIG00956006: hypothetical protein
NODE_13_length_145274_cov_20.752616	peg	6828	6058	-	Transcriptional regulator, IclR family
NODE_13_length_145274_cov_20.752616	peg	8372	6915	-	Amidase family protein Rv3175
NODE_13_length_145274_cov_20.752616	peg	9682	8372	-	Permeases of the major facilitator superfamily
NODE_13_length_145274_cov_20.752616	peg	10967	9792	-	Metal-dependent amidase/aminoacylase/carboxypeptidase
NODE_13_length_145274_cov_20.752616	peg	11509	11180	-	hypothetical protein
NODE_13_length_145274_cov_20.752616	peg	12603	11506	-	Beta-lactamase class C and other penicillin binding proteins
NODE_13_length_145274_cov_20.752616	peg	13556	12681	-	Acyl-CoA dehydrogenase; probable dibenzothiophene desulfurization enzyme
NODE_13_length_145274_cov_20.752616	peg	13697	14452	+	Putative hemolysin
NODE_13_length_145274_cov_20.752616	peg	14452	15246	+	1-acyl-sn-glycerol-3-phosphate acyltransferase (EC 2.3.1.51)
NODE_13_length_145274_cov_20.752616	peg	15854	15273	-	Acyl carrier protein phosphodiesterase (EC 3.1.4.14)
NODE_13_length_145274_cov_20.752616	peg	16008	16322	+	Transcriptional regulator, ArsR family
NODE_13_length_145274_cov_20.752616	peg	16336	17502	+	Putative sugar transport protein
NODE_13_length_145274_cov_20.752616	peg	17531	18580	+	NADH:flavin oxidoreductases, Old Yellow Enzyme family
NODE_13_length_145274_cov_20.752616	peg	19570	18758	-	Arginine/ornithine antiporter ArcD
NODE_13_length_145274_cov_20.752616	peg	20440	19808	-	Transcription repressor of multidrug efflux pump acrAB operon, TetR (AcrR) family
NODE_13_length_145274_cov_20.752616	peg	20705	21862	+	Multidrug efflux RND membrane fusion protein MexC
NODE_13_length_145274_cov_20.752616	peg	21866	25012	+	RND efflux system, inner membrane transporter CmeB
NODE_13_length_145274_cov_20.752616	peg	25009	26469	+	RND efflux system, outer membrane lipoprotein CmeC
NODE_13_length_145274_cov_20.752616	peg	26684	26532	-	hypothetical protein
NODE_13_length_145274_cov_20.752616	peg	26769	28034	+	PhaK-like protein
NODE_13_length_145274_cov_20.752616	peg	28651	28259	-	4-carboxymuconolactone decarboxylase (EC 4.1.1.44)
NODE_13_length_145274_cov_20.752616	peg	29463	28663	-	Beta-ketoadipate enol-lactone hydrolase (EC 3.1.1.24)
NODE_13_length_145274_cov_20.752616	peg	30839	29475	-	3-carboxy-cis,cis-muconate cycloisomerase (EC 5.5.1.2)
NODE_13_length_145274_cov_20.752616	peg	32182	30887	-	dicarboxylic acid transporter PcaT
NODE_13_length_145274_cov_20.752616	peg	32949	32383	-	Protocatechuate 3,4-dioxygenase alpha chain (EC 1.13.11.3)
NODE_13_length_145274_cov_20.752616	peg	33655	32951	-	Protocatechuate 3,4-dioxygenase beta chain (EC 1.13.11.3)
NODE_13_length_145274_cov_20.752616	peg	34887	33685	-	Beta-ketoadipyl CoA thiolase (EC 2.3.1.-)
NODE_13_length_145274_cov_20.752616	peg	35666	34887	-	3-oxoadipate CoA-transferase subunit B (EC 2.8.3.6); Glutaconate CoA-transferase subunit B (EC 2.8.3.12)
NODE_13_length_145274_cov_20.752616	peg	36523	35666	-	3-oxoadipate CoA-transferase subunit A (EC 2.8.3.6); Glutaconate CoA-transferase subunit A (EC 2.8.3.12)
NODE_13_length_145274_cov_20.752616	peg	38144	36837	-	4-hydroxybenzoate transporter
NODE_13_length_145274_cov_20.752616	peg	39335	38493	-	Pca regulon regulatory protein PcaR
NODE_13_length_145274_cov_20.752616	peg	39324	39584	+	hypothetical protein
NODE_13_length_145274_cov_20.752616	peg	39978	40178	+	Glutamate synthase [NADPH] large chain (EC 1.4.1.13)
NODE_13_length_145274_cov_20.752616	peg	40571	42007	+	Low-affinity inorganic phosphate transporter
NODE_13_length_145274_cov_20.752616	peg	42391	42275	-	hypothetical protein
NODE_13_length_145274_cov_20.752616	peg	42713	42537	-	hypothetical protein
NODE_13_length_145274_cov_20.752616	peg	43273	42926	-	Aspartate-semialdehyde dehydrogenase (EC 1.2.1.11)
NODE_13_length_145274_cov_20.752616	peg	43655	46339	+	RNA polymerase associated protein RapA (EC 3.6.1.-)
NODE_13_length_145274_cov_20.752616	peg	47848	46502	-	Major facilitator family transporter
NODE_13_length_145274_cov_20.752616	peg	48299	48547	+	Ferredoxin
NODE_13_length_145274_cov_20.752616	peg	48692	50980	+	Sensory box/GGDEF family protein
NODE_13_length_145274_cov_20.752616	peg	51960	54143	+	FIG00953621: hypothetical protein
NODE_13_length_145274_cov_20.752616	peg	54724	54413	-	FIG00955830: hypothetical protein
NODE_13_length_145274_cov_20.752616	peg	55064	56191	+	High-affinity leucine-specific transport system, periplasmic binding protein LivK (TC 3.A.1.4.1)
NODE_13_length_145274_cov_20.752616	peg	56423	57346	+	High-affinity branched-chain amino acid transport system permease protein LivH (TC 3.A.1.4.1)
NODE_13_length_145274_cov_20.752616	peg	57343	58599	+	Branched-chain amino acid transport system permease protein LivM (TC 3.A.1.4.1)
NODE_13_length_145274_cov_20.752616	peg	58596	59363	+	Branched-chain amino acid transport ATP-binding protein LivG (TC 3.A.1.4.1)
NODE_13_length_145274_cov_20.752616	peg	59364	60065	+	Branched-chain amino acid transport ATP-binding protein LivF (TC 3.A.1.4.1)
NODE_13_length_145274_cov_20.752616	peg	60347	60652	+	Putative signal peptide protein
NODE_13_length_145274_cov_20.752616	peg	60672	61565	+	Uncharacterized protein conserved in bacteria, NMA0228-like
NODE_13_length_145274_cov_20.752616	peg	61562	62332	+	Glutamate synthase [NADPH] large chain (EC 1.4.1.13)
NODE_13_length_145274_cov_20.752616	peg	62377	62838	+	INTEGRAL MEMBRANE PROTEIN (Rhomboid family)
NODE_13_length_145274_cov_20.752616	peg	63872	62964	-	Transcriptional regulator, LysR family
NODE_13_length_145274_cov_20.752616	peg	63979	64578	+	Short chain dehydrogenase
NODE_13_length_145274_cov_20.752616	peg	64823	65446	+	lipoprotein, putative
NODE_13_length_145274_cov_20.752616	peg	65557	67170	+	NAD(FAD)-utilizing dehydrogenase, sll0175 homolog
NODE_13_length_145274_cov_20.752616	peg	68331	67237	-	Cysteine synthase (EC 2.5.1.47)
NODE_13_length_145274_cov_20.752616	peg	68692	69843	+	Na+/H+ antiporter NhaA type
NODE_13_length_145274_cov_20.752616	peg	71307	72659	+	Colicin E3 (EC 3.1.-.-)
NODE_13_length_145274_cov_20.752616	peg	73613	73425	-	hypothetical protein
NODE_13_length_145274_cov_20.752616	peg	76264	74888	-	hypothetical protein
NODE_13_length_145274_cov_20.752616	peg	84947	83331	-	hypothetical protein
NODE_13_length_145274_cov_20.752616	peg	85457	85038	-	Outer membrane lipoprotein
NODE_13_length_145274_cov_20.752616	peg	85676	85912	+	Ribosomal protein S3
NODE_13_length_145274_cov_20.752616	peg	86572	85925	-	Pyridoxamine 5'-phosphate oxidase (EC 1.4.3.5)
NODE_13_length_145274_cov_20.752616	peg	87638	86604	-	OmpA family protein
NODE_13_length_145274_cov_20.752616	peg	87633	87752	+	hypothetical protein
NODE_13_length_145274_cov_20.752616	peg	89056	87911	-	Esterase A
NODE_13_length_145274_cov_20.752616	peg	91689	89263	-	hydrolase, putative
NODE_13_length_145274_cov_20.752616	peg	93927	91783	-	ATP-dependent helicase DinG/Rad3
NODE_13_length_145274_cov_20.752616	peg	94027	94491	+	Phosphoribosylcarboxyaminoimidazole (NCAIR) mutase
NODE_13_length_145274_cov_20.752616	peg	95381	94623	-	Collagen pro alpha-chain precursor
NODE_13_length_145274_cov_20.752616	peg	95652	95374	-	FIG00953505: hypothetical protein
NODE_13_length_145274_cov_20.752616	peg	96513	95791	-	Outer membrane protein A precursor
NODE_13_length_145274_cov_20.752616	peg	97182	96613	-	Outer membrane protein A precursor
NODE_13_length_145274_cov_20.752616	peg	97501	97998	+	FIG00953202: hypothetical protein
NODE_13_length_145274_cov_20.752616	peg	98003	98479	+	UPF0225 protein YchJ
NODE_13_length_145274_cov_20.752616	peg	98553	99047	+	Conserved secreted protein
NODE_13_length_145274_cov_20.752616	peg	99044	99244	+	Protein export cytoplasm protein SecA ATPase RNA helicase (TC 3.A.5.1.1)
NODE_13_length_145274_cov_20.752616	peg	99935	99375	-	Isochorismatase (EC 3.3.2.1)
NODE_13_length_145274_cov_20.752616	peg	100083	100727	+	Glutathione S-transferase (EC 2.5.1.18)
NODE_13_length_145274_cov_20.752616	peg	100912	103335	+	Penicillin acylase (EC 3.5.1.11)
NODE_13_length_145274_cov_20.752616	peg	103655	104437	+	Lysine-arginine-ornithine-binding periplasmic protein precursor (TC 3.A.1.3.1)
NODE_13_length_145274_cov_20.752616	peg	104494	105222	+	Histidine ABC transporter, permease protein HisQ (TC 3.A.1.3.1)
NODE_13_length_145274_cov_20.752616	peg	105219	105929	+	Histidine ABC transporter, permease protein HisM (TC 3.A.1.3.1)
NODE_13_length_145274_cov_20.752616	peg	105950	107068	+	Succinylglutamate desuccinylase/aspartoacylase
NODE_13_length_145274_cov_20.752616	peg	107082	107846	+	Histidine ABC transporter, ATP-binding protein HisP (TC 3.A.1.3.1)
NODE_13_length_145274_cov_20.752616	peg	108138	107932	-	FIG00955308: hypothetical protein
NODE_13_length_145274_cov_20.752616	peg	108803	108237	-	Deoxycytidine triphosphate deaminase (EC 3.5.4.13)
NODE_13_length_145274_cov_20.752616	peg	109156	109365	+	Cold shock protein CspA
NODE_13_length_145274_cov_20.752616	peg	109598	110908	+	Hypothetical exported 24-amino acid repeat protein
NODE_13_length_145274_cov_20.752616	peg	112020	111013	-	Peptide chain release factor RF-3
NODE_13_length_145274_cov_20.752616	peg	112186	112539	+	methylated-DNA--protein-cysteine methyltransferase-related protein
NODE_13_length_145274_cov_20.752616	peg	112584	114161	+	AmpG permease
NODE_13_length_145274_cov_20.752616	peg	114291	116006	+	Prolyl-tRNA synthetase (EC 6.1.1.15), bacterial type
NODE_13_length_145274_cov_20.752616	peg	116024	116977	+	Phosphonate ABC transporter phosphate-binding periplasmic component (TC 3.A.1.9.1)
NODE_13_length_145274_cov_20.752616	peg	118119	117055	-	DNA polymerase IV (EC 2.7.7.7)
NODE_13_length_145274_cov_20.752616	rna	118420	118496	+	tRNA-Met-CAT
NODE_13_length_145274_cov_20.752616	rna	118704	118780	+	tRNA-Met-CAT
NODE_13_length_145274_cov_20.752616	peg	119059	121707	+	membrane protein, putative
NODE_13_length_145274_cov_20.752616	peg	121707	123002	+	Type IV secretory pathway, VirJ component
NODE_13_length_145274_cov_20.752616	peg	124987	123206	-	Kup system potassium uptake protein
NODE_13_length_145274_cov_20.752616	peg	124964	125338	+	hypothetical protein
NODE_13_length_145274_cov_20.752616	peg	125439	126776	+	Ribosomal protein S12p Asp88 (E. coli) methylthiotransferase
NODE_13_length_145274_cov_20.752616	peg	126883	127356	+	Histone acetyltransferase HPA2 and related acetyltransferases
NODE_13_length_145274_cov_20.752616	peg	127439	128149	+	tRNA pseudouridine synthase A (EC 4.2.1.70)
NODE_13_length_145274_cov_20.752616	peg	128216	128677	+	FIG00956655: hypothetical protein
NODE_13_length_145274_cov_20.752616	peg	128811	129581	+	Rhamnolipids biosynthesis 3-oxoacyl-[acyl-carrier-protein] reductase RhlG (EC 1.1.1.100)
NODE_13_length_145274_cov_20.752616	peg	129668	130363	+	COG1720: Uncharacterized conserved protein
NODE_13_length_145274_cov_20.752616	peg	131215	130436	-	Ferredoxin--NADP(+) reductase (EC 1.18.1.2)
NODE_13_length_145274_cov_20.752616	peg	131351	132277	+	LysR family transcriptional regulator PA3398
NODE_13_length_145274_cov_20.752616	peg	132636	132274	-	Diacylglycerol kinase (EC 2.7.1.107)
NODE_13_length_145274_cov_20.752616	peg	133363	132713	-	Transcriptional regulator, LuxR family
NODE_13_length_145274_cov_20.752616	peg	134287	133697	-	FIG074102: hypothetical protein
NODE_13_length_145274_cov_20.752616	peg	134597	135019	+	Putative NADPH-quinone reductase (modulator of drug activity B)
NODE_13_length_145274_cov_20.752616	peg	135699	136814	+	Decarboxylase family protein
NODE_13_length_145274_cov_20.752616	peg	137282	136860	-	Regulatory protein RecX
NODE_13_length_145274_cov_20.752616	peg	138388	137336	-	RecA protein
NODE_13_length_145274_cov_20.752616	peg	138972	138472	-	C-terminal domain of CinA type S; Protein Implicated in DNA repair function with RecA and MutS
NODE_13_length_145274_cov_20.752616	peg	139591	139055	-	FIG00959768: hypothetical protein
NODE_13_length_145274_cov_20.752616	peg	140049	139573	-	FIG101079: Lytic enzyme
NODE_13_length_145274_cov_20.752616	peg	140364	140158	-	hypothetical protein
NODE_13_length_145274_cov_20.752616	peg	142049	141909	-	hypothetical protein
NODE_13_length_145274_cov_20.752616	peg	142385	142089	-	hypothetical protein
NODE_13_length_145274_cov_20.752616	peg	144114	142561	-	Phage tail fiber protein
NODE_13_length_145274_cov_20.752616	peg	144996	144490	-	probable tail fiber assembly-like protein
NODE_14_length_139903_cov_18.472535	peg	884	144	-	Two-component system response regulator OmpR
NODE_14_length_139903_cov_18.472535	peg	1246	3570	+	Transcription accessory protein (S1 RNA-binding domain)
NODE_14_length_139903_cov_18.472535	peg	3570	3953	+	Uncharacterized protein, possibly involved in aromatic compounds catabolism
NODE_14_length_139903_cov_18.472535	peg	4247	5830	+	Glutamate--cysteine ligase (EC 6.3.2.2)
NODE_14_length_139903_cov_18.472535	peg	6051	7031	+	Taurine-binding periplasmic protein TauA
NODE_14_length_139903_cov_18.472535	peg	7142	7936	+	Taurine transport ATP-binding protein TauB
NODE_14_length_139903_cov_18.472535	peg	7933	8772	+	Taurine transport system permease protein TauC
NODE_14_length_139903_cov_18.472535	peg	9010	9849	+	Alpha-ketoglutarate-dependent taurine dioxygenase (EC 1.14.11.17)
NODE_14_length_139903_cov_18.472535	peg	9989	10234	+	VapB protein (antitoxin to VapC)
NODE_14_length_139903_cov_18.472535	peg	10267	10659	+	VapC toxin protein
NODE_14_length_139903_cov_18.472535	peg	11826	10789	-	Oxidoreductase, aldo/keto reductase family
NODE_14_length_139903_cov_18.472535	peg	12838	12416	-	Antitoxin 1
NODE_14_length_139903_cov_18.472535	peg	13029	12847	-	hypothetical protein
NODE_14_length_139903_cov_18.472535	peg	14044	13154	-	Transcriptional regulator, LysR family
NODE_14_length_139903_cov_18.472535	peg	14182	14922	+	Short-chain dehydrogenase/reductase SDR
NODE_14_length_139903_cov_18.472535	peg	14979	15467	+	Membrane protein, distant similarity to thiosulphate:quinone oxidoreductase DoxD
NODE_14_length_139903_cov_18.472535	peg	15520	15777	+	hypothetical protein
NODE_14_length_139903_cov_18.472535	peg	17908	15905	-	High-affinity choline uptake protein BetT
NODE_14_length_139903_cov_18.472535	peg	19165	18239	-	Serine acetyltransferase (EC 2.3.1.30)
NODE_14_length_139903_cov_18.472535	peg	19357	20352	+	D-cysteine desulfhydrase (EC 4.4.1.15)
NODE_14_length_139903_cov_18.472535	peg	20716	21513	+	Cystine ABC transporter, periplasmic cystine-binding protein FliY
NODE_14_length_139903_cov_18.472535	peg	21513	22229	+	Cystine ABC transporter, permease protein
NODE_14_length_139903_cov_18.472535	peg	22234	22995	+	Cystine ABC transporter, ATP-binding protein
NODE_14_length_139903_cov_18.472535	peg	23453	23331	-	hypothetical protein
NODE_14_length_139903_cov_18.472535	peg	23502	24743	+	Acyl-CoA dehydrogenase; probable dibenzothiophene desulfurization enzyme
NODE_14_length_139903_cov_18.472535	peg	24767	25972	+	Acyl-CoA dehydrogenase; probable dibenzothiophene desulfurization enzyme
NODE_14_length_139903_cov_18.472535	peg	25972	27339	+	Coenzyme F420-dependent N5,N10-methylene tetrahydromethanopterin reductase and related flavin-dependent oxidoreductases
NODE_14_length_139903_cov_18.472535	peg	27466	28275	+	Methionine ABC transporter substrate-binding protein
NODE_14_length_139903_cov_18.472535	peg	28277	29425	+	Methionine ABC transporter ATP-binding protein
NODE_14_length_139903_cov_18.472535	peg	29415	30059	+	Methionine ABC transporter permease protein
NODE_14_length_139903_cov_18.472535	peg	30268	30894	+	SAM-dependent methyltransferases
NODE_14_length_139903_cov_18.472535	peg	33174	30919	-	FIG00458121: hypothetical protein
NODE_14_length_139903_cov_18.472535	peg	36333	33268	-	RND efflux transporter
NODE_14_length_139903_cov_18.472535	peg	37400	36330	-	Efflux membrane fusion protein, RND family
NODE_14_length_139903_cov_18.472535	peg	38491	37397	-	Efflux transporter, RND family, MFP subunit
NODE_14_length_139903_cov_18.472535	peg	38731	39927	+	putative RecF protein
NODE_14_length_139903_cov_18.472535	peg	40924	40043	-	ABC-type amino acid transport/signal transduction systems, periplasmic component/domain
NODE_14_length_139903_cov_18.472535	peg	41703	40921	-	Amino-acid ABC transporter ATP-binding protein
NODE_14_length_139903_cov_18.472535	peg	42359	41700	-	Glutamate transport membrane-spanning protein
NODE_14_length_139903_cov_18.472535	peg	43005	42340	-	Glutamate transport membrane-spanning protein
NODE_14_length_139903_cov_18.472535	peg	44323	43541	-	Methionine ABC transporter substrate-binding protein
NODE_14_length_139903_cov_18.472535	peg	45608	44676	-	Functional role page for Anaerobic nitric oxide reductase transcription regulator NorR
NODE_14_length_139903_cov_18.472535	peg	46246	45665	-	FIG00953394: hypothetical protein
NODE_14_length_139903_cov_18.472535	peg	47019	46618	-	Biopolymer transport protein ExbD/TolR
NODE_14_length_139903_cov_18.472535	peg	47746	47021	-	MotA/TolQ/ExbB proton channel family protein
NODE_14_length_139903_cov_18.472535	peg	48628	47810	-	Ferric siderophore transport system, periplasmic binding protein TonB
NODE_14_length_139903_cov_18.472535	peg	49862	49005	-	Transcriptional regulator, LysR family
NODE_14_length_139903_cov_18.472535	peg	49972	50631	+	Ankyrin
NODE_14_length_139903_cov_18.472535	peg	50654	51115	+	Probable deaminase
NODE_14_length_139903_cov_18.472535	peg	51102	52331	+	Cyanate transport protein CynX
NODE_14_length_139903_cov_18.472535	peg	52644	53162	+	Secreted protein Hcp
NODE_14_length_139903_cov_18.472535	peg	53293	53159	-	hypothetical protein
NODE_14_length_139903_cov_18.472535	peg	53297	55339	+	VgrG protein
NODE_14_length_139903_cov_18.472535	peg	55329	56066	+	FIG00963848: hypothetical protein
NODE_14_length_139903_cov_18.472535	peg	56066	60709	+	Rhs family protein
NODE_14_length_139903_cov_18.472535	peg	65016	65672	+	hypothetical protein
NODE_14_length_139903_cov_18.472535	peg	68161	65792	-	Outer membrane receptor proteins, mostly Fe transport
NODE_14_length_139903_cov_18.472535	peg	68317	69261	+	Transcriptional regulator, LysR family
NODE_14_length_139903_cov_18.472535	peg	69453	71069	+	Putative sulfatase (EC 3.1.6.-)
NODE_14_length_139903_cov_18.472535	peg	72122	71217	-	Alpha-ketoglutarate-dependent taurine dioxygenase (EC 1.14.11.17)
NODE_14_length_139903_cov_18.472535	peg	72306	73226	+	LysR family transcriptional regulator PA0191
NODE_14_length_139903_cov_18.472535	peg	74439	73417	-	Alkanesulfonates-binding protein
NODE_14_length_139903_cov_18.472535	peg	74834	76429	+	Alkanesulfonates transport system permease protein
NODE_14_length_139903_cov_18.472535	peg	76426	77253	+	Alkanesulfonates ABC transporter ATP-binding protein / Sulfonate ABC transporter, ATP-binding subunit SsuB
NODE_14_length_139903_cov_18.472535	peg	77268	78878	+	Arylsulfatase (EC 3.1.6.1)
NODE_14_length_139903_cov_18.472535	peg	80104	79031	-	Fatty acid desaturase
NODE_14_length_139903_cov_18.472535	peg	80205	81209	+	Transcriptional regulator, AraC family
NODE_14_length_139903_cov_18.472535	peg	82034	81348	-	transcriptional regulator, Crp/Fnr family
NODE_14_length_139903_cov_18.472535	peg	82137	82661	+	FIG028593: membrane protein
NODE_14_length_139903_cov_18.472535	peg	83751	82762	-	Sulfate and thiosulfate import ATP-binding protein CysA (EC 3.6.3.25)
NODE_14_length_139903_cov_18.472535	peg	84627	83755	-	Sulfate transport system permease protein CysW
NODE_14_length_139903_cov_18.472535	peg	85459	84641	-	Sulfate transport system permease protein CysT
NODE_14_length_139903_cov_18.472535	peg	86576	85566	-	Sulfate and thiosulfate binding protein CysP
NODE_14_length_139903_cov_18.472535	peg	86914	86732	-	FIG00956018: hypothetical protein
NODE_14_length_139903_cov_18.472535	peg	87271	87011	-	hypothetical protein
NODE_14_length_139903_cov_18.472535	peg	89163	87244	-	GGDEF domain protein
NODE_14_length_139903_cov_18.472535	peg	89309	90493	+	Fatty acid desaturase (EC 1.14.19.1); Delta-9 fatty acid desaturase (EC 1.14.19.1)
NODE_14_length_139903_cov_18.472535	peg	90741	91733	+	Sensory box/GGDEF family protein
NODE_14_length_139903_cov_18.472535	peg	92976	91762	-	response regulator
NODE_14_length_139903_cov_18.472535	peg	94393	93116	-	5-aminovalerate aminotransferase (EC 2.6.1.48) / Gamma-aminobutyrate:alpha-ketoglutarate aminotransferase (EC 2.6.1.19)
NODE_14_length_139903_cov_18.472535	peg	96022	94580	-	Glutarate-semialdehyde dehydrogenase (EC 1.2.1.20); Succinate-semialdehyde dehydrogenase [NAD(P)+] (EC 1.2.1.16)
NODE_14_length_139903_cov_18.472535	peg	96797	96486	-	RebB protein
NODE_14_length_139903_cov_18.472535	peg	97162	96848	-	probable RebB like protein
NODE_14_length_139903_cov_18.472535	peg	97712	97248	-	hypothetical protein
NODE_14_length_139903_cov_18.472535	peg	98270	97806	-	FIG00457779: hypothetical protein
NODE_14_length_139903_cov_18.472535	peg	98759	98532	-	probable RebB like protein
NODE_14_length_139903_cov_18.472535	peg	99418	98879	-	DNA-directed RNA polymerase specialized sigma subunit, sigma24-like
NODE_14_length_139903_cov_18.472535	peg	100212	99499	-	cAMP-binding proteins - catabolite gene activator and regulatory subunit of cAMP-dependent protein kinases
NODE_14_length_139903_cov_18.472535	rna	100447	100523	+	tRNA-Arg-CCG
NODE_14_length_139903_cov_18.472535	peg	100643	101506	+	hypothetical protein
NODE_14_length_139903_cov_18.472535	peg	101490	101954	+	hypothetical protein
NODE_14_length_139903_cov_18.472535	peg	102187	102056	-	hypothetical protein
NODE_14_length_139903_cov_18.472535	peg	102649	103200	+	hypothetical protein
NODE_14_length_139903_cov_18.472535	peg	103404	103213	-	hypothetical protein
NODE_14_length_139903_cov_18.472535	peg	104215	103487	-	hypothetical protein
NODE_14_length_139903_cov_18.472535	peg	104793	104212	-	putative Ecf-type RNA polymerase sigma factor
NODE_14_length_139903_cov_18.472535	peg	106534	104831	-	Von Willebrand factor type A domain protein
NODE_14_length_139903_cov_18.472535	peg	107238	106678	-	FIG00954152: hypothetical protein
NODE_14_length_139903_cov_18.472535	peg	107945	107469	-	Biofilm PGA synthesis auxiliary protein PgaD
NODE_14_length_139903_cov_18.472535	peg	109294	107945	-	Biofilm PGA synthesis N-glycosyltransferase PgaC (EC 2.4.-.-)
NODE_14_length_139903_cov_18.472535	peg	111286	109298	-	Biofilm PGA synthesis deacetylase PgaB (EC 3.-)
NODE_14_length_139903_cov_18.472535	peg	113785	111308	-	Biofilm PGA outer membrane secretin PgaA
NODE_14_length_139903_cov_18.472535	peg	115564	114098	-	GTP-binding protein
NODE_14_length_139903_cov_18.472535	peg	116520	115858	-	NADH:ubiquinone oxidoreductase subunit 2 (chain N)
NODE_14_length_139903_cov_18.472535	peg	118040	116592	-	Outer membrane component of tripartite multidrug resistance system
NODE_14_length_139903_cov_18.472535	peg	118933	118037	-	HlyD family secretion protein
NODE_14_length_139903_cov_18.472535	peg	119139	118930	-	membrane protein, putative
NODE_14_length_139903_cov_18.472535	peg	121220	119136	-	Inner membrane component of tripartite multidrug resistance system
NODE_14_length_139903_cov_18.472535	peg	121645	121217	-	Transcriptional regulator, MarR family
NODE_14_length_139903_cov_18.472535	peg	121836	122114	+	Prevent host death protein, Phd antitoxin
NODE_14_length_139903_cov_18.472535	peg	122111	122395	+	Death on curing protein, Doc toxin
NODE_14_length_139903_cov_18.472535	peg	122645	122400	-	FIG00960943: hypothetical protein
NODE_14_length_139903_cov_18.472535	peg	123230	122775	-	FIG00965470: hypothetical protein
NODE_14_length_139903_cov_18.472535	peg	123460	124842	+	Putative membrane-bound ClpP-class protease associated with aq_911
NODE_14_length_139903_cov_18.472535	peg	124844	125602	+	Putative stomatin/prohibitin-family membrane protease subunit aq_911
NODE_14_length_139903_cov_18.472535	peg	126560	125568	-	FIG00955799: hypothetical protein
NODE_14_length_139903_cov_18.472535	peg	127339	126548	-	Aspartyl/asparaginyl beta-hydroxylase and related dioxygenases
NODE_14_length_139903_cov_18.472535	peg	127938	127336	-	Adenylylsulfate kinase (EC 2.7.1.25)
NODE_14_length_139903_cov_18.472535	peg	129436	127922	-	Outer membrane protein assembly factor YaeT precursor
NODE_14_length_139903_cov_18.472535	peg	136640	129480	-	Fibronectin type III domain protein
NODE_14_length_139903_cov_18.472535	peg	137536	136691	-	FIG00957387: hypothetical protein
NODE_14_length_139903_cov_18.472535	peg	139409	137766	-	putative membrane protein
NODE_15_length_138787_cov_16.722184	peg	792	343	-	Peptide methionine sulfoxide reductase MsrA (EC 1.8.4.11)
NODE_15_length_138787_cov_16.722184	peg	1853	810	-	L-proline glycine betaine binding ABC transporter protein ProX (TC 3.A.1.12.1) / Osmotic adaptation
NODE_15_length_138787_cov_16.722184	peg	3931	1862	-	L-proline glycine betaine ABC transport system permease protein ProV (TC 3.A.1.12.1)
NODE_15_length_138787_cov_16.722184	peg	5042	4074	-	ABC-type nitrate/sulfonate/bicarbonate transport systems, periplasmic components
NODE_15_length_138787_cov_16.722184	peg	6730	5447	-	Beta-ureidopropionase (EC 3.5.1.6)
NODE_15_length_138787_cov_16.722184	peg	8365	6878	-	Possible pyrimidine permease in reductive pathway
NODE_15_length_138787_cov_16.722184	peg	8989	10440	+	Dihydropyrimidinase (EC 3.5.2.2)
NODE_15_length_138787_cov_16.722184	peg	10640	12007	+	Pyridine nucleotide-disulphide oxidoreductase associated with reductive pyrimidine catabolism
NODE_15_length_138787_cov_16.722184	peg	12008	13282	+	Dihydropyrimidine dehydrogenase [NADP+] (EC 1.3.1.2)
NODE_15_length_138787_cov_16.722184	peg	14040	13420	-	Transcriptional regulator RutR of pyrimidine catabolism (TetR family)
NODE_15_length_138787_cov_16.722184	peg	14280	14720	+	Histone acetyltransferase HPA2 and related acetyltransferases
NODE_15_length_138787_cov_16.722184	peg	14814	15176	+	Copper resistance protein C precursor
NODE_15_length_138787_cov_16.722184	peg	15180	16043	+	Copper resistance protein D
NODE_15_length_138787_cov_16.722184	peg	17309	16164	-	HlyD family secretion protein
NODE_15_length_138787_cov_16.722184	peg	18979	17306	-	Permeases of the major facilitator superfamily
NODE_15_length_138787_cov_16.722184	peg	19280	20074	+	Diaminopimelate epimerase (EC 5.1.1.7)
NODE_15_length_138787_cov_16.722184	peg	20306	21247	+	Uricase (urate oxidase) (EC 1.7.3.3)
NODE_15_length_138787_cov_16.722184	peg	21917	21429	-	Transcriptional regulator BkdR of isoleucine and valine catabolism operon
NODE_15_length_138787_cov_16.722184	peg	22115	23350	+	Branched-chain alpha-keto acid dehydrogenase, E1 component, alpha subunit (EC 1.2.4.4)
NODE_15_length_138787_cov_16.722184	peg	23352	24410	+	Branched-chain alpha-keto acid dehydrogenase, E1 component, beta subunit (EC 1.2.4.4)
NODE_15_length_138787_cov_16.722184	peg	24411	25700	+	Dihydrolipoamide acyltransferase component of branched-chain alpha-keto acid dehydrogenase complex (EC 2.3.1.168)
NODE_15_length_138787_cov_16.722184	peg	25704	27095	+	Dihydrolipoamide dehydrogenase of branched-chain alpha-keto acid dehydrogenase (EC 1.8.1.4)
NODE_15_length_138787_cov_16.722184	peg	27397	28416	+	Branched-chain amino acid aminotransferase (EC 2.6.1.42)
NODE_15_length_138787_cov_16.722184	peg	29394	28510	-	N-acetylmuramoyl-L-alanine amidase (EC 3.5.1.28)
NODE_15_length_138787_cov_16.722184	peg	30396	29599	-	Protein containing transglutaminase-like domain, putative cysteine protease
NODE_15_length_138787_cov_16.722184	peg	31343	30393	-	Protein containing domains DUF403
NODE_15_length_138787_cov_16.722184	peg	32732	31347	-	Protein containing domains DUF404, DUF407
NODE_15_length_138787_cov_16.722184	peg	32700	32831	+	hypothetical protein
NODE_15_length_138787_cov_16.722184	peg	34316	33819	-	hypothetical protein
NODE_15_length_138787_cov_16.722184	peg	35160	34387	-	Transcriptional regulator, ArsR family
NODE_15_length_138787_cov_16.722184	peg	35242	36384	+	putative cytochrome p450 oxidoreductase
NODE_15_length_138787_cov_16.722184	peg	36384	36731	+	Antibiotic biosynthesis monooxygenase
NODE_15_length_138787_cov_16.722184	peg	36823	37797	+	Epoxide hydrolase (EC 3.3.2.9)
NODE_15_length_138787_cov_16.722184	peg	38756	37800	-	Cobalt-zinc-cadmium resistance protein CzcD
NODE_15_length_138787_cov_16.722184	peg	39043	38771	-	FIG074102: hypothetical protein
NODE_15_length_138787_cov_16.722184	peg	39457	39263	-	FKBP-type peptidyl-prolyl cis-trans isomerase
NODE_15_length_138787_cov_16.722184	peg	39535	40803	+	Colicin E3 (EC 3.1.-.-)
NODE_15_length_138787_cov_16.722184	peg	40804	41058	+	Colicin immunity protein
NODE_15_length_138787_cov_16.722184	peg	42089	41751	-	FKBP-type peptidyl-prolyl cis-trans isomerase
NODE_15_length_138787_cov_16.722184	peg	42337	43464	+	hypothetical protein
NODE_15_length_138787_cov_16.722184	peg	45606	43963	-	Ubiquinone biosynthesis monooxygenase UbiB
NODE_15_length_138787_cov_16.722184	peg	45559	45780	+	hypothetical protein
NODE_15_length_138787_cov_16.722184	peg	45886	46482	+	LemA protein
NODE_15_length_138787_cov_16.722184	peg	46507	48459	+	Heat shock protein HtpX / FIG017973: domain of unknown function
NODE_15_length_138787_cov_16.722184	peg	48610	50433	+	Glutathione-regulated potassium-efflux system protein KefB
NODE_15_length_138787_cov_16.722184	peg	50627	51730	+	DNA alkylation repair enzyme
NODE_15_length_138787_cov_16.722184	peg	51748	52143	+	Ketosteroid isomerase homolog
NODE_15_length_138787_cov_16.722184	peg	52518	54398	+	FIG00954953: hypothetical protein
NODE_15_length_138787_cov_16.722184	peg	55418	54519	-	Transcriptional regulator, LysR family
NODE_15_length_138787_cov_16.722184	peg	55550	57196	+	Choline dehydrogenase (EC 1.1.99.1)
NODE_15_length_138787_cov_16.722184	peg	57397	59019	+	Permeases of the major facilitator superfamily
NODE_15_length_138787_cov_16.722184	peg	60439	59201	-	NAD glycohydrolase, hvnA; Halovibrin
NODE_15_length_138787_cov_16.722184	peg	62240	60546	-	NAd-glycohydrolase, hvnA
NODE_15_length_138787_cov_16.722184	peg	63871	62435	-	Secreted alkaline metalloproteinase (EC 3.4.24.-), PrtA/B/C/G homolog
NODE_15_length_138787_cov_16.722184	peg	64147	64443	+	hypothetical protein
NODE_15_length_138787_cov_16.722184	peg	64474	64803	+	hypothetical protein
NODE_15_length_138787_cov_16.722184	peg	67244	64857	-	DNA polymerase II (EC 2.7.7.7)
NODE_15_length_138787_cov_16.722184	peg	67829	68116	+	hypothetical protein
NODE_15_length_138787_cov_16.722184	peg	70182	68335	-	Exoenzymes regulatory protein AepA precursor
NODE_15_length_138787_cov_16.722184	peg	70805	70227	-	putative membrane protein
NODE_15_length_138787_cov_16.722184	peg	71522	70878	-	FIG002283: Isochorismatase family protein
NODE_15_length_138787_cov_16.722184	peg	71698	72600	+	Transcriptional regulator, LysR family
NODE_15_length_138787_cov_16.722184	peg	72880	73539	+	Probable transmembrane protein
NODE_15_length_138787_cov_16.722184	peg	74020	75384	+	glutamine synthetase family protein
NODE_15_length_138787_cov_16.722184	peg	75443	76756	+	O-acetylhomoserine sulfhydrylase (EC 2.5.1.49)
NODE_15_length_138787_cov_16.722184	peg	76941	77312	+	Protein of unknown function (DUF636) family
NODE_15_length_138787_cov_16.722184	peg	77361	77753	+	Lactoylglutathione lyase (EC 4.4.1.5)
NODE_15_length_138787_cov_16.722184	peg	78826	77924	-	Transcriptional regulator, LysR family
NODE_15_length_138787_cov_16.722184	peg	78928	80151	+	Acetylornithine aminotransferase (EC 2.6.1.11)
NODE_15_length_138787_cov_16.722184	peg	80822	80283	-	FIG00956937: hypothetical protein
NODE_15_length_138787_cov_16.722184	peg	81327	82196	+	carboxyphosphonoenolpyruvate phosphonomutase, putative
NODE_15_length_138787_cov_16.722184	peg	82693	82289	-	Sensory box histidine kinase/response regulator
NODE_15_length_138787_cov_16.722184	peg	83312	82902	-	hypothetical protein
NODE_15_length_138787_cov_16.722184	peg	85444	83309	-	Cysteine protease
NODE_15_length_138787_cov_16.722184	peg	85738	87111	+	Decarboxylase family protein
NODE_15_length_138787_cov_16.722184	peg	87336	87596	+	Ribonucleotide reductase, alpha subunit
NODE_15_length_138787_cov_16.722184	peg	88274	87660	-	NAD(P)H oxidoreductase YRKL (EC 1.6.99.-) @ Putative NADPH-quinone reductase (modulator of drug activity B) @ Flavodoxin 2
NODE_15_length_138787_cov_16.722184	peg	88367	88993	+	Transcriptional regulator, TetR family
NODE_15_length_138787_cov_16.722184	peg	90231	88990	-	Multidrug-efflux transporter, major facilitator superfamily (MFS) (TC 2.A.1)
NODE_15_length_138787_cov_16.722184	peg	91326	90367	-	transcriptional regulator, AraC family
NODE_15_length_138787_cov_16.722184	peg	91408	92250	+	Sterol desaturase family protein
NODE_15_length_138787_cov_16.722184	peg	92247	92843	+	Azoreductase
NODE_15_length_138787_cov_16.722184	peg	93146	93865	+	Phosphatidylcholine synthase (EC 2.7.8.24)
NODE_15_length_138787_cov_16.722184	peg	93902	94267	+	putative membrane protein
NODE_15_length_138787_cov_16.722184	peg	94383	94781	+	Ribosomal protein S3AE
NODE_15_length_138787_cov_16.722184	peg	94795	95235	+	Acetyltransferase (EC 2.3.1.-)
NODE_15_length_138787_cov_16.722184	peg	95847	95437	-	hypothetical protein
NODE_15_length_138787_cov_16.722184	peg	96780	95941	-	transcriptional regulator, AraC family
NODE_15_length_138787_cov_16.722184	peg	97455	96895	-	Transcriptional regulator NfxB
NODE_15_length_138787_cov_16.722184	peg	97627	98790	+	Multidrug efflux RND membrane fusion protein MexC
NODE_15_length_138787_cov_16.722184	peg	98818	101958	+	RND efflux system, inner membrane transporter CmeB
NODE_15_length_138787_cov_16.722184	peg	101964	103364	+	RND efflux system, outer membrane lipoprotein CmeC
NODE_15_length_138787_cov_16.722184	peg	104407	103445	-	Transcriptional regulator, AraC family
NODE_15_length_138787_cov_16.722184	peg	104515	105060	+	Mesenchymal stem cell protein DSCD75
NODE_15_length_138787_cov_16.722184	peg	107180	105192	-	Putative collagenase
NODE_15_length_138787_cov_16.722184	peg	107685	107305	-	Bona fide RidA/YjgF/TdcF/RutC subgroup
NODE_15_length_138787_cov_16.722184	peg	108245	108382	+	hypothetical protein
NODE_15_length_138787_cov_16.722184	peg	108947	110383	+	PBS lyase HEAT-like repeat domain protein
NODE_15_length_138787_cov_16.722184	peg	110572	111381	+	Membrane-bound lytic murein transglycosylase D precursor (EC 3.2.1.-)
NODE_15_length_138787_cov_16.722184	peg	113096	114037	+	Methyltransferase (EC 2.1.1.-)
NODE_15_length_138787_cov_16.722184	peg	114962	114063	-	Thioredoxin reductase (EC 1.8.1.9)
NODE_15_length_138787_cov_16.722184	peg	115111	115566	+	Rrf2 family transcriptional regulator, group III
NODE_15_length_138787_cov_16.722184	peg	116778	115585	-	hypothetical protein
NODE_15_length_138787_cov_16.722184	peg	116821	117024	+	hypothetical protein
NODE_15_length_138787_cov_16.722184	peg	117869	117003	-	Transcriptional regulator, AraC family
NODE_15_length_138787_cov_16.722184	peg	118722	117934	-	Galactitol utilization operon repressor
NODE_15_length_138787_cov_16.722184	peg	118908	119807	+	Dienelactone hydrolase family
NODE_15_length_138787_cov_16.722184	peg	121277	119859	-	FIG00613581: hypothetical protein
NODE_15_length_138787_cov_16.722184	peg	122497	121565	-	Transcriptional regulator, LysR family
NODE_15_length_138787_cov_16.722184	peg	122638	123042	+	RidA/YER057c/UK114 superfamily, group 2, YoaB-like protein
NODE_15_length_138787_cov_16.722184	peg	123262	124602	+	D-serine permease DsdX
NODE_15_length_138787_cov_16.722184	peg	124628	125980	+	D-serine dehydratase (EC 4.3.1.18)
NODE_15_length_138787_cov_16.722184	peg	126005	126952	+	D-serine dehydratase transcriptional activator
NODE_15_length_138787_cov_16.722184	peg	127178	126984	-	FIG00958400: hypothetical protein
NODE_15_length_138787_cov_16.722184	peg	127711	127220	-	Copper metallochaperone, bacterial analog of Cox17 protein
NODE_15_length_138787_cov_16.722184	peg	128277	127711	-	Cytochrome oxidase biogenesis protein Sco1/SenC/PrrC, putative copper metallochaperone
NODE_15_length_138787_cov_16.722184	peg	128844	128485	-	hypothetical protein
NODE_15_length_138787_cov_16.722184	peg	129027	130472	+	Sulfate permease
NODE_15_length_138787_cov_16.722184	peg	130737	132365	+	Methyl-accepting chemotaxis protein I (serine chemoreceptor protein)
NODE_15_length_138787_cov_16.722184	peg	133737	132403	-	Transcriptional regulator, GntR family domain / Aspartate aminotransferase (EC 2.6.1.1)
NODE_15_length_138787_cov_16.722184	peg	133865	134761	+	Permease of the drug/metabolite transporter (DMT) superfamily
NODE_15_length_138787_cov_16.722184	peg	135500	135171	-	Valyl-tRNA synthetase
NODE_15_length_138787_cov_16.722184	peg	136513	135605	-	Glycine cleavage system transcriptional activator GcvA
NODE_15_length_138787_cov_16.722184	peg	136661	137614	+	Permease of the drug/metabolite transporter (DMT) superfamily
NODE_15_length_138787_cov_16.722184	peg	137763	138191	+	FIG00958024: hypothetical protein
NODE_15_length_138787_cov_16.722184	peg	138227	138721	+	thioesterase family protein
NODE_16_length_124320_cov_18.585814	peg	64	681	+	FIG126011: Hypothetical protein
NODE_16_length_124320_cov_18.585814	peg	910	2127	+	Methyltransferase (EC 2.1.1.-)
NODE_16_length_124320_cov_18.585814	peg	3161	2265	-	Permease of the drug/metabolite transporter (DMT) superfamily
NODE_16_length_124320_cov_18.585814	peg	3599	4180	+	ThiJ/PfpI family protein
NODE_16_length_124320_cov_18.585814	peg	4261	4566	+	FIG00954264: hypothetical protein
NODE_16_length_124320_cov_18.585814	peg	5095	4742	-	hypothetical protein
NODE_16_length_124320_cov_18.585814	peg	6643	5690	-	predicted biotin regulatory protein BioR (GntR family)
NODE_16_length_124320_cov_18.585814	peg	7057	8415	+	Asp-tRNAAsn/Glu-tRNAGln amidotransferase A subunit and related amidases
NODE_16_length_124320_cov_18.585814	peg	8462	9352	+	Putative polysaccharide deacetylase
NODE_16_length_124320_cov_18.585814	peg	9381	10721	+	Putative sugar transporter
NODE_16_length_124320_cov_18.585814	peg	10734	11495	+	3-oxoacyl-[acyl-carrier protein] reductase (EC 1.1.1.100)
NODE_16_length_124320_cov_18.585814	peg	11705	12454	+	Oxidoreductase, short chain dehydrogenase/reductase family
NODE_16_length_124320_cov_18.585814	peg	12468	12767	+	FIG00953907: hypothetical protein
NODE_16_length_124320_cov_18.585814	peg	12764	13771	+	Putative metal chaperone, involved in Zn homeostasis, GTPase of COG0523 family
NODE_16_length_124320_cov_18.585814	peg	13771	14979	+	Oligopeptide ABC transporter, periplasmic oligopeptide-binding protein OppA (TC 3.A.1.5.1)
NODE_16_length_124320_cov_18.585814	peg	17671	15098	-	Putative Ton-B dependent hemine receptor
NODE_16_length_124320_cov_18.585814	peg	18750	17791	-	Iron siderophore sensor protein
NODE_16_length_124320_cov_18.585814	peg	19286	18747	-	FIG006045: Sigma factor, ECF subfamily
NODE_16_length_124320_cov_18.585814	peg	19502	19837	+	FIG00638559: hypothetical protein
NODE_16_length_124320_cov_18.585814	peg	20950	20063	-	4-hydroxy-tetrahydrodipicolinate synthase (EC 4.3.3.7)
NODE_16_length_124320_cov_18.585814	peg	21763	20981	-	Ribulose-5-phosphate 4-epimerase and related epimerases and aldolases
NODE_16_length_124320_cov_18.585814	peg	21944	22465	+	Transcriptional regulator, MerR family
NODE_16_length_124320_cov_18.585814	peg	23599	22580	-	FIG00953317: hypothetical protein
NODE_16_length_124320_cov_18.585814	peg	23757	24905	+	Alcohol dehydrogenase (EC 1.1.1.1)
NODE_16_length_124320_cov_18.585814	peg	25279	24980	-	Death on curing protein, Doc toxin
NODE_16_length_124320_cov_18.585814	peg	25415	25269	-	hypothetical protein
NODE_16_length_124320_cov_18.585814	peg	25644	26060	+	Fosfomycin resistance protein FosA
NODE_16_length_124320_cov_18.585814	peg	26188	26826	+	L-lysine permease
NODE_16_length_124320_cov_18.585814	peg	26938	28287	+	diguanylate cyclase/phosphodiesterase (GGDEF & EAL domains) with PAS/PAC sensor(s)
NODE_16_length_124320_cov_18.585814	peg	28426	28950	+	putative exported protein
NODE_16_length_124320_cov_18.585814	peg	29558	29064	-	AidA
NODE_16_length_124320_cov_18.585814	peg	30226	29723	-	AidA
NODE_16_length_124320_cov_18.585814	peg	31407	30508	-	hypothetical protein
NODE_16_length_124320_cov_18.585814	peg	32964	31756	-	MFS general substrate transporter
NODE_16_length_124320_cov_18.585814	peg	34589	33360	-	hypothetical protein
NODE_16_length_124320_cov_18.585814	peg	35770	34994	-	Transcriptional regulator, AraC family
NODE_16_length_124320_cov_18.585814	peg	37149	35884	-	Putative oxidoreductase in 4-hydroxyproline catabolic gene cluster
NODE_16_length_124320_cov_18.585814	peg	37379	37146	-	Opine oxidase subunit C
NODE_16_length_124320_cov_18.585814	peg	38509	37376	-	D-amino-acid oxidase (EC 1.4.3.3)
NODE_16_length_124320_cov_18.585814	peg	39438	38506	-	4-hydroxyproline epimerase (EC 5.1.1.8)
NODE_16_length_124320_cov_18.585814	peg	39898	40818	+	1-pyrroline-4-hydroxy-2-carboxylate deaminase (EC 3.5.4.22)
NODE_16_length_124320_cov_18.585814	peg	40991	42559	+	Aspartate-proton symporter
NODE_16_length_124320_cov_18.585814	peg	42600	44174	+	Ketoglutarate semialdehyde dehydrogenase (EC 1.2.1.26)
NODE_16_length_124320_cov_18.585814	peg	44294	45307	+	Ureidoglycolate/malate/sulfolactate dehydrogenase family (EC 1.1.1.-)
NODE_16_length_124320_cov_18.585814	peg	45972	46322	+	hypothetical protein
NODE_16_length_124320_cov_18.585814	peg	46472	47002	+	GCN5-related N-acetyltransferase
NODE_16_length_124320_cov_18.585814	peg	47251	47526	+	lipoprotein, putative
NODE_16_length_124320_cov_18.585814	peg	48279	47617	-	Predicted dinucleotide-binding enzymes
NODE_16_length_124320_cov_18.585814	peg	48379	49272	+	Transcriptional regulator, LysR family
NODE_16_length_124320_cov_18.585814	peg	49508	51286	+	GAF domain/GGDEF domain/EAL domain protein
NODE_16_length_124320_cov_18.585814	peg	52234	51320	-	Phospholipase/lecithinase/hemolysin
NODE_16_length_124320_cov_18.585814	peg	52831	52364	-	FOG: GAF domain
NODE_16_length_124320_cov_18.585814	peg	53520	53077	-	Antitoxin 1
NODE_16_length_124320_cov_18.585814	rna	54215	54142	-	tRNA-Gly-CCC
NODE_16_length_124320_cov_18.585814	peg	55302	54418	-	(R)-3-hydroxydecanoyl-ACP:CoA transacylase PhaG (3-hydroxyacyl-CoA-acyl carrier protein transferase) (EC 2.4.1.-)
NODE_16_length_124320_cov_18.585814	peg	56346	55654	-	Ribosomal small subunit pseudouridine synthase A (EC 4.2.1.70)
NODE_16_length_124320_cov_18.585814	peg	56613	56380	-	DNA or RNA helicases of superfamily II
NODE_16_length_124320_cov_18.585814	peg	58093	56606	-	GGDEF domain protein
NODE_16_length_124320_cov_18.585814	peg	58366	58812	+	hypothetical protein
NODE_16_length_124320_cov_18.585814	peg	59980	58868	-	Enoyl-CoA hydratase (EC 4.2.1.17)
NODE_16_length_124320_cov_18.585814	peg	60112	60804	+	Uracil-DNA glycosylase, family 1
NODE_16_length_124320_cov_18.585814	peg	61944	60907	-	Ammonia monooxygenase
NODE_16_length_124320_cov_18.585814	peg	63451	61937	-	Tricarboxylate transport membrane protein TctA
NODE_16_length_124320_cov_18.585814	peg	63911	63453	-	Tricarboxylate transport protein TctB
NODE_16_length_124320_cov_18.585814	peg	64957	63968	-	Tricarboxylate transport protein TctC
NODE_16_length_124320_cov_18.585814	peg	66330	65038	-	Tricarboxylate porin OpdH
NODE_16_length_124320_cov_18.585814	peg	66566	67237	+	Tricarboxylate transport transcriptional regulator TctD
NODE_16_length_124320_cov_18.585814	peg	67230	68615	+	Tricarboxylate transport sensor protein TctE
NODE_16_length_124320_cov_18.585814	peg	69454	68633	-	Predicted signal transduction protein
NODE_16_length_124320_cov_18.585814	peg	70433	69492	-	Folate-dependent protein for Fe/S cluster synthesis/repair in oxidative stress
NODE_16_length_124320_cov_18.585814	peg	70583	70837	+	YgfY COG2938
NODE_16_length_124320_cov_18.585814	peg	70821	71273	+	FIG00955375: hypothetical protein
NODE_16_length_124320_cov_18.585814	peg	72858	71242	-	L-aspartate oxidase (EC 1.4.3.16)
NODE_16_length_124320_cov_18.585814	peg	73420	74001	+	RNA polymerase sigma-H factor AlgT
NODE_16_length_124320_cov_18.585814	peg	74033	74620	+	Sigma factor RpoE negative regulatory protein RseA
NODE_16_length_124320_cov_18.585814	peg	74629	75591	+	Sigma factor RpoE negative regulatory protein RseB precursor
NODE_16_length_124320_cov_18.585814	peg	75840	77267	+	HtrA protease/chaperone protein
NODE_16_length_124320_cov_18.585814	peg	78777	77344	-	Exported zinc metalloprotease YfgC precursor
NODE_16_length_124320_cov_18.585814	peg	78875	79114	+	Rhodanese-like domain protein
NODE_16_length_124320_cov_18.585814	peg	79156	80226	+	Putative permease PerM (= YfgO)
NODE_16_length_124320_cov_18.585814	peg	80781	80308	-	Thiol peroxidase, Bcp-type (EC 1.11.1.15)
NODE_16_length_124320_cov_18.585814	peg	81352	80792	-	Glycine cleavage system transcriptional antiactivator GcvR
NODE_16_length_124320_cov_18.585814	peg	81696	82559	+	4-hydroxy-tetrahydrodipicolinate synthase (EC 4.3.3.7)
NODE_16_length_124320_cov_18.585814	peg	82577	83689	+	Outer membrane protein NlpB, lipoprotein component of the protein assembly complex (forms a complex with YaeT, YfiO, and YfgL); Lipoprotein-34 precursor
NODE_16_length_124320_cov_18.585814	peg	83694	84452	+	Metal-dependent hydrolases of the beta-lactamase superfamily I
NODE_16_length_124320_cov_18.585814	peg	84481	85191	+	Phosphoribosylaminoimidazole-succinocarboxamide synthase (EC 6.3.2.6)
NODE_16_length_124320_cov_18.585814	rna	85276	85365	+	tRNA-Ser-CGA
NODE_16_length_124320_cov_18.585814	peg	91551	85528	-	T1SS secreted agglutinin RTX
NODE_16_length_124320_cov_18.585814	peg	91564	91836	+	hypothetical protein
NODE_16_length_124320_cov_18.585814	peg	93234	93109	-	hypothetical protein
NODE_16_length_124320_cov_18.585814	peg	93289	93480	+	hypothetical protein
NODE_16_length_124320_cov_18.585814	peg	94219	93590	-	probable two-component response regulator
NODE_16_length_124320_cov_18.585814	peg	94857	95303	+	Long polar fimbria protein A precursor
NODE_16_length_124320_cov_18.585814	peg	96266	98845	+	Outer membrane usher protein FIMD
NODE_16_length_124320_cov_18.585814	peg	98845	99624	+	Probable pilin chaperone
NODE_16_length_124320_cov_18.585814	peg	99704	101416	+	Hemolysin activation/secretion protein associated with VreARI signalling system
NODE_16_length_124320_cov_18.585814	peg	101670	101413	-	hypothetical protein
NODE_16_length_124320_cov_18.585814	peg	101632	104532	+	Large exoproteins involved in heme utilization or adhesion
NODE_16_length_124320_cov_18.585814	peg	104917	104765	-	hypothetical protein
NODE_16_length_124320_cov_18.585814	peg	104949	105890	+	probable fimbrial protein
NODE_16_length_124320_cov_18.585814	peg	105985	106914	+	Transcriptional regulator, LysR family
NODE_16_length_124320_cov_18.585814	peg	107006	107368	+	Probable 5-carboxymethyl-2-hydroxymuconate delta isomerase
NODE_16_length_124320_cov_18.585814	peg	108331	107393	-	Transcriptional regulator, LysR family
NODE_16_length_124320_cov_18.585814	peg	109426	108515	-	putative membrane protein
NODE_16_length_124320_cov_18.585814	peg	110627	109443	-	Cyanate transport protein CynX
NODE_16_length_124320_cov_18.585814	peg	111233	110763	-	Cyanate hydratase (EC 4.2.1.104)
NODE_16_length_124320_cov_18.585814	peg	111970	111311	-	Carbonic anhydrase (EC 4.2.1.1)
NODE_16_length_124320_cov_18.585814	peg	112082	112972	+	Cyn operon transcriptional activator
NODE_16_length_124320_cov_18.585814	peg	113727	112945	-	Cyclohexadienyl dehydratase (EC 4.2.1.51)(EC 4.2.1.91)
NODE_16_length_124320_cov_18.585814	peg	113994	115643	+	membrane protein, putative
NODE_16_length_124320_cov_18.585814	peg	115728	116411	+	SAM-dependent methyltransferases
NODE_16_length_124320_cov_18.585814	peg	116534	117667	+	Ribonuclease D (EC 3.1.26.3)
NODE_16_length_124320_cov_18.585814	peg	117664	117957	+	Protein YcgL
NODE_16_length_124320_cov_18.585814	peg	118085	119017	+	D-3-phosphoglycerate dehydrogenase (EC 1.1.1.95)
NODE_16_length_124320_cov_18.585814	peg	119746	119153	-	Nitroreductase family protein
NODE_16_length_124320_cov_18.585814	peg	120028	120477	+	YcgN (Fragment)
NODE_16_length_124320_cov_18.585814	peg	120524	121762	+	FIG00954807: hypothetical protein
NODE_16_length_124320_cov_18.585814	peg	122273	121902	-	FIG00954302: hypothetical protein
NODE_16_length_124320_cov_18.585814	peg	122811	122374	-	tRNA (guanosine(18)-2'-O)-methyltransferase (EC 2.1.1.34)
NODE_16_length_124320_cov_18.585814	peg	123372	123007	-	putative cytoplasmic protein
NODE_16_length_124320_cov_18.585814	peg	124108	123422	-	FIG00954793: hypothetical protein
NODE_17_length_86401_cov_18.258004	peg	199	74	-	hypothetical protein
NODE_17_length_86401_cov_18.258004	peg	13534	353	-	Pyoverdine sidechain non-ribosomal peptide synthetase PvdD
NODE_17_length_86401_cov_18.258004	peg	20122	13547	-	Pyoverdine sidechain non-ribosomal peptide synthetase PvdJ
NODE_17_length_86401_cov_18.258004	peg	31281	20122	-	Pyoverdine sidechain non-ribosomal peptide synthetase PvdI
NODE_17_length_86401_cov_18.258004	peg	31493	32461	+	iron-chelator utilization protein
NODE_17_length_86401_cov_18.258004	peg	33306	32563	-	Probable thioesterase involved in non-ribosomal peptide biosynthesis, PA2411 homolog
NODE_17_length_86401_cov_18.258004	peg	34682	33489	-	ABC transporter, permease protein
NODE_17_length_86401_cov_18.258004	peg	34815	35402	+	Transcriptional regulator, TetR family
NODE_17_length_86401_cov_18.258004	peg	35572	36042	+	Amidases related to nicotinamidase
NODE_17_length_86401_cov_18.258004	peg	36180	37082	+	Epoxide hydrolase (EC 3.3.2.9)
NODE_17_length_86401_cov_18.258004	peg	38060	37068	-	Transcriptional regulator containing an amidase domain and an AraC-type DNA-binding HTH domain
NODE_17_length_86401_cov_18.258004	peg	38175	38861	+	ThiJ/PfpI family protein
NODE_17_length_86401_cov_18.258004	peg	39155	39559	+	hypothetical protein
NODE_17_length_86401_cov_18.258004	peg	40587	39781	-	Streptomycin 3''-kinase (EC 2.7.1.87)
NODE_17_length_86401_cov_18.258004	peg	40899	40603	-	Transcriptional regulator, ArsR family
NODE_17_length_86401_cov_18.258004	peg	41407	40952	-	Aha1 domain superfamily
NODE_17_length_86401_cov_18.258004	peg	41599	42000	+	FIG00638667: hypothetical protein
NODE_17_length_86401_cov_18.258004	peg	43230	42103	-	Quinohemoprotein amine dehydrogenase beta subunit (EC 1.4.99.-)
NODE_17_length_86401_cov_18.258004	peg	43577	43254	-	Quinohemoprotein amine dehydrogenase gamma subunit (EC 1.4.99.-)
NODE_17_length_86401_cov_18.258004	peg	45012	43579	-	Arylsulfatase regulator (Fe-S oxidoreductase)
NODE_17_length_86401_cov_18.258004	peg	46649	45093	-	Quinohemoprotein amine dehydrogenase 60 kDa subunit
NODE_17_length_86401_cov_18.258004	peg	48561	47404	-	FIG00960460: hypothetical protein
NODE_17_length_86401_cov_18.258004	peg	48772	49437	+	Beta-phosphoglucomutase (EC 5.4.2.6)
NODE_17_length_86401_cov_18.258004	peg	49568	49972	+	hypothetical protein
NODE_17_length_86401_cov_18.258004	peg	50203	51768	+	Aerotaxis receptor Aer
NODE_17_length_86401_cov_18.258004	peg	52315	51926	-	Periplasmic lysozyme inhibitor of c-type lysozyme
NODE_17_length_86401_cov_18.258004	peg	52548	54038	+	Aldehyde dehydrogenase (EC 1.2.1.3)
NODE_17_length_86401_cov_18.258004	peg	54269	56170	+	Twin-arginine translocation signal domain protein
NODE_17_length_86401_cov_18.258004	peg	57741	56434	-	Probable alkylhalidase homolog (EC 3.8.1.1)
NODE_17_length_86401_cov_18.258004	peg	58415	57738	-	Extracellular protease
NODE_17_length_86401_cov_18.258004	peg	60123	58405	-	Lipid A export ATP-binding/permease protein MsbA
NODE_17_length_86401_cov_18.258004	peg	62027	60123	-	sigma-54 dependent transcriptional regulator
NODE_17_length_86401_cov_18.258004	peg	63233	64282	+	hypothetical protein
NODE_17_length_86401_cov_18.258004	peg	64455	65645	+	hypothetical protein
NODE_17_length_86401_cov_18.258004	peg	65710	67839	+	Tryptophan 2-monooxygenase (EC 1.13.12.3)
NODE_17_length_86401_cov_18.258004	peg	68410	67964	-	hypothetical protein
NODE_17_length_86401_cov_18.258004	peg	68750	68586	-	Porin, opacity type precursor
NODE_17_length_86401_cov_18.258004	peg	68997	68824	-	hypothetical protein
NODE_17_length_86401_cov_18.258004	peg	69996	69109	-	Transcriptional regulator, LysR family
NODE_17_length_86401_cov_18.258004	peg	70689	70003	-	Isochorismatase (EC 3.3.2.1)
NODE_17_length_86401_cov_18.258004	peg	73069	71684	-	hypothetical protein Pfl_5213
NODE_17_length_86401_cov_18.258004	peg	73584	73874	+	hypothetical protein
NODE_17_length_86401_cov_18.258004	peg	76339	75314	-	Acetylpolyamine aminohydrolase
NODE_17_length_86401_cov_18.258004	peg	77579	76350	-	N-carbamoyl-L-amino acid hydrolase (EC 3.5.1.87)
NODE_17_length_86401_cov_18.258004	peg	78912	77608	-	Permeases of the major facilitator superfamily
NODE_17_length_86401_cov_18.258004	peg	79095	80030	+	Cys regulon transcriptional activator CysB
NODE_17_length_86401_cov_18.258004	peg	80953	80024	-	D-3-phosphoglycerate dehydrogenase (EC 1.1.1.95)
NODE_17_length_86401_cov_18.258004	peg	81705	80950	-	Ribulose-5-phosphate 4-epimerase and related epimerases and aldolases
NODE_17_length_86401_cov_18.258004	peg	83003	81702	-	Major facilitator family transporter
NODE_17_length_86401_cov_18.258004	peg	83159	84145	+	Hydrogen peroxide-inducible genes activator
NODE_17_length_86401_cov_18.258004	peg	86039	84147	-	Cell division protein FtsI [Peptidoglycan synthetase] (EC 2.4.1.129)
NODE_17_length_86401_cov_18.258004	rna	86401	86303	-	5S RNA
NODE_18_length_60114_cov_19.544368	peg	170	310	+	hypothetical protein
NODE_18_length_60114_cov_19.544368	peg	364	675	+	hypothetical protein
NODE_18_length_60114_cov_19.544368	peg	1218	736	-	Acetyltransferase, GNAT family (EC 2.3.1.-)
NODE_18_length_60114_cov_19.544368	peg	3363	1267	-	Peptidase M50
NODE_18_length_60114_cov_19.544368	peg	4682	3363	-	Probable membrane-fusion protein
NODE_18_length_60114_cov_19.544368	peg	5431	4679	-	Membrane-fusion protein
NODE_18_length_60114_cov_19.544368	peg	5703	7874	+	FIG00955784: hypothetical protein
NODE_18_length_60114_cov_19.544368	peg	7877	8623	+	FIG00955129: hypothetical protein
NODE_18_length_60114_cov_19.544368	peg	8860	9549	+	hypothetical protein
NODE_18_length_60114_cov_19.544368	peg	11004	9556	-	Outer membrane component of tripartite multidrug resistance system
NODE_18_length_60114_cov_19.544368	peg	12059	11001	-	Membrane fusion component of tripartite multidrug resistance system
NODE_18_length_60114_cov_19.544368	peg	13614	12085	-	Inner membrane component of tripartite multidrug resistance system
NODE_18_length_60114_cov_19.544368	peg	14719	13802	-	Transcriptional regulator
NODE_18_length_60114_cov_19.544368	peg	15821	14955	-	Taurine transport system permease protein TauC
NODE_18_length_60114_cov_19.544368	peg	16702	15842	-	Taurine transport ATP-binding protein TauB
NODE_18_length_60114_cov_19.544368	peg	17745	16708	-	Taurine-binding periplasmic protein TauA
NODE_18_length_60114_cov_19.544368	peg	18663	17773	-	Alpha-ketoglutarate-dependent taurine dioxygenase (EC 1.14.11.17)
NODE_18_length_60114_cov_19.544368	peg	18622	18828	+	hypothetical protein
NODE_18_length_60114_cov_19.544368	peg	20384	19017	-	Type I secretion system, membrane fusion protein LapC
NODE_18_length_60114_cov_19.544368	peg	22482	20374	-	Type I secretion system ATPase, LssB family LapB
NODE_18_length_60114_cov_19.544368	peg	23918	22569	-	Type I secretion system, outer membrane component LapE
NODE_18_length_60114_cov_19.544368	peg	26277	24274	-	PE family protein
NODE_18_length_60114_cov_19.544368	peg	27132	40652	+	T1SS secreted agglutinin RTX
NODE_18_length_60114_cov_19.544368	peg	40800	41138	+	Tryptophan synthase beta chain like (EC 4.2.1.20)
NODE_18_length_60114_cov_19.544368	peg	43153	41207	-	Membrane bound c-di-GMP receptor LapD
NODE_18_length_60114_cov_19.544368	peg	43857	43168	-	T1SS associated transglutaminase-like cysteine proteinase LapP
NODE_18_length_60114_cov_19.544368	peg	44135	44827	+	Predicted regulator PutR for proline utilization, GntR family
NODE_18_length_60114_cov_19.544368	peg	44900	45655	+	Putative thioesterase
NODE_18_length_60114_cov_19.544368	peg	46336	47112	+	PROBABLE REMNANT OF A TRANSPOSASE GENE PROTEIN
NODE_18_length_60114_cov_19.544368	peg	47109	48038	+	FIG00953743: hypothetical protein
NODE_18_length_60114_cov_19.544368	peg	48054	51488	+	Non-ribosomal peptide synthetase modules and related proteins
NODE_18_length_60114_cov_19.544368	peg	51512	51976	+	FIG00958473: hypothetical protein
NODE_18_length_60114_cov_19.544368	peg	53919	52039	-	Chemotactic transducer
NODE_18_length_60114_cov_19.544368	peg	53923	54063	+	hypothetical protein
NODE_18_length_60114_cov_19.544368	peg	54233	54733	+	RNA polymerase sigma-70 factor, ECF subfamily
NODE_18_length_60114_cov_19.544368	peg	54730	55749	+	Fe2+-dicitrate sensor, membrane component
NODE_18_length_60114_cov_19.544368	peg	55853	58348	+	Ferrichrome-iron receptor
NODE_18_length_60114_cov_19.544368	peg	58412	59587	+	Sulfite reductase [NADPH] flavoprotein alpha-component (EC 1.8.1.2)
NODE_18_length_60114_cov_19.544368	rna	59888	59769	-	5S RNA
NODE_18_length_60114_cov_19.544368	rna	60114	59995	-	5S RNA
NODE_19_length_59269_cov_17.184607	peg	1253	261	-	Molybdenum cofactor biosynthesis protein MoaA
NODE_19_length_59269_cov_17.184607	peg	2226	1264	-	Peptidyl-prolyl cis-trans isomerase PpiD (EC 5.2.1.8)
NODE_19_length_59269_cov_17.184607	peg	2899	2237	-	Respiratory nitrate reductase gamma chain (EC 1.7.99.4)
NODE_19_length_59269_cov_17.184607	peg	3665	2910	-	Respiratory nitrate reductase delta chain (EC 1.7.99.4)
NODE_19_length_59269_cov_17.184607	peg	5206	3668	-	Respiratory nitrate reductase beta chain (EC 1.7.99.4)
NODE_19_length_59269_cov_17.184607	peg	8983	5216	-	Respiratory nitrate reductase alpha chain (EC 1.7.99.4)
NODE_19_length_59269_cov_17.184607	peg	10449	9052	-	Nitrate/nitrite transporter
NODE_19_length_59269_cov_17.184607	peg	11731	10436	-	Nitrate/nitrite transporter
NODE_19_length_59269_cov_17.184607	peg	12045	13859	+	Nitrate/nitrite sensor protein (EC 2.7.3.-)
NODE_19_length_59269_cov_17.184607	peg	13856	14503	+	Nitrate/nitrite response regulator protein
NODE_19_length_59269_cov_17.184607	peg	14619	15296	+	Nitric oxide -responding transcriptional regulator Dnr (Crp/Fnr family)
NODE_19_length_59269_cov_17.184607	peg	15892	15425	-	FIG138517: Putative lipid carrier protein
NODE_19_length_59269_cov_17.184607	peg	16803	15913	-	FIG139928: Putative protease
NODE_19_length_59269_cov_17.184607	peg	17809	16814	-	FIG139552: Putative protease
NODE_19_length_59269_cov_17.184607	peg	19155	17920	-	Molybdopterin biosynthesis protein MoeA
NODE_19_length_59269_cov_17.184607	peg	19718	19152	-	Molybdenum cofactor biosynthesis protein MoaB
NODE_19_length_59269_cov_17.184607	peg	20463	19816	-	Pyridoxamine 5'-phosphate oxidase (EC 1.4.3.5)
NODE_19_length_59269_cov_17.184607	peg	22255	20729	-	Functional role page for Anaerobic nitric oxide reductase transcription regulator NorR
NODE_19_length_59269_cov_17.184607	peg	22443	22324	-	hypothetical protein
NODE_19_length_59269_cov_17.184607	peg	22405	23121	+	Nitric oxide-dependent regulator DnrN or NorA
NODE_19_length_59269_cov_17.184607	peg	23603	23163	-	putative membrane protein
NODE_19_length_59269_cov_17.184607	peg	24823	23633	-	NnrS protein involved in response to NO
NODE_19_length_59269_cov_17.184607	peg	25405	26088	+	Nitric oxide -responding transcriptional regulator Dnr (Crp/Fnr family)
NODE_19_length_59269_cov_17.184607	peg	26085	26279	+	hypothetical protein
NODE_19_length_59269_cov_17.184607	peg	28491	26656	-	Nitric oxide reductase activation protein NorD
NODE_19_length_59269_cov_17.184607	peg	29996	28569	-	Nitric-oxide reductase subunit B (EC 1.7.99.7)
NODE_19_length_59269_cov_17.184607	peg	30440	30000	-	Nitric-oxide reductase subunit C (EC 1.7.99.7)
NODE_19_length_59269_cov_17.184607	peg	30805	30539	-	Nitric oxide reductase activation protein NorF
NODE_19_length_59269_cov_17.184607	peg	31409	30810	-	Nitric oxide reductase activation protein NorE
NODE_19_length_59269_cov_17.184607	peg	32184	31393	-	Nitric oxide reductase activation protein NorQ
NODE_19_length_59269_cov_17.184607	peg	33672	32314	-	Coproporphyrinogen III oxidase, oxygen-independent (EC 1.3.99.22)
NODE_19_length_59269_cov_17.184607	peg	34208	33765	-	putative membrane protein
NODE_19_length_59269_cov_17.184607	peg	34458	34213	-	Molybdenum cofactor biosynthesis protein MoaD
NODE_19_length_59269_cov_17.184607	peg	34940	34455	-	Molybdenum cofactor biosynthesis protein MoaC
NODE_19_length_59269_cov_17.184607	peg	36182	35166	-	hypothetical protein
NODE_19_length_59269_cov_17.184607	peg	36547	36152	-	hypothetical protein
NODE_19_length_59269_cov_17.184607	peg	36575	38227	+	ABC-type antimicrobial peptide transport system, ATPase component
NODE_19_length_59269_cov_17.184607	peg	41543	39072	-	TonB-dependent siderophore receptor precursor
NODE_19_length_59269_cov_17.184607	peg	42615	41656	-	Fe2+-dicitrate sensor, membrane component
NODE_19_length_59269_cov_17.184607	peg	43133	42612	-	heme uptake regulator
NODE_19_length_59269_cov_17.184607	peg	44685	43360	-	Nitrilotriacetate monooxygenase component A (EC 1.14.13.-)
NODE_19_length_59269_cov_17.184607	peg	44674	44787	+	hypothetical protein
NODE_19_length_59269_cov_17.184607	peg	47262	44866	-	TonB-dependent receptor; Outer membrane receptor for ferrienterochelin and colicins
NODE_19_length_59269_cov_17.184607	peg	47574	48557	+	Integral membrane protein TerC
NODE_19_length_59269_cov_17.184607	peg	49617	48583	-	hypothetical protein
NODE_19_length_59269_cov_17.184607	peg	51657	49621	-	Putative ATP binding protein SugR
NODE_19_length_59269_cov_17.184607	peg	52225	52103	-	hypothetical protein
NODE_19_length_59269_cov_17.184607	peg	52358	53029	+	FIG00961921: hypothetical protein
NODE_19_length_59269_cov_17.184607	peg	53607	53107	-	Acetyltransferase
NODE_19_length_59269_cov_17.184607	peg	54987	56780	+	predicted ATP-dependent endonuclease, OLD family
NODE_1_length_879397_cov_18.777134	peg	1841	1293	-	Putrescine utilization regulator
NODE_1_length_879397_cov_18.777134	peg	3478	2195	-	Gamma-glutamyl-putrescine oxidase (EC1.4.3.-)
NODE_1_length_879397_cov_18.777134	peg	5021	3531	-	Gamma-glutamyl-aminobutyraldehyde dehydrogenase (EC 1.2.1.-)
NODE_1_length_879397_cov_18.777134	peg	6431	5055	-	Gamma-glutamyl-putrescine synthetase (EC 6.3.1.11)
NODE_1_length_879397_cov_18.777134	peg	6697	7458	+	Gamma-glutamyl-GABA hydrolase (EC 3.5.1.94)
NODE_1_length_879397_cov_18.777134	peg	7694	8836	+	Putrescine transport ATP-binding protein PotG (TC 3.A.1.11.2)
NODE_1_length_879397_cov_18.777134	peg	8848	9759	+	Putrescine transport system permease protein PotH (TC 3.A.1.11.2)
NODE_1_length_879397_cov_18.777134	peg	9756	10637	+	Putrescine transport system permease protein PotI (TC 3.A.1.11.2)
NODE_1_length_879397_cov_18.777134	peg	10745	11857	+	Putrescine ABC transporter putrescine-binding protein PotF (TC 3.A.1.11.2)
NODE_1_length_879397_cov_18.777134	peg	12101	12625	+	Mll4293 protein
NODE_1_length_879397_cov_18.777134	peg	12650	13834	+	N-methyl-L-tryptophan oxidase (EC 1.5.3.-)
NODE_1_length_879397_cov_18.777134	peg	14009	14449	+	Inosine-5'-monophosphate dehydrogenase (EC 1.1.1.205)
NODE_1_length_879397_cov_18.777134	peg	14647	14877	+	Gsr0356 protein
NODE_1_length_879397_cov_18.777134	peg	14874	15203	+	Death on curing protein, Doc toxin
NODE_1_length_879397_cov_18.777134	peg	16219	15317	-	Hydrogen peroxide-inducible genes activator
NODE_1_length_879397_cov_18.777134	peg	16404	16282	-	hypothetical protein
NODE_1_length_879397_cov_18.777134	peg	16372	17424	+	Putative transport protein
NODE_1_length_879397_cov_18.777134	peg	17916	17626	-	probable bacteriophage transcriptional regulator
NODE_1_length_879397_cov_18.777134	peg	18467	17997	-	hypothetical protein
NODE_1_length_879397_cov_18.777134	peg	18908	18678	-	Phage protein
NODE_1_length_879397_cov_18.777134	peg	19992	19375	-	hypothetical protein
NODE_1_length_879397_cov_18.777134	peg	20191	19985	-	hypothetical protein
NODE_1_length_879397_cov_18.777134	peg	20505	20188	-	hypothetical protein
NODE_1_length_879397_cov_18.777134	peg	21688	20507	-	Eha
NODE_1_length_879397_cov_18.777134	peg	23463	21688	-	Phage transposase
NODE_1_length_879397_cov_18.777134	peg	24015	23467	-	hypothetical protein
NODE_1_length_879397_cov_18.777134	peg	24715	24413	-	Transcriptional regulator, IclR family
NODE_1_length_879397_cov_18.777134	peg	25191	24712	-	Phage protein
NODE_1_length_879397_cov_18.777134	peg	25792	25580	-	Phage DNA-binding protein
NODE_1_length_879397_cov_18.777134	peg	27498	27965	+	Structural protein P5
NODE_1_length_879397_cov_18.777134	peg	27962	28201	+	hypothetical protein
NODE_1_length_879397_cov_18.777134	peg	28388	28987	+	Lipoprotein, phage-associated
NODE_1_length_879397_cov_18.777134	peg	29209	29514	+	hypothetical protein
NODE_1_length_879397_cov_18.777134	peg	29511	29804	+	FIG00433679: hypothetical protein
NODE_1_length_879397_cov_18.777134	peg	29806	30354	+	Phage terminase, small subunit
NODE_1_length_879397_cov_18.777134	peg	30351	31970	+	Phage terminase, large subunit
NODE_1_length_879397_cov_18.777134	peg	31967	33460	+	Mu-like prophage FluMu protein gp29
NODE_1_length_879397_cov_18.777134	peg	33460	34299	+	Phage (Mu-like) virion morphogenesis protein
NODE_1_length_879397_cov_18.777134	peg	34301	34777	+	Phage capsid and scaffold
NODE_1_length_879397_cov_18.777134	peg	35013	36125	+	Phage protein
NODE_1_length_879397_cov_18.777134	peg	36138	37061	+	Phage protein
NODE_1_length_879397_cov_18.777134	peg	37318	37127	-	hypothetical protein
NODE_1_length_879397_cov_18.777134	peg	37420	37533	+	hypothetical protein
NODE_1_length_879397_cov_18.777134	peg	37871	38305	+	Mu-like prophage FluMu protein gp36
NODE_1_length_879397_cov_18.777134	peg	38497	38784	+	Phage protein
NODE_1_length_879397_cov_18.777134	peg	38781	39014	+	hypothetical protein
NODE_1_length_879397_cov_18.777134	peg	39020	40444	+	Phage tail sheath monomer
NODE_1_length_879397_cov_18.777134	peg	40445	40969	+	Putative phage tail core protein
NODE_1_length_879397_cov_18.777134	peg	41133	41447	+	hypothetical protein
NODE_1_length_879397_cov_18.777134	peg	41419	41547	+	hypothetical protein
NODE_1_length_879397_cov_18.777134	peg	41632	44223	+	Phage tail length tape-measure protein
NODE_1_length_879397_cov_18.777134	peg	44223	45104	+	hypothetical protein
NODE_1_length_879397_cov_18.777134	peg	45104	45310	+	Putative bacteriophage tail fibre protein
NODE_1_length_879397_cov_18.777134	peg	45298	46413	+	probable bacteriophage regulatory protein
NODE_1_length_879397_cov_18.777134	peg	46413	46946	+	putative phage baseplate component
NODE_1_length_879397_cov_18.777134	peg	47074	46958	-	hypothetical protein
NODE_1_length_879397_cov_18.777134	peg	47707	48084	+	putative bacteriophage baseplate protein
NODE_1_length_879397_cov_18.777134	peg	48068	49189	+	Phage baseplate
NODE_1_length_879397_cov_18.777134	peg	49182	49763	+	FIG00698670: hypothetical protein
NODE_1_length_879397_cov_18.777134	peg	49763	51067	+	Phage tail fiber protein
NODE_1_length_879397_cov_18.777134	peg	51811	54051	+	sulfatase domain protein, putative
NODE_1_length_879397_cov_18.777134	peg	54182	55021	+	NAD-dependent protein deacetylase of SIR2 family
NODE_1_length_879397_cov_18.777134	peg	55923	55018	-	LysR family transcriptional regulator near succinyl-CoA:3-ketoacid-coenzyme A transferase
NODE_1_length_879397_cov_18.777134	peg	56149	56847	+	Succinyl-CoA:3-ketoacid-coenzyme A transferase subunit A (EC 2.8.3.5)
NODE_1_length_879397_cov_18.777134	peg	56879	57538	+	Succinyl-CoA:3-ketoacid-coenzyme A transferase subunit B (EC 2.8.3.5)
NODE_1_length_879397_cov_18.777134	peg	57553	58731	+	3-ketoacyl-CoA thiolase (EC 2.3.1.16) @ Acetyl-CoA acetyltransferase (EC 2.3.1.9)
NODE_1_length_879397_cov_18.777134	peg	59102	59692	+	hypothetical protein
NODE_1_length_879397_cov_18.777134	peg	60917	59712	-	Permeases of the major facilitator superfamily
NODE_1_length_879397_cov_18.777134	peg	61916	60990	-	Transcriptional activator protein LysR
NODE_1_length_879397_cov_18.777134	peg	62054	63292	+	Diaminopimelate decarboxylase (EC 4.1.1.20)
NODE_1_length_879397_cov_18.777134	peg	63868	63452	-	hypothetical protein
NODE_1_length_879397_cov_18.777134	peg	64510	64217	-	hypothetical protein
NODE_1_length_879397_cov_18.777134	peg	65246	64611	-	Uncharacterized GST-like protein yncG
NODE_1_length_879397_cov_18.777134	peg	66198	65284	-	hypothetical protein
NODE_1_length_879397_cov_18.777134	peg	67271	66240	-	RNA 3'-terminal phosphate cyclase (EC 6.5.1.4)
NODE_1_length_879397_cov_18.777134	peg	68068	67280	-	hypothetical protein
NODE_1_length_879397_cov_18.777134	peg	69392	68136	-	PBS lyase HEAT-like repeat domain protein
NODE_1_length_879397_cov_18.777134	peg	69372	69494	+	hypothetical protein
NODE_1_length_879397_cov_18.777134	peg	70710	69484	-	Protein RtcB
NODE_1_length_879397_cov_18.777134	peg	70702	70959	+	hypothetical protein
NODE_1_length_879397_cov_18.777134	peg	72954	71404	-	Putative ribonucleoprotein related-protein
NODE_1_length_879397_cov_18.777134	peg	73159	74766	+	Transcriptional regulatory protein RtcR
NODE_1_length_879397_cov_18.777134	peg	75210	74791	-	Phenylacetic acid degradation protein paaI
NODE_1_length_879397_cov_18.777134	peg	75436	76224	+	UDP-N-acetylglucosamine enolpyruvyl transferase
NODE_1_length_879397_cov_18.777134	peg	76583	77062	+	putative ATP-binding RNA helicase
NODE_1_length_879397_cov_18.777134	peg	78272	77175	-	Putative outer membrane lipoprotein
NODE_1_length_879397_cov_18.777134	peg	78469	78837	+	Lactoylglutathione lyase and related lyases
NODE_1_length_879397_cov_18.777134	peg	78872	79486	+	transporter, LysE family
NODE_1_length_879397_cov_18.777134	peg	79539	81059	+	2-polyprenyl-6-methoxyphenol hydroxylase and related FAD-dependent oxidoreductases
NODE_1_length_879397_cov_18.777134	peg	82214	81240	-	Porphobilinogen synthase (EC 4.2.1.24)
NODE_1_length_879397_cov_18.777134	peg	82716	83258	+	Molecular chaperone (small heat shock protein)
NODE_1_length_879397_cov_18.777134	peg	83783	83379	-	hypothetical protein
NODE_1_length_879397_cov_18.777134	peg	84329	83865	-	Transcriptional regulator, AsnC family
NODE_1_length_879397_cov_18.777134	peg	84449	85186	+	Branched-chain amino acid transport protein AzlC
NODE_1_length_879397_cov_18.777134	peg	85183	85485	+	Branched-chain amino acid transport protein (AzlD)
NODE_1_length_879397_cov_18.777134	peg	85647	86312	+	hydrolase-related protein
NODE_1_length_879397_cov_18.777134	peg	87783	86548	-	Carboxynorspermidine dehydrogenase
NODE_1_length_879397_cov_18.777134	peg	88907	87810	-	Carboxynorspermidine decarboxylase
NODE_1_length_879397_cov_18.777134	peg	90686	89271	-	diguanylate cyclase/phosphodiesterase (GGDEF & EAL domains) with PAS/PAC sensor(s)
NODE_1_length_879397_cov_18.777134	peg	92481	90973	-	Tricarboxylate transport membrane protein TctA
NODE_1_length_879397_cov_18.777134	peg	92999	92505	-	Tricarboxylate transport protein TctB
NODE_1_length_879397_cov_18.777134	peg	93972	93001	-	Tricarboxylate transport protein TctC
NODE_1_length_879397_cov_18.777134	peg	94670	94257	-	Arsenate reductase (EC 1.20.4.1)
NODE_1_length_879397_cov_18.777134	peg	95832	94897	-	Exopolyphosphatase (EC 3.6.1.11)
NODE_1_length_879397_cov_18.777134	peg	98676	96172	-	Cyclohexanone monooxygenase (EC 1.14.13.22)
NODE_1_length_879397_cov_18.777134	peg	98871	99902	+	Transcriptional regulator, AraC family
NODE_1_length_879397_cov_18.777134	peg	100780	99938	-	Phenazine biosynthesis protein PhzF like
NODE_1_length_879397_cov_18.777134	peg	101695	100991	-	Glutathione S-transferase (EC 2.5.1.18)
NODE_1_length_879397_cov_18.777134	peg	102028	102702	+	contains type I hydrophobic transmembrane region and ATP/GTP binding motif
NODE_1_length_879397_cov_18.777134	peg	104002	102713	-	FIG00553873: hypothetical protein
NODE_1_length_879397_cov_18.777134	peg	104745	103999	-	Amino acid ABC transporter, ATP-binding protein
NODE_1_length_879397_cov_18.777134	peg	105398	104742	-	ABC-type amino acid transport system, permease component
NODE_1_length_879397_cov_18.777134	peg	106220	105459	-	ABC transporter amino acid-binding protein
NODE_1_length_879397_cov_18.777134	peg	106389	107165	+	Transcriptional regulator, IclR family
NODE_1_length_879397_cov_18.777134	peg	107372	108427	+	FIG006303: protein yraQ
NODE_1_length_879397_cov_18.777134	peg	109661	108558	-	Selenophosphate-dependent tRNA 2-selenouridine synthase
NODE_1_length_879397_cov_18.777134	peg	110695	109661	-	Selenide,water dikinase (EC 2.7.9.3)
NODE_1_length_879397_cov_18.777134	peg	111119	112075	+	Nucleoside-specific channel-forming protein Tsx precursor
NODE_1_length_879397_cov_18.777134	peg	112099	113142	+	Purine nucleoside permease
NODE_1_length_879397_cov_18.777134	peg	114332	113376	-	Quinone oxidoreductase (EC 1.6.5.5)
NODE_1_length_879397_cov_18.777134	peg	114548	114375	-	FIG026426: Hypothetical protein
NODE_1_length_879397_cov_18.777134	peg	115749	114961	-	Transcriptional regulator, AraC family
NODE_1_length_879397_cov_18.777134	peg	115964	116191	+	FIG00953437: hypothetical protein
NODE_1_length_879397_cov_18.777134	peg	116532	116362	-	Metallothionein
NODE_1_length_879397_cov_18.777134	peg	117400	116636	-	Glycolate utilization operon transcriptional activator GlcC
NODE_1_length_879397_cov_18.777134	peg	117625	117485	-	hypothetical protein
NODE_1_length_879397_cov_18.777134	peg	117635	119134	+	Glycolate dehydrogenase (EC 1.1.99.14), subunit GlcD
NODE_1_length_879397_cov_18.777134	peg	119134	120198	+	Glycolate dehydrogenase (EC 1.1.99.14), FAD-binding subunit GlcE
NODE_1_length_879397_cov_18.777134	peg	120214	121464	+	Glycolate dehydrogenase (EC 1.1.99.14), iron-sulfur subunit GlcF
NODE_1_length_879397_cov_18.777134	peg	121477	121878	+	Hypothetical protein GlcG in glycolate utilization operon
NODE_1_length_879397_cov_18.777134	peg	123255	121936	-	Manganese transport protein MntH
NODE_1_length_879397_cov_18.777134	peg	123512	124288	+	Transcriptional regulator, AraC family
NODE_1_length_879397_cov_18.777134	peg	124349	125254	+	Permease of the drug/metabolite transporter (DMT) superfamily
NODE_1_length_879397_cov_18.777134	peg	125395	125970	+	Polyribonucleotide nucleotidyltransferase (polynucleotide phosphorylase)
NODE_1_length_879397_cov_18.777134	peg	126734	126018	-	phospholipase/carboxylesterase family protein
NODE_1_length_879397_cov_18.777134	peg	127936	126824	-	Succinylglutamate desuccinylase/aspartoacylase
NODE_1_length_879397_cov_18.777134	peg	128882	128103	-	Arginine/ornithine ABC transporter, periplasmic arginine/ornithine binding protein
NODE_1_length_879397_cov_18.777134	peg	129739	129305	-	Rhodanese-related sulfurtransferase
NODE_1_length_879397_cov_18.777134	peg	129841	130818	+	transcriptional activator FtrA
NODE_1_length_879397_cov_18.777134	peg	131663	130899	-	Precorrin-6A synthase (EC 2.1.1.152)
NODE_1_length_879397_cov_18.777134	peg	132301	131738	-	Probable phosphoglycerate mutase
NODE_1_length_879397_cov_18.777134	peg	132958	132395	-	hypothetical protein
NODE_1_length_879397_cov_18.777134	peg	133053	133919	+	Transcriptional regulator, LysR family
NODE_1_length_879397_cov_18.777134	peg	134089	134943	+	Transcriptional regulators
NODE_1_length_879397_cov_18.777134	peg	134946	135590	+	Amidases related to nicotinamidase
NODE_1_length_879397_cov_18.777134	peg	135587	136933	+	Glutamine synthetase (EC 6.3.1.2), putative
NODE_1_length_879397_cov_18.777134	peg	136917	137669	+	FIG00960144: hypothetical protein
NODE_1_length_879397_cov_18.777134	peg	137814	137683	-	hypothetical protein
NODE_1_length_879397_cov_18.777134	peg	137863	139206	+	Putrescine importer
NODE_1_length_879397_cov_18.777134	peg	139399	140415	+	Arginine N-succinyltransferase, alpha subunit (EC 2.3.1.109)
NODE_1_length_879397_cov_18.777134	peg	140474	141508	+	Arginine N-succinyltransferase (EC 2.3.1.109)
NODE_1_length_879397_cov_18.777134	peg	141966	141568	-	4-carboxymuconolactone decarboxylase domain/alkylhydroperoxidase AhpD family core domain protein
NODE_1_length_879397_cov_18.777134	peg	143411	142167	-	Glutamate carboxypeptidase (EC 3.4.17.11)
NODE_1_length_879397_cov_18.777134	peg	144599	143505	-	Two-component response regulator
NODE_1_length_879397_cov_18.777134	peg	144892	146286	+	FIG00960493: hypothetical protein
NODE_1_length_879397_cov_18.777134	peg	146522	146815	+	FIG022160: hypothetical toxin
NODE_1_length_879397_cov_18.777134	peg	146817	147107	+	FIG045511: hypothetical antitoxin (to FIG022160: hypothetical toxin)
NODE_1_length_879397_cov_18.777134	peg	148108	147521	-	FIG00967533: hypothetical protein
NODE_1_length_879397_cov_18.777134	peg	149312	148236	-	AttH component of AttEFGH ABC transport system
NODE_1_length_879397_cov_18.777134	peg	151818	149302	-	AttF component of AttEFGH ABC transport system / AttG component of AttEFGH ABC transport system
NODE_1_length_879397_cov_18.777134	peg	152452	151784	-	AttE component of AttEFGH ABC transport system
NODE_1_length_879397_cov_18.777134	peg	153010	152576	-	phosphinothricin N-acetyltransferase
NODE_1_length_879397_cov_18.777134	peg	154243	153590	-	Alkyl hydroperoxide reductase subunit C-like protein
NODE_1_length_879397_cov_18.777134	peg	156381	154423	-	Ferrichrome-iron receptor
NODE_1_length_879397_cov_18.777134	peg	156885	157433	+	Putative membrane protein YniB
NODE_1_length_879397_cov_18.777134	peg	159404	160762	+	hypothetical protein
NODE_1_length_879397_cov_18.777134	peg	164521	164802	+	hypothetical protein
NODE_1_length_879397_cov_18.777134	peg	165042	165443	+	Antitoxin 1
NODE_1_length_879397_cov_18.777134	peg	166709	165993	-	putative lipoprotein
NODE_1_length_879397_cov_18.777134	peg	167486	166851	-	DNA-binding response regulator, LuxR family
NODE_1_length_879397_cov_18.777134	peg	169372	167483	-	Sensory box histidine kinase
NODE_1_length_879397_cov_18.777134	peg	169554	171176	+	3-methylmercaptopropionyl-CoA ligase (DmdB)
NODE_1_length_879397_cov_18.777134	peg	171302	173074	+	Acyl-CoA dehydrogenase (EC 1.3.8.7)
NODE_1_length_879397_cov_18.777134	peg	173195	173335	+	hypothetical protein
NODE_1_length_879397_cov_18.777134	peg	173386	174000	+	hypothetical protein
NODE_1_length_879397_cov_18.777134	peg	174150	174773	+	Hydrolase (EC 3.8.1.2)
NODE_1_length_879397_cov_18.777134	peg	175810	174797	-	Transcriptional regulator, AraC family
NODE_1_length_879397_cov_18.777134	peg	175982	176833	+	3-hydroxybutyryl-CoA dehydrogenase (EC 1.1.1.157)
NODE_1_length_879397_cov_18.777134	peg	176826	177422	+	Transcriptional regulator, TetR family
NODE_1_length_879397_cov_18.777134	peg	177699	177887	+	hypothetical protein
NODE_1_length_879397_cov_18.777134	peg	177923	178555	+	hypothetical protein
NODE_1_length_879397_cov_18.777134	peg	178608	179189	+	hypothetical protein
NODE_1_length_879397_cov_18.777134	peg	179342	180805	+	COG1180: Radical SAM, Pyruvate-formate lyase-activating enzyme like
NODE_1_length_879397_cov_18.777134	peg	181011	181424	+	PhnB protein; putative DNA binding 3-demethylubiquinone-9 3-methyltransferase domain protein
NODE_1_length_879397_cov_18.777134	peg	181978	181472	-	Transcriptional regulator, HxlR family
NODE_1_length_879397_cov_18.777134	peg	182094	183362	+	3-oxoacyl-[acyl-carrier-protein] synthase, KASII (EC 2.3.1.179)
NODE_1_length_879397_cov_18.777134	peg	183900	183445	-	Transcriptional regulator, MarR family
NODE_1_length_879397_cov_18.777134	peg	184262	184765	+	Cytochrome B561
NODE_1_length_879397_cov_18.777134	peg	185046	186854	+	Alkaline phosphatase (EC 3.1.3.1)
NODE_1_length_879397_cov_18.777134	peg	188642	187692	-	Malonyl CoA-acyl carrier protein transacylase (EC 2.3.1.39)
NODE_1_length_879397_cov_18.777134	peg	189496	188687	-	4'-phosphopantetheinyl transferase (EC 2.7.8.-)
NODE_1_length_879397_cov_18.777134	peg	190935	189493	-	Glutamate decarboxylase, eukaryotic type (EC 4.1.1.15)
NODE_1_length_879397_cov_18.777134	peg	192026	191184	-	Malonyl CoA-acyl carrier protein transacylase (EC 2.3.1.39)
NODE_1_length_879397_cov_18.777134	peg	196807	192062	-	Malonyl CoA-acyl carrier protein transacylase (EC 2.3.1.39)
NODE_1_length_879397_cov_18.777134	peg	206451	196861	-	Malonyl CoA-acyl carrier protein transacylase (EC 2.3.1.39)
NODE_1_length_879397_cov_18.777134	peg	221203	206444	-	Malonyl CoA-acyl carrier protein transacylase (EC 2.3.1.39)
NODE_1_length_879397_cov_18.777134	peg	231936	221200	-	Malonyl CoA-acyl carrier protein transacylase (EC 2.3.1.39)
NODE_1_length_879397_cov_18.777134	peg	232871	232095	-	Putative non-ribosomal peptide synthetase in AHQ biosynthetic operon
NODE_1_length_879397_cov_18.777134	peg	235682	235083	-	Type III secretion thermoregulatory protein (LcrF,VirF,transcription regulation of virulence plasmid)
NODE_1_length_879397_cov_18.777134	rna	237547	237471	-	tRNA-Pro-GGG
NODE_1_length_879397_cov_18.777134	peg	237995	237639	-	Transcriptional regulator, MerR family
NODE_1_length_879397_cov_18.777134	peg	238278	237976	-	Integration host factor alpha subunit
NODE_1_length_879397_cov_18.777134	peg	240660	238282	-	Phenylalanyl-tRNA synthetase beta chain (EC 6.1.1.20)
NODE_1_length_879397_cov_18.777134	peg	241713	240697	-	Phenylalanyl-tRNA synthetase alpha chain (EC 6.1.1.20)
NODE_1_length_879397_cov_18.777134	peg	242179	241823	-	LSU ribosomal protein L20p
NODE_1_length_879397_cov_18.777134	peg	242803	242465	-	Translation initiation factor 3
NODE_1_length_879397_cov_18.777134	peg	244938	243016	-	Threonyl-tRNA synthetase (EC 6.1.1.3)
NODE_1_length_879397_cov_18.777134	peg	245325	245624	+	FIG00953292: hypothetical protein
NODE_1_length_879397_cov_18.777134	peg	245918	246130	+	Cold shock protein CspG
NODE_1_length_879397_cov_18.777134	peg	246515	246204	-	lipoprotein, putative
NODE_1_length_879397_cov_18.777134	peg	246981	246676	-	FIG00955358: hypothetical protein
NODE_1_length_879397_cov_18.777134	peg	247145	247357	+	FIG00954052: hypothetical protein
NODE_1_length_879397_cov_18.777134	peg	248369	247392	-	Inosine-uridine preferring nucleoside hydrolase (EC 3.2.2.1)
NODE_1_length_879397_cov_18.777134	peg	248865	248461	-	Ribose ABC transport system, high affinity permease RbsD (TC 3.A.1.2.1)
NODE_1_length_879397_cov_18.777134	peg	249743	248862	-	Ribokinase (EC 2.7.1.15)
NODE_1_length_879397_cov_18.777134	peg	250821	249802	-	Ribose operon repressor
NODE_1_length_879397_cov_18.777134	peg	251802	250825	-	Ribose ABC transport system, permease protein RbsC (TC 3.A.1.2.1)
NODE_1_length_879397_cov_18.777134	peg	253352	251799	-	Ribose ABC transport system, ATP-binding protein RbsA (TC 3.A.1.2.1)
NODE_1_length_879397_cov_18.777134	peg	254366	253410	-	Ribose ABC transport system, periplasmic ribose-binding protein RbsB (TC 3.A.1.2.1)
NODE_1_length_879397_cov_18.777134	peg	255065	254616	-	FIG00953132: hypothetical protein
NODE_1_length_879397_cov_18.777134	peg	255364	255251	-	hypothetical protein
NODE_1_length_879397_cov_18.777134	peg	255389	256477	+	L-asparaginase (EC 3.5.1.1)
NODE_1_length_879397_cov_18.777134	peg	256761	256955	+	FIG00953874: hypothetical protein
NODE_1_length_879397_cov_18.777134	peg	256960	257649	+	Endonuclease I precursor (EC 3.1.21.1)
NODE_1_length_879397_cov_18.777134	peg	258129	257773	-	hypothetical protein
NODE_1_length_879397_cov_18.777134	peg	258397	258591	+	Carbon storage regulator
NODE_1_length_879397_cov_18.777134	peg	258935	259183	+	hypothetical protein
NODE_1_length_879397_cov_18.777134	peg	259713	259258	-	Predicted membrane protein
NODE_1_length_879397_cov_18.777134	peg	261317	259854	-	Chitinase (EC 3.2.1.14)
NODE_1_length_879397_cov_18.777134	peg	261993	261364	-	Chitin binding protein
NODE_1_length_879397_cov_18.777134	peg	262673	262323	-	hypothetical protein
NODE_1_length_879397_cov_18.777134	peg	262908	263021	+	hypothetical protein
NODE_1_length_879397_cov_18.777134	peg	264239	265873	+	hypothetical protein
NODE_1_length_879397_cov_18.777134	rna	268779	268703	-	tRNA-Val-GAC
NODE_1_length_879397_cov_18.777134	peg	268963	270246	+	Nucleoside-diphosphate-sugar epimerases
NODE_1_length_879397_cov_18.777134	rna	270538	270462	-	tRNA-Asp-GTC
NODE_1_length_879397_cov_18.777134	rna	270716	270640	-	tRNA-Asp-GTC
NODE_1_length_879397_cov_18.777134	rna	270851	270776	-	tRNA-Val-TAC
NODE_1_length_879397_cov_18.777134	peg	271787	271011	-	Oxidoreductase, short chain dehydrogenase/reductase family
NODE_1_length_879397_cov_18.777134	peg	272995	271784	-	O-acetylhomoserine sulfhydrylase (EC 2.5.1.49) / O-succinylhomoserine sulfhydrylase (EC 2.5.1.48)
NODE_1_length_879397_cov_18.777134	peg	274534	273029	-	Amidophosphoribosyltransferase (EC 2.4.2.14)
NODE_1_length_879397_cov_18.777134	peg	275001	274576	-	Colicin V production protein
NODE_1_length_879397_cov_18.777134	peg	275915	275232	-	DedD protein
NODE_1_length_879397_cov_18.777134	peg	277212	275905	-	Dihydrofolate synthase (EC 6.3.2.12) @ Folylpolyglutamate synthase (EC 6.3.2.17)
NODE_1_length_879397_cov_18.777134	peg	278129	277209	-	Acetyl-coenzyme A carboxyl transferase beta chain (EC 6.4.1.2)
NODE_1_length_879397_cov_18.777134	peg	278970	278398	-	Phosphoribosylanthranilate isomerase (EC 5.3.1.24)
NODE_1_length_879397_cov_18.777134	peg	279910	279086	-	tRNA pseudouridine synthase A (EC 4.2.1.70)
NODE_1_length_879397_cov_18.777134	peg	280141	280800	+	Methionine aminopeptidase (EC 3.4.11.18)
NODE_1_length_879397_cov_18.777134	peg	283434	280879	-	Probable type IV pilus assembly FimV-related transmembrane protein
NODE_1_length_879397_cov_18.777134	peg	284707	283697	-	Aspartate-semialdehyde dehydrogenase (EC 1.2.1.11)
NODE_1_length_879397_cov_18.777134	peg	285985	284873	-	Aspartate-semialdehyde dehydrogenase (EC 1.2.1.11)
NODE_1_length_879397_cov_18.777134	peg	287122	286040	-	3-isopropylmalate dehydrogenase (EC 1.1.1.85)
NODE_1_length_879397_cov_18.777134	peg	287171	287344	+	hypothetical protein
NODE_1_length_879397_cov_18.777134	peg	287995	287351	-	3-isopropylmalate dehydratase small subunit (EC 4.2.1.33)
NODE_1_length_879397_cov_18.777134	peg	289424	288006	-	3-isopropylmalate dehydratase large subunit (EC 4.2.1.33)
NODE_1_length_879397_cov_18.777134	peg	289383	289517	+	hypothetical protein
NODE_1_length_879397_cov_18.777134	peg	289570	290460	+	Cys regulon transcriptional activator CysB
NODE_1_length_879397_cov_18.777134	peg	290571	293819	+	Sensory box/GGDEF family protein
NODE_1_length_879397_cov_18.777134	peg	293928	295619	+	Chaperone protein DnaK
NODE_1_length_879397_cov_18.777134	peg	298300	295616	-	Uncharacterized J domain-containing protein YbeS, predicted chaperone
NODE_1_length_879397_cov_18.777134	peg	298995	298297	-	putative tRNA ligase
NODE_1_length_879397_cov_18.777134	peg	299628	299182	-	16 kDa heat shock protein A
NODE_1_length_879397_cov_18.777134	peg	300707	299748	-	tRNA-dihydrouridine synthase C (EC 1.-.-.-)
NODE_1_length_879397_cov_18.777134	peg	301265	300828	-	FIG002571: 4-hydroxybenzoyl-CoA thioesterase domain protein
NODE_1_length_879397_cov_18.777134	peg	302147	301314	-	Probable hydrolase
NODE_1_length_879397_cov_18.777134	peg	302716	302177	-	Transcriptional regulator, TetR family
NODE_1_length_879397_cov_18.777134	rna	302974	302899	-	tRNA-Glu-TTC
NODE_1_length_879397_cov_18.777134	rna	303130	303055	-	tRNA-Ala-GGC
NODE_1_length_879397_cov_18.777134	rna	303259	303184	-	tRNA-Glu-TTC
NODE_1_length_879397_cov_18.777134	rna	303414	303339	-	tRNA-Ala-GGC
NODE_1_length_879397_cov_18.777134	peg	305061	303652	-	Glutamyl-tRNA synthetase (EC 6.1.1.17)
NODE_1_length_879397_cov_18.777134	peg	307450	305435	-	Excinuclease ABC subunit B
NODE_1_length_879397_cov_18.777134	peg	307787	308983	+	Biosynthetic Aromatic amino acid aminotransferase alpha (EC 2.6.1.57) @ Aromatic-amino-acid aminotransferase (EC 2.6.1.57)
NODE_1_length_879397_cov_18.777134	peg	309134	309328	+	FIG00958186: hypothetical protein
NODE_1_length_879397_cov_18.777134	rna	309548	309623	+	tRNA-Asn-GTT
NODE_1_length_879397_cov_18.777134	peg	310167	309829	-	hypothetical protein
NODE_1_length_879397_cov_18.777134	peg	310186	311343	+	L-Proline/Glycine betaine transporter ProP
NODE_1_length_879397_cov_18.777134	peg	312926	311388	-	Xanthine permease
NODE_1_length_879397_cov_18.777134	peg	313164	313583	+	hypothetical protein
NODE_1_length_879397_cov_18.777134	peg	313735	314121	+	hypothetical protein
NODE_1_length_879397_cov_18.777134	peg	314970	314134	-	N-hydroxyarylamine O-acetyltransferase (EC 2.3.1.118)
NODE_1_length_879397_cov_18.777134	peg	316793	315276	-	GGDEF domain protein
NODE_1_length_879397_cov_18.777134	peg	317105	317593	+	hypothetical protein
NODE_1_length_879397_cov_18.777134	peg	318499	317645	-	Transcriptional regulator
NODE_1_length_879397_cov_18.777134	peg	318594	319232	+	FMN-dependent NADH-azoreductase
NODE_1_length_879397_cov_18.777134	peg	319521	320459	+	tRNA dihydrouridine synthase A
NODE_1_length_879397_cov_18.777134	peg	320649	321575	+	Transaldolase (EC 2.2.1.2)
NODE_1_length_879397_cov_18.777134	peg	322133	321651	-	Serine-protein kinase RsbW (EC 2.7.11.1)
NODE_1_length_879397_cov_18.777134	peg	323314	322133	-	Serine phosphatase RsbU, regulator of sigma subunit
NODE_1_length_879397_cov_18.777134	peg	323593	323892	+	FIG00953170: hypothetical protein
NODE_1_length_879397_cov_18.777134	peg	324635	323952	-	VacJ-like lipoprotein precursor
NODE_1_length_879397_cov_18.777134	peg	324838	325458	+	Phosphonoacetaldehyde phosphonohydrolase-related protein
NODE_1_length_879397_cov_18.777134	peg	325572	325835	+	Chromosome segregation ATPases
NODE_1_length_879397_cov_18.777134	peg	326713	325883	-	NADPH dependent preQ0 reductase (EC 1.7.1.13)
NODE_1_length_879397_cov_18.777134	peg	327336	326782	-	Copper tolerance protein
NODE_1_length_879397_cov_18.777134	peg	327492	328172	+	Copper-sensing two-component system response regulator CusR
NODE_1_length_879397_cov_18.777134	peg	328172	329533	+	Osmosensitive K+ channel histidine kinase KdpD (EC 2.7.3.-)
NODE_1_length_879397_cov_18.777134	peg	330840	329596	-	Lipoprotein releasing system transmembrane protein LolE
NODE_1_length_879397_cov_18.777134	peg	331603	330905	-	Lipoprotein releasing system ATP-binding protein LolD
NODE_1_length_879397_cov_18.777134	peg	332780	331596	-	Lipoprotein releasing system transmembrane protein LolC
NODE_1_length_879397_cov_18.777134	peg	333016	333528	+	FIG00953243: hypothetical protein
NODE_1_length_879397_cov_18.777134	peg	333590	334312	+	Glycerophosphoryl diester phosphodiesterase (EC 3.1.4.46)
NODE_1_length_879397_cov_18.777134	peg	335749	334355	-	Soluble pyridine nucleotide transhydrogenase (EC 1.6.1.1)
NODE_1_length_879397_cov_18.777134	peg	336934	335951	-	Thiamin biosynthesis lipoprotein ApbE
NODE_1_length_879397_cov_18.777134	peg	337302	338600	+	Permeases of the major facilitator superfamily
NODE_1_length_879397_cov_18.777134	peg	340194	338746	-	NADPH-dependent glyceraldehyde-3-phosphate dehydrogenase (EC 1.2.1.13)
NODE_1_length_879397_cov_18.777134	peg	340560	344009	+	Transcription-repair coupling factor
NODE_1_length_879397_cov_18.777134	peg	344020	344583	+	FIG00954981: hypothetical protein
NODE_1_length_879397_cov_18.777134	peg	344595	347288	+	COG0553: Superfamily II DNA/RNA helicases, SNF2 family
NODE_1_length_879397_cov_18.777134	peg	348137	347394	-	5'-methylthioadenosine phosphorylase (EC 2.4.2.28)
NODE_1_length_879397_cov_18.777134	peg	349159	348149	-	Beta N-acetyl-glucosaminidase (EC 3.2.1.52)
NODE_1_length_879397_cov_18.777134	peg	350059	349352	-	Predicted transcriptional regulator for fatty acid degradation FadQ, TetR family
NODE_1_length_879397_cov_18.777134	peg	350312	350920	+	SOS-response repressor and protease LexA (EC 3.4.21.88)
NODE_1_length_879397_cov_18.777134	peg	350931	351404	+	Cell division inhibitor-related protein
NODE_1_length_879397_cov_18.777134	peg	351808	351509	-	FIG00954079: hypothetical protein
NODE_1_length_879397_cov_18.777134	peg	352542	352018	-	FIG00953287: hypothetical protein
NODE_1_length_879397_cov_18.777134	peg	355297	352685	-	DNA topoisomerase I (EC 5.99.1.2)
NODE_1_length_879397_cov_18.777134	peg	355648	355412	-	FIG00953423: hypothetical protein
NODE_1_length_879397_cov_18.777134	peg	356889	355738	-	3-ketoacyl-CoA thiolase (EC 2.3.1.16) @ Acetyl-CoA acetyltransferase (EC 2.3.1.9)
NODE_1_length_879397_cov_18.777134	peg	359090	356943	-	Enoyl-CoA hydratase (EC 4.2.1.17) / Delta(3)-cis-delta(2)-trans-enoyl-CoA isomerase (EC 5.3.3.8) / 3-hydroxyacyl-CoA dehydrogenase (EC 1.1.1.35) / 3-hydroxybutyryl-CoA epimerase (EC 5.1.2.3)
NODE_1_length_879397_cov_18.777134	peg	360110	359673	-	FIG00953628: hypothetical protein
NODE_1_length_879397_cov_18.777134	peg	360215	360652	+	Universal stress protein family COG0589
NODE_1_length_879397_cov_18.777134	peg	362659	360740	-	COG0488: ATPase components of ABC transporters with duplicated ATPase domains
NODE_1_length_879397_cov_18.777134	peg	362873	364801	+	Soluble lytic murein transglycosylase precursor (EC 3.2.1.-)
NODE_1_length_879397_cov_18.777134	peg	366638	364863	-	Lipid A export ATP-binding/permease protein MsbA
NODE_1_length_879397_cov_18.777134	peg	366986	367165	+	FIG00954767: hypothetical protein
NODE_1_length_879397_cov_18.777134	peg	368391	367246	-	Erythronate-4-phosphate dehydrogenase (EC 1.1.1.290)
NODE_1_length_879397_cov_18.777134	peg	368522	368385	-	hypothetical protein
NODE_1_length_879397_cov_18.777134	peg	368571	369977	+	Multi antimicrobial extrusion protein (Na(+)/drug antiporter), MATE family of MDR efflux pumps
NODE_1_length_879397_cov_18.777134	peg	370225	369974	-	tRNA 5-methylaminomethyl-2-thiouridine synthase TusA
NODE_1_length_879397_cov_18.777134	peg	371378	370305	-	LSU rRNA 2'-O-methyl-C2498 methyltransferase RlmM
NODE_1_length_879397_cov_18.777134	peg	371586	374327	+	Aconitate hydratase (EC 4.2.1.3)
NODE_1_length_879397_cov_18.777134	peg	374489	375280	+	CAAX amino terminal protease family protein
NODE_1_length_879397_cov_18.777134	peg	375452	377017	+	Aerotaxis receptor Aer
NODE_1_length_879397_cov_18.777134	peg	377852	377205	-	Predicted hydrolase of the alpha/beta-hydrolase fold
NODE_1_length_879397_cov_18.777134	peg	378003	379427	+	Cytochrome c oxidase subunit CcoN (EC 1.9.3.1)
NODE_1_length_879397_cov_18.777134	peg	379438	380046	+	Cytochrome c oxidase subunit CcoO (EC 1.9.3.1)
NODE_1_length_879397_cov_18.777134	peg	380050	380274	+	Cytochrome c oxidase subunit CcoQ (EC 1.9.3.1)
NODE_1_length_879397_cov_18.777134	peg	380271	381224	+	Cytochrome c oxidase subunit CcoP (EC 1.9.3.1)
NODE_1_length_879397_cov_18.777134	peg	381819	381331	-	hypothetical protein
NODE_1_length_879397_cov_18.777134	peg	381790	383145	+	Cytochrome c oxidase subunit CcoN (EC 1.9.3.1)
NODE_1_length_879397_cov_18.777134	peg	383145	383753	+	Cytochrome c oxidase subunit CcoO (EC 1.9.3.1)
NODE_1_length_879397_cov_18.777134	peg	383771	383944	+	Cytochrome c oxidase subunit CcoQ (EC 1.9.3.1)
NODE_1_length_879397_cov_18.777134	peg	383941	384918	+	Cytochrome c oxidase subunit CcoP (EC 1.9.3.1)
NODE_1_length_879397_cov_18.777134	peg	385086	385340	+	VapB protein (antitoxin to VapC)
NODE_1_length_879397_cov_18.777134	peg	385340	385750	+	VapC toxin protein
NODE_1_length_879397_cov_18.777134	peg	385953	387371	+	Type cbb3 cytochrome oxidase biogenesis protein CcoG, involved in Cu oxidation
NODE_1_length_879397_cov_18.777134	peg	387383	387922	+	Putative analog of CcoH, COG3198
NODE_1_length_879397_cov_18.777134	peg	387992	390442	+	Type cbb3 cytochrome oxidase biogenesis protein CcoI; Copper-translocating P-type ATPase (EC 3.6.3.4)
NODE_1_length_879397_cov_18.777134	peg	390467	390697	+	Type cbb3 cytochrome oxidase biogenesis protein CcoS, involved in heme b insertion
NODE_1_length_879397_cov_18.777134	peg	390690	391373	+	Heavy-metal-associated domain (N-terminus) and membrane-bounded cytochrome biogenesis cycZ-like domain, possible membrane copper tolerance protein
NODE_1_length_879397_cov_18.777134	peg	391530	392912	+	Coproporphyrinogen III oxidase, oxygen-independent (EC 1.3.99.22)
NODE_1_length_879397_cov_18.777134	peg	393209	393943	+	Fumarate and nitrate reduction regulatory protein
NODE_1_length_879397_cov_18.777134	peg	394028	394576	+	Adenine phosphoribosyltransferase (EC 2.4.2.7)
NODE_1_length_879397_cov_18.777134	peg	395821	394673	-	Butyryl-CoA dehydrogenase (EC 1.3.99.2)
NODE_1_length_879397_cov_18.777134	peg	396558	395956	-	Recombination protein RecR
NODE_1_length_879397_cov_18.777134	peg	397191	396853	-	FIG000557: hypothetical protein co-occurring with RecR
NODE_1_length_879397_cov_18.777134	peg	399366	397258	-	DNA polymerase III subunits gamma and tau (EC 2.7.7.7)
NODE_1_length_879397_cov_18.777134	peg	399507	400274	+	FIG00953368: hypothetical protein
NODE_1_length_879397_cov_18.777134	peg	401978	400278	-	diguanylate cyclase/phosphodiesterase (GGDEF & EAL domains) with PAS/PAC sensor(s)
NODE_1_length_879397_cov_18.777134	peg	402580	402894	+	Transcriptional regulator, Cro/CI family
NODE_1_length_879397_cov_18.777134	peg	404349	403345	-	Permease of the drug/metabolite transporter (DMT) superfamily
NODE_1_length_879397_cov_18.777134	peg	404431	405297	+	Transcriptional regulators, LysR family
NODE_1_length_879397_cov_18.777134	peg	405634	406926	+	Integrase
NODE_1_length_879397_cov_18.777134	peg	411053	411688	+	putative resolvase
NODE_1_length_879397_cov_18.777134	peg	413378	411990	-	FIG01183406: hypothetical protein
NODE_1_length_879397_cov_18.777134	peg	418469	416523	-	Probable helicase
NODE_1_length_879397_cov_18.777134	peg	420413	419946	-	integrase family protein
NODE_1_length_879397_cov_18.777134	peg	421640	422026	+	hypothetical protein
NODE_1_length_879397_cov_18.777134	peg	423305	422139	-	FIG00954563: hypothetical protein
NODE_1_length_879397_cov_18.777134	peg	425927	423561	-	DNA ligase (EC 6.5.1.2)
NODE_1_length_879397_cov_18.777134	peg	426904	426056	-	Cell division protein ZipA
NODE_1_length_879397_cov_18.777134	peg	430654	427166	-	Chromosome partition protein smc
NODE_1_length_879397_cov_18.777134	peg	431316	430657	-	Transcriptional regulator, GntR family
NODE_1_length_879397_cov_18.777134	peg	431585	433039	+	Xanthine dehydrogenase iron-sulfur subunit (EC 1.17.1.4) / Xanthine dehydrogenase, FAD binding subunit (EC 1.17.1.4)
NODE_1_length_879397_cov_18.777134	peg	433032	435431	+	Xanthine dehydrogenase, molybdenum binding subunit (EC 1.17.1.4)
NODE_1_length_879397_cov_18.777134	peg	435548	436390	+	XdhC protein (assists in molybdopterin insertion into xanthine dehydrogenase)
NODE_1_length_879397_cov_18.777134	peg	436415	437719	+	Guanine deaminase (EC 3.5.4.3)
NODE_1_length_879397_cov_18.777134	peg	438577	437813	-	Transcriptional regulator, GntR family
NODE_1_length_879397_cov_18.777134	peg	438877	440067	+	Benzoate transport protein
NODE_1_length_879397_cov_18.777134	peg	440545	440201	-	FIG002060: uncharacterized protein YggL
NODE_1_length_879397_cov_18.777134	peg	440779	442239	+	D-alanyl-D-alanine carboxypeptidase (EC 3.4.16.4)
NODE_1_length_879397_cov_18.777134	peg	444690	442291	-	CHASE domain/PAS domain protein
NODE_1_length_879397_cov_18.777134	peg	446977	444818	-	23S rRNA (guanine-N-2-) -methyltransferase rlmL EC 2.1.1.-)
NODE_1_length_879397_cov_18.777134	peg	446987	447358	+	hypothetical protein
NODE_1_length_879397_cov_18.777134	peg	449008	447989	-	Dihydroorotate dehydrogenase (EC 1.3.3.1)
NODE_1_length_879397_cov_18.777134	peg	449251	450462	+	Nitrate ABC transporter, nitrate-binding protein
NODE_1_length_879397_cov_18.777134	peg	450478	451053	+	Response regulator NasT
NODE_1_length_879397_cov_18.777134	peg	451386	452597	+	Nitrate/nitrite transporter
NODE_1_length_879397_cov_18.777134	peg	452605	454275	+	Serine/threonine protein kinase (EC 2.7.11.1)
NODE_1_length_879397_cov_18.777134	peg	454579	457032	+	Nitrite reductase [NAD(P)H] large subunit (EC 1.7.1.4)
NODE_1_length_879397_cov_18.777134	peg	457029	457346	+	Nitrite reductase [NAD(P)H] small subunit (EC 1.7.1.4)
NODE_1_length_879397_cov_18.777134	peg	457346	460063	+	Assimilatory nitrate reductase large subunit (EC:1.7.99.4)
NODE_1_length_879397_cov_18.777134	peg	460074	460835	+	Uroporphyrinogen-III methyltransferase (EC 2.1.1.107)
NODE_1_length_879397_cov_18.777134	peg	461899	460913	-	Major porin and structural outer membrane porin OprF
NODE_1_length_879397_cov_18.777134	peg	462393	462007	-	DNA-directed RNA polymerase specialized sigma subunit, sigma24-like
NODE_1_length_879397_cov_18.777134	peg	463471	462686	-	CmpX
NODE_1_length_879397_cov_18.777134	peg	463758	463513	-	CrfX protein
NODE_1_length_879397_cov_18.777134	peg	464817	463822	-	Magnesium and cobalt transport protein CorA
NODE_1_length_879397_cov_18.777134	peg	465334	464843	-	Ribonuclease E inhibitor RraA
NODE_1_length_879397_cov_18.777134	peg	466591	465602	-	Esterase/lipase/thioesterase family protein
NODE_1_length_879397_cov_18.777134	peg	469013	466692	-	Phosphoenolpyruvate synthase (EC 2.7.9.2)
NODE_1_length_879397_cov_18.777134	peg	469014	469163	+	FIG00959101: hypothetical protein
NODE_1_length_879397_cov_18.777134	peg	469242	470060	+	FIG137360: hypothetical protein
NODE_1_length_879397_cov_18.777134	peg	471652	470168	-	2-methylcitrate dehydratase (EC 4.2.1.79)
NODE_1_length_879397_cov_18.777134	peg	473043	471853	-	2-methylaconitate cis-trans isomerase
NODE_1_length_879397_cov_18.777134	peg	475698	473104	-	2-methylcitrate dehydratase FeS dependent (EC 4.2.1.79)
NODE_1_length_879397_cov_18.777134	peg	477011	475884	-	2-methylcitrate synthase (EC 2.3.3.5)
NODE_1_length_879397_cov_18.777134	peg	478084	477188	-	Methylisocitrate lyase (EC 4.1.3.30)
NODE_1_length_879397_cov_18.777134	peg	478803	478081	-	Propionate catabolism operon transcriptional regulator of GntR family [predicted]
NODE_1_length_879397_cov_18.777134	peg	479072	479614	+	FIG008443: hypothetical protein
NODE_1_length_879397_cov_18.777134	peg	479647	481152	+	FIG139976: hypothetical protein
NODE_1_length_879397_cov_18.777134	peg	481152	482138	+	FIG002781: Alpha-L-glutamate ligase family protein
NODE_1_length_879397_cov_18.777134	peg	482362	482237	-	hypothetical protein
NODE_1_length_879397_cov_18.777134	peg	482342	483685	+	Para-aminobenzoate synthase, aminase component (EC 2.6.1.85)
NODE_1_length_879397_cov_18.777134	peg	484411	483794	-	Homoserine kinase (EC 2.7.1.39)
NODE_1_length_879397_cov_18.777134	peg	484581	485315	+	Phosphoadenylyl-sulfate reductase [thioredoxin] (EC 1.8.4.8) / Adenylyl-sulfate reductase [thioredoxin] (EC 1.8.4.10)
NODE_1_length_879397_cov_18.777134	peg	485865	487412	+	Hydantoin permease
NODE_1_length_879397_cov_18.777134	peg	487468	488196	+	Hydantoin racemase (EC 5.1.99.-)
NODE_1_length_879397_cov_18.777134	peg	489177	488254	-	Transcriptional regulator, LysR family
NODE_1_length_879397_cov_18.777134	peg	489305	490051	+	Oxidoreductase, short chain dehydrogenase/reductase family
NODE_1_length_879397_cov_18.777134	peg	490905	490210	-	hydrolase, haloacid dehalogenase-like family
NODE_1_length_879397_cov_18.777134	peg	491842	491684	-	hypothetical protein
NODE_1_length_879397_cov_18.777134	peg	492316	491957	-	hypothetical protein
NODE_1_length_879397_cov_18.777134	peg	493214	492783	-	hypothetical protein
NODE_1_length_879397_cov_18.777134	peg	494210	493839	-	FIG00679259: hypothetical protein
NODE_1_length_879397_cov_18.777134	peg	494632	494348	-	hypothetical protein
NODE_1_length_879397_cov_18.777134	rna	495045	494956	-	tRNA-Ser-GGA
NODE_1_length_879397_cov_18.777134	peg	495365	496054	+	Enoyl-CoA hydratase/isomerase family protein
NODE_1_length_879397_cov_18.777134	peg	496269	496991	+	1-acyl-sn-glycerol-3-phosphate acyltransferase (EC 2.3.1.51)
NODE_1_length_879397_cov_18.777134	peg	497123	498094	+	Magnesium and cobalt transport protein CorA
NODE_1_length_879397_cov_18.777134	peg	500692	499964	-	Para-aminobenzoate synthase, amidotransferase component (EC 2.6.1.85)
NODE_1_length_879397_cov_18.777134	peg	502942	500798	-	Enoyl-CoA hydratase [isoleucine degradation] (EC 4.2.1.17) / 3-hydroxyacyl-CoA dehydrogenase (EC 1.1.1.35) / 3-hydroxybutyryl-CoA epimerase (EC 5.1.2.3)
NODE_1_length_879397_cov_18.777134	peg	504173	502968	-	3-ketoacyl-CoA thiolase (EC 2.3.1.16) @ Acetyl-CoA acetyltransferase (EC 2.3.1.9)
NODE_1_length_879397_cov_18.777134	peg	504861	505673	+	Cytochrome c family protein
NODE_1_length_879397_cov_18.777134	peg	506497	506156	-	Superfamily II DNA/RNA helicases, SNF2 family
NODE_1_length_879397_cov_18.777134	peg	506977	506720	-	FIG00957412: hypothetical protein
NODE_1_length_879397_cov_18.777134	peg	507699	507091	-	Collagenase and related proteases
NODE_1_length_879397_cov_18.777134	peg	507997	507743	-	proteinase inhibitor
NODE_1_length_879397_cov_18.777134	peg	508678	508166	-	Translation initiation factor 2 (IF-2; GTPase)
NODE_1_length_879397_cov_18.777134	peg	510197	508758	-	Transcriptional regulator, GntR family domain / Aspartate aminotransferase (EC 2.6.1.1)
NODE_1_length_879397_cov_18.777134	peg	511211	510399	-	OmpA family protein
NODE_1_length_879397_cov_18.777134	peg	511564	511208	-	Phosphonate ABC transporter phosphate-binding periplasmic component (TC 3.A.1.9.1)
NODE_1_length_879397_cov_18.777134	peg	512398	511574	-	Extracellular solute-binding protein, family 3
NODE_1_length_879397_cov_18.777134	peg	513410	512481	-	Electron transfer flavoprotein, alpha subunit
NODE_1_length_879397_cov_18.777134	peg	514162	513413	-	Electron transfer flavoprotein, beta subunit
NODE_1_length_879397_cov_18.777134	peg	514709	516373	+	Electron transfer flavoprotein-ubiquinone oxidoreductase (EC 1.5.5.1)
NODE_1_length_879397_cov_18.777134	peg	517445	516555	-	Transcriptional regulator, AraC family
NODE_1_length_879397_cov_18.777134	peg	517626	518678	+	Alcohol dehydrogenase (EC 1.1.1.1)
NODE_1_length_879397_cov_18.777134	peg	519342	518863	-	GCN5-related N-acetyltransferase (EC 2.3.1.57)
NODE_1_length_879397_cov_18.777134	peg	519602	520252	+	metal-dependent phosphohydrolase
NODE_1_length_879397_cov_18.777134	peg	521321	520353	-	hypothetical protein
NODE_1_length_879397_cov_18.777134	peg	521612	521992	+	ParE toxin protein
NODE_1_length_879397_cov_18.777134	peg	522988	522065	-	Carbohydrate kinase, PfkB family
NODE_1_length_879397_cov_18.777134	peg	524456	522990	-	Purine-cytosine permease
NODE_1_length_879397_cov_18.777134	peg	525615	524617	-	ADP-ribosylglycohydrolase YegU (EC 3.2.-.-)
NODE_1_length_879397_cov_18.777134	peg	526289	525612	-	Transcriptional regulator, GntR family
NODE_1_length_879397_cov_18.777134	peg	526959	526396	-	FIG003620: Proteophosphoglycan precursor (Fragment)
NODE_1_length_879397_cov_18.777134	peg	527583	526981	-	lipoprotein, putative
NODE_1_length_879397_cov_18.777134	peg	528778	527810	-	Molybdenum cofactor biosynthesis protein MoaA
NODE_1_length_879397_cov_18.777134	peg	529556	528918	-	Transcriptional regulator, TetR family
NODE_1_length_879397_cov_18.777134	peg	529635	530768	+	Cysteine desulfurase (EC 2.8.1.7)
NODE_1_length_879397_cov_18.777134	peg	531771	530986	-	Putative deoxyribonuclease YcfH
NODE_1_length_879397_cov_18.777134	peg	532840	531854	-	DNA polymerase III delta prime subunit (EC 2.7.7.7)
NODE_1_length_879397_cov_18.777134	peg	533465	532833	-	Thymidylate kinase (EC 2.7.4.9)
NODE_1_length_879397_cov_18.777134	peg	534690	533485	-	FIG004453: protein YceG like
NODE_1_length_879397_cov_18.777134	peg	535524	534709	-	Aminodeoxychorismate lyase (EC 4.1.3.38)
NODE_1_length_879397_cov_18.777134	peg	536732	535524	-	3-oxoacyl-[acyl-carrier-protein] synthase, KASII (EC 2.3.1.179)
NODE_1_length_879397_cov_18.777134	peg	537116	536880	-	Acyl carrier protein
NODE_1_length_879397_cov_18.777134	peg	538054	537314	-	3-oxoacyl-[acyl-carrier protein] reductase (EC 1.1.1.100)
NODE_1_length_879397_cov_18.777134	peg	538955	538071	-	Malonyl CoA-acyl carrier protein transacylase (EC 2.3.1.39)
NODE_1_length_879397_cov_18.777134	peg	540116	539136	-	Phosphate:acyl-ACP acyltransferase PlsX
NODE_1_length_879397_cov_18.777134	peg	540873	540346	-	COG1399 protein, clustered with ribosomal protein L32p
NODE_1_length_879397_cov_18.777134	peg	540979	541557	+	FIG146278: Maf/YceF/YhdE family protein
NODE_1_length_879397_cov_18.777134	peg	542601	541612	-	Periplasmic serine proteases (ClpP class)
NODE_1_length_879397_cov_18.777134	peg	543282	542620	-	Similar to phosphoglycolate phosphatase, clustered with ribosomal large subunit pseudouridine synthase C
NODE_1_length_879397_cov_18.777134	peg	544228	543272	-	Ribosomal large subunit pseudouridine synthase C (EC 4.2.1.70)
NODE_1_length_879397_cov_18.777134	peg	544974	544840	-	hypothetical protein
NODE_1_length_879397_cov_18.777134	peg	544954	548166	+	Ribonuclease E (EC 3.1.26.12)
NODE_1_length_879397_cov_18.777134	peg	548863	548270	-	CTP:molybdopterin cytidylyltransferase
NODE_1_length_879397_cov_18.777134	peg	549855	548860	-	Xanthine and CO dehydrogenases maturation factor, XdhC/CoxF family
NODE_1_length_879397_cov_18.777134	peg	552173	549855	-	Isoquinoline 1-oxidoreductase beta subunit (EC 1.3.99.16)
NODE_1_length_879397_cov_18.777134	peg	552640	552170	-	Isoquinoline 1-oxidoreductase alpha subunit (EC 1.3.99.16)
NODE_1_length_879397_cov_18.777134	peg	553913	552894	-	UDP-N-acetylenolpyruvoylglucosamine reductase (EC 1.1.1.158)
NODE_1_length_879397_cov_18.777134	peg	554374	553910	-	Low molecular weight protein tyrosine phosphatase (EC 3.1.3.48)
NODE_1_length_879397_cov_18.777134	peg	555138	554374	-	3-deoxy-manno-octulosonate cytidylyltransferase (EC 2.7.7.38)
NODE_1_length_879397_cov_18.777134	peg	555320	555135	-	FIG002473: Protein YcaR in KDO2-Lipid A biosynthesis cluster
NODE_1_length_879397_cov_18.777134	peg	556354	555344	-	Tetraacyldisaccharide 4'-kinase (EC 2.7.1.130)
NODE_1_length_879397_cov_18.777134	peg	556782	556354	-	Biopolymer transport protein ExbD/TolR
NODE_1_length_879397_cov_18.777134	peg	557414	556779	-	MotA/TolQ/ExbB proton channel family protein
NODE_1_length_879397_cov_18.777134	peg	559748	557517	-	DNA internalization-related competence protein ComEC/Rec2
NODE_1_length_879397_cov_18.777134	peg	560031	560411	+	FIG00954461: hypothetical protein
NODE_1_length_879397_cov_18.777134	peg	561239	560460	-	ABC-type multidrug transport system, permease component
NODE_1_length_879397_cov_18.777134	peg	562168	561236	-	ABC-type multidrug transport system, ATPase component
NODE_1_length_879397_cov_18.777134	peg	562876	562301	-	Uncharacterized glutathione S-transferase-like protein
NODE_1_length_879397_cov_18.777134	peg	563626	562967	-	Transglutaminase-like enzymes, putative cysteine proteases
NODE_1_length_879397_cov_18.777134	peg	563873	566320	+	Butyryl-CoA dehydrogenase (EC 1.3.99.2)
NODE_1_length_879397_cov_18.777134	peg	566405	566812	+	FIG00956241: hypothetical protein
NODE_1_length_879397_cov_18.777134	peg	567872	566889	-	Transcriptional regulator, LysR family
NODE_1_length_879397_cov_18.777134	peg	567964	568590	+	Metal-dependent hydrolase related to alanyl-tRNA synthetase
NODE_1_length_879397_cov_18.777134	peg	568692	569462	+	Hydrogenase maturation factor
NODE_1_length_879397_cov_18.777134	peg	569464	570102	+	L-lysine permease
NODE_1_length_879397_cov_18.777134	peg	571000	570179	-	Muconolactone isomerase (EC 5.3.3.4)
NODE_1_length_879397_cov_18.777134	peg	574364	571497	-	Virulence sensor protein bvgS precursor (EC 2.7.3.-)
NODE_1_length_879397_cov_18.777134	peg	575445	578945	+	Large exoproteins involved in heme utilization or adhesion
NODE_1_length_879397_cov_18.777134	peg	580277	579075	-	Sugar efflux transporter SotB
NODE_1_length_879397_cov_18.777134	rna	580645	580570	-	tRNA-Gly-GCC
NODE_1_length_879397_cov_18.777134	rna	580724	580649	-	tRNA-Glu-TTC
NODE_1_length_879397_cov_18.777134	rna	580904	580829	-	tRNA-Gly-GCC
NODE_1_length_879397_cov_18.777134	rna	580982	580907	-	tRNA-Glu-TTC
NODE_1_length_879397_cov_18.777134	peg	581396	582118	+	FIG00956448: hypothetical protein
NODE_1_length_879397_cov_18.777134	peg	584170	582206	-	Methyl-accepting chemotaxis protein I (serine chemoreceptor protein)
NODE_1_length_879397_cov_18.777134	peg	584222	584365	+	hypothetical protein
NODE_1_length_879397_cov_18.777134	peg	585163	584378	-	Short-chain dehydrogenase/reductase SDR
NODE_1_length_879397_cov_18.777134	peg	585373	586380	+	Putative NADP-dependent oxidoreductase PA1648
NODE_1_length_879397_cov_18.777134	peg	587172	586474	-	Orotidine 5'-phosphate decarboxylase (EC 4.1.1.23)
NODE_1_length_879397_cov_18.777134	peg	587488	588252	+	DNA-binding response regulator GltR, controls specific porins for the entry of glucose
NODE_1_length_879397_cov_18.777134	peg	588252	589301	+	Sensor histidine kinase
NODE_1_length_879397_cov_18.777134	peg	589416	590279	+	FKBP-type peptidyl-prolyl cis-trans isomerase FkpA precursor (EC 5.2.1.8)
NODE_1_length_879397_cov_18.777134	peg	591378	590326	-	Putative membrane protein
NODE_1_length_879397_cov_18.777134	peg	592268	591462	-	Type IIA topoisomerase (DNA gyrase/topo II, topoisomerase IV), A subunit
NODE_1_length_879397_cov_18.777134	peg	592936	592277	-	Glutathione S-transferase (EC 2.5.1.18)
NODE_1_length_879397_cov_18.777134	peg	593841	592987	-	hydrolase, alpha/beta fold family
NODE_1_length_879397_cov_18.777134	peg	594644	593838	-	FIG00955363: hypothetical protein
NODE_1_length_879397_cov_18.777134	peg	595202	594759	-	FIG002571: 4-hydroxybenzoyl-CoA thioesterase domain protein
NODE_1_length_879397_cov_18.777134	peg	596900	595233	-	Long-chain-fatty-acid--CoA ligase (EC 6.2.1.3)
NODE_1_length_879397_cov_18.777134	peg	597573	597124	-	Phosphohistidine phosphatase SixA
NODE_1_length_879397_cov_18.777134	peg	597917	597570	-	Lipase (EC 3.1.1.3)
NODE_1_length_879397_cov_18.777134	peg	598967	597936	-	Glycerol-3-phosphate dehydrogenase [NAD(P)+] (EC 1.1.1.94)
NODE_1_length_879397_cov_18.777134	peg	599192	601279	+	TonB-dependent receptor; Outer membrane receptor for ferrienterochelin and colicins
NODE_1_length_879397_cov_18.777134	peg	601314	602210	+	FIG00953467: hypothetical protein
NODE_1_length_879397_cov_18.777134	peg	602207	604108	+	Sensor histidine kinase/response regulator
NODE_1_length_879397_cov_18.777134	peg	604357	604872	+	3-hydroxyacyl-[acyl-carrier-protein] dehydratase, FabA form (EC 4.2.1.59)
NODE_1_length_879397_cov_18.777134	peg	604884	606104	+	3-oxoacyl-[acyl-carrier-protein] synthase, KASI (EC 2.3.1.41)
NODE_1_length_879397_cov_18.777134	peg	607816	606191	-	Methyl-accepting chemotaxis protein I (serine chemoreceptor protein)
NODE_1_length_879397_cov_18.777134	peg	608418	607954	-	Helicase subunit of the DNA excision repair complex
NODE_1_length_879397_cov_18.777134	peg	608631	609047	+	FIG00964480: hypothetical protein
NODE_1_length_879397_cov_18.777134	peg	609124	609996	+	Pirin
NODE_1_length_879397_cov_18.777134	peg	610208	611584	+	Cystathionine beta-synthase (EC 4.2.1.22)
NODE_1_length_879397_cov_18.777134	peg	611581	612759	+	Cystathionine gamma-lyase (EC 4.4.1.1)
NODE_1_length_879397_cov_18.777134	peg	613581	612853	-	dienelactone hydrolase family protein
NODE_1_length_879397_cov_18.777134	peg	615559	613649	-	Chaperone protein HtpG
NODE_1_length_879397_cov_18.777134	peg	616094	615642	-	FIG00953296: hypothetical protein
NODE_1_length_879397_cov_18.777134	peg	616495	616091	-	FIG00956080: hypothetical protein
NODE_1_length_879397_cov_18.777134	peg	616726	616977	+	Lipoprotein, putative
NODE_1_length_879397_cov_18.777134	peg	617444	617043	-	FIG00956657: hypothetical protein
NODE_1_length_879397_cov_18.777134	peg	618181	617444	-	FIG00953885: hypothetical protein
NODE_1_length_879397_cov_18.777134	peg	619670	618357	-	Branched-chain amino acid transport system carrier protein
NODE_1_length_879397_cov_18.777134	peg	620935	620054	-	Succinyl-CoA ligase [ADP-forming] alpha chain (EC 6.2.1.5)
NODE_1_length_879397_cov_18.777134	peg	622101	620935	-	Succinyl-CoA ligase [ADP-forming] beta chain (EC 6.2.1.5)
NODE_1_length_879397_cov_18.777134	peg	623762	622326	-	Dihydrolipoamide dehydrogenase of 2-oxoglutarate dehydrogenase (EC 1.8.1.4)
NODE_1_length_879397_cov_18.777134	peg	625095	623875	-	Dihydrolipoamide succinyltransferase component (E2) of 2-oxoglutarate dehydrogenase complex (EC 2.3.1.61)
NODE_1_length_879397_cov_18.777134	peg	627969	625138	-	2-oxoglutarate dehydrogenase E1 component (EC 1.2.4.2)
NODE_1_length_879397_cov_18.777134	peg	628959	628246	-	Succinate dehydrogenase iron-sulfur protein (EC 1.3.99.1)
NODE_1_length_879397_cov_18.777134	peg	630735	628963	-	Succinate dehydrogenase flavoprotein subunit (EC 1.3.99.1)
NODE_1_length_879397_cov_18.777134	peg	631047	630739	-	Succinate dehydrogenase hydrophobic membrane anchor protein
NODE_1_length_879397_cov_18.777134	peg	631358	631101	-	Succinate dehydrogenase cytochrome b-556 subunit
NODE_1_length_879397_cov_18.777134	peg	631839	633128	+	Citrate synthase (si) (EC 2.3.3.1)
NODE_1_length_879397_cov_18.777134	peg	635095	633437	-	Acetate permease ActP (cation/acetate symporter)
NODE_1_length_879397_cov_18.777134	peg	635403	635092	-	Putative membrane protein, clustering with ActP
NODE_1_length_879397_cov_18.777134	peg	636408	635596	-	Glycine betaine/L-proline ABC transporter, glycine betaine/L-proline- binding/permease protein
NODE_1_length_879397_cov_18.777134	peg	636693	636565	-	Serine phosphatase RsbU, regulator of sigma subunit
NODE_1_length_879397_cov_18.777134	peg	636768	638342	+	probable glucosyl transferase
NODE_1_length_879397_cov_18.777134	peg	638773	638402	-	hypothetical protein
NODE_1_length_879397_cov_18.777134	peg	639015	640313	+	Nucleoside ABC transporter, periplasmic nucleoside-binding protein
NODE_1_length_879397_cov_18.777134	peg	640336	641094	+	Nucleoside ABC transporter, periplasmic nucleoside-binding protein
NODE_1_length_879397_cov_18.777134	peg	641268	643298	+	Fusaric acid resistance domain protein
NODE_1_length_879397_cov_18.777134	peg	643973	643368	-	Transporter, LysE family
NODE_1_length_879397_cov_18.777134	peg	644692	644063	-	Putative threonine efflux protein
NODE_1_length_879397_cov_18.777134	peg	645376	644774	-	non-ribosomal peptide synthetase
NODE_1_length_879397_cov_18.777134	peg	646758	645436	-	Adenosylmethionine-8-amino-7-oxononanoate aminotransferase (EC 2.6.1.62)
NODE_1_length_879397_cov_18.777134	peg	646929	646786	-	hypothetical protein
NODE_1_length_879397_cov_18.777134	peg	648805	646964	-	Nodulation protein nolO (EC 2.1.3.-)
NODE_1_length_879397_cov_18.777134	peg	649497	648871	-	Transporter, LysE family
NODE_1_length_879397_cov_18.777134	peg	650555	649512	-	Glycine amidinotransferase (EC 2.1.4.1)
NODE_1_length_879397_cov_18.777134	peg	652749	650572	-	FIG00976999: hypothetical protein
NODE_1_length_879397_cov_18.777134	peg	653939	652935	-	miscellaneous; unknown
NODE_1_length_879397_cov_18.777134	peg	654215	655630	+	Transcriptional regulator, GntR family domain / Aspartate aminotransferase (EC 2.6.1.1)
NODE_1_length_879397_cov_18.777134	peg	656593	655667	-	Membrane protein, putative
NODE_1_length_879397_cov_18.777134	peg	656729	657337	+	Transcriptional regulator, TetR family
NODE_1_length_879397_cov_18.777134	peg	657898	657458	-	GlcG protein
NODE_1_length_879397_cov_18.777134	peg	658172	659938	+	Glyoxylate carboligase (EC 4.1.1.47)
NODE_1_length_879397_cov_18.777134	peg	660075	660857	+	Hydroxypyruvate isomerase (EC 5.3.1.22)
NODE_1_length_879397_cov_18.777134	peg	660995	661885	+	2-hydroxy-3-oxopropionate reductase (EC 1.1.1.60)
NODE_1_length_879397_cov_18.777134	peg	662057	663337	+	D-glycerate 2-kinase (EC 2.7.1.-)
NODE_1_length_879397_cov_18.777134	peg	663327	664742	+	Pyruvate kinase (EC 2.7.1.40)
NODE_1_length_879397_cov_18.777134	peg	664865	665788	+	Eukaryotic-type low-affinity urea transporter
NODE_1_length_879397_cov_18.777134	peg	665810	666655	+	Potassium voltage-gated channel subfamily KQT; possible potassium channel, VIC family
NODE_1_length_879397_cov_18.777134	peg	666750	667748	+	Sulfate and thiosulfate binding protein CysP
NODE_1_length_879397_cov_18.777134	peg	668251	667802	-	Bona fide RidA/YjgF/TdcF/RutC subgroup
NODE_1_length_879397_cov_18.777134	peg	668986	668357	-	FIG00959520: hypothetical protein
NODE_1_length_879397_cov_18.777134	peg	669252	670460	+	Major facilitator family transporter
NODE_1_length_879397_cov_18.777134	peg	670549	671451	+	Transcriptional regulator, LysR family
NODE_1_length_879397_cov_18.777134	peg	672613	671471	-	hypothetical protein
NODE_1_length_879397_cov_18.777134	peg	673131	672727	-	Cytochrome c heme lyase subunit CcmH
NODE_1_length_879397_cov_18.777134	peg	674345	673143	-	Cytochrome c heme lyase subunit CcmH
NODE_1_length_879397_cov_18.777134	peg	674812	674342	-	Cytochrome c heme lyase subunit CcmL
NODE_1_length_879397_cov_18.777134	peg	675330	674809	-	Cytochrome c-type biogenesis protein CcmG/DsbE, thiol:disulfide oxidoreductase
NODE_1_length_879397_cov_18.777134	peg	677330	675342	-	Cytochrome c heme lyase subunit CcmF
NODE_1_length_879397_cov_18.777134	peg	677789	677334	-	Cytochrome c-type biogenesis protein CcmE, heme chaperone
NODE_1_length_879397_cov_18.777134	peg	677962	677786	-	Cytochrome c-type biogenesis protein CcmD, interacts with CcmCE
NODE_1_length_879397_cov_18.777134	peg	678714	677959	-	Cytochrome c-type biogenesis protein CcmC, putative heme lyase for CcmE
NODE_1_length_879397_cov_18.777134	peg	679459	678791	-	ABC transporter involved in cytochrome c biogenesis, CcmB subunit
NODE_1_length_879397_cov_18.777134	peg	680091	679456	-	ABC transporter involved in cytochrome c biogenesis, ATPase component CcmA
NODE_1_length_879397_cov_18.777134	peg	680290	681861	+	FIG00955434: hypothetical protein
NODE_1_length_879397_cov_18.777134	peg	681858	682187	+	FlhB domain protein
NODE_1_length_879397_cov_18.777134	peg	682619	682227	-	FIG00953562: hypothetical protein
NODE_1_length_879397_cov_18.777134	peg	683102	682620	-	Positive regulator of CheA protein activity (CheW)
NODE_1_length_879397_cov_18.777134	peg	684095	683181	-	CheW domain protein
NODE_1_length_879397_cov_18.777134	peg	684884	684168	-	Chromosome (plasmid) partitioning protein ParA
NODE_1_length_879397_cov_18.777134	peg	685891	685007	-	Flagellar motor rotation protein MotB
NODE_1_length_879397_cov_18.777134	peg	686617	685907	-	Flagellar motor rotation protein MotA
NODE_1_length_879397_cov_18.777134	peg	687774	686647	-	Chemotaxis response regulator protein-glutamate methylesterase CheB (EC 3.1.1.61)
NODE_1_length_879397_cov_18.777134	peg	690103	687824	-	Signal transduction histidine kinase CheA (EC 2.7.3.-)
NODE_1_length_879397_cov_18.777134	peg	690904	690116	-	Chemotaxis response - phosphatase CheZ
NODE_1_length_879397_cov_18.777134	peg	691318	690935	-	Chemotaxis regulator - transmits chemoreceptor signals to flagelllar motor components CheY
NODE_1_length_879397_cov_18.777134	peg	692207	691467	-	RNA polymerase sigma factor for flagellar operon
NODE_1_length_879397_cov_18.777134	peg	693034	692204	-	Flagellar synthesis regulator FleN
NODE_1_length_879397_cov_18.777134	peg	694469	693153	-	Flagellar biosynthesis protein FlhF
NODE_1_length_879397_cov_18.777134	peg	696541	694481	-	Flagellar biosynthesis protein FlhA
NODE_1_length_879397_cov_18.777134	peg	697913	696777	-	Flagellar biosynthesis protein FlhB
NODE_1_length_879397_cov_18.777134	peg	698699	697917	-	Flagellar biosynthesis protein FliR
NODE_1_length_879397_cov_18.777134	peg	698972	698703	-	Flagellar biosynthesis protein FliQ
NODE_1_length_879397_cov_18.777134	peg	699746	698997	-	Flagellar biosynthesis protein FliP
NODE_1_length_879397_cov_18.777134	peg	700183	699746	-	Flagellar biosynthesis protein FliQ
NODE_1_length_879397_cov_18.777134	peg	700669	700184	-	Flagellar motor switch protein FliN
NODE_1_length_879397_cov_18.777134	peg	701674	700706	-	Flagellar motor switch protein FliM
NODE_1_length_879397_cov_18.777134	peg	702187	701684	-	Flagellar biosynthesis protein FliL
NODE_1_length_879397_cov_18.777134	peg	703719	702355	-	Flagellar hook-length control protein FliK
NODE_1_length_879397_cov_18.777134	peg	704175	703831	-	Hpt domain protein
NODE_1_length_879397_cov_18.777134	peg	705912	704206	-	Serine phosphatase RsbU, regulator of sigma subunit
NODE_1_length_879397_cov_18.777134	peg	706223	705918	-	Anti-sigma F factor antagonist (spoIIAA-2); Anti-sigma B factor antagonist RsbV
NODE_1_length_879397_cov_18.777134	peg	706792	706343	-	Flagellar protein FliJ
NODE_1_length_879397_cov_18.777134	peg	708157	706799	-	Flagellum-specific ATP synthase FliI
NODE_1_length_879397_cov_18.777134	peg	708968	708147	-	Flagellar assembly protein FliH
NODE_1_length_879397_cov_18.777134	peg	709997	708978	-	Flagellar motor switch protein FliG
NODE_1_length_879397_cov_18.777134	peg	711777	709990	-	Flagellar M-ring protein FliF
NODE_1_length_879397_cov_18.777134	peg	712119	711793	-	Flagellar hook-basal body complex protein FliE
NODE_1_length_879397_cov_18.777134	peg	713666	712248	-	Flagellar regulatory protein FleQ
NODE_1_length_879397_cov_18.777134	peg	714775	713663	-	Flagellar sensor histidine kinase FleS
NODE_1_length_879397_cov_18.777134	peg	716208	714985	-	Flagellar regulatory protein FleQ
NODE_1_length_879397_cov_18.777134	peg	716930	716634	-	FIG00953167: hypothetical protein
NODE_1_length_879397_cov_18.777134	peg	717327	716941	-	Flagellar biosynthesis protein FliS
NODE_1_length_879397_cov_18.777134	peg	718883	717465	-	Flagellar hook-associated protein FliD
NODE_1_length_879397_cov_18.777134	peg	719319	718966	-	Flagellin protein FlaG
NODE_1_length_879397_cov_18.777134	peg	720255	719404	-	Flagellin protein FlaA
NODE_1_length_879397_cov_18.777134	peg	720775	720506	-	hypothetical protein
NODE_1_length_879397_cov_18.777134	peg	722064	720772	-	Glutamate synthase [NADPH] large chain (EC 1.4.1.13)
NODE_1_length_879397_cov_18.777134	peg	723042	722146	-	3-oxoacyl-[acyl-carrier-protein] synthase, KASIII (EC 2.3.1.41)
NODE_1_length_879397_cov_18.777134	peg	724349	723297	-	N-acetylneuraminate synthase (EC 2.5.1.56)
NODE_1_length_879397_cov_18.777134	peg	725469	724342	-	N-Acetylneuraminate cytidylyltransferase (EC 2.7.7.43)
NODE_1_length_879397_cov_18.777134	peg	726179	725472	-	N-Acetylneuraminate cytidylyltransferase (EC 2.7.7.43)
NODE_1_length_879397_cov_18.777134	peg	727348	726176	-	Bacillosamine/Legionaminic acid biosynthesis aminotransferase PglE; 4-keto-6-deoxy-N-Acetyl-D-hexosaminyl-(Lipid carrier) aminotransferase
NODE_1_length_879397_cov_18.777134	peg	728346	727345	-	UDP-N-acetylglucosamine 4,6-dehydratase (EC 4.2.1.-)
NODE_1_length_879397_cov_18.777134	peg	731310	728377	-	O-antigen biosynthesis protein
NODE_1_length_879397_cov_18.777134	peg	732098	731361	-	Cephalosporin hydroxylase
NODE_1_length_879397_cov_18.777134	peg	733188	732118	-	C-methyltransferase
NODE_1_length_879397_cov_18.777134	peg	734044	733178	-	UDP-glucose 4-epimerase (EC 5.1.3.2)
NODE_1_length_879397_cov_18.777134	peg	735267	734041	-	methyltransferase, putative
NODE_1_length_879397_cov_18.777134	peg	735824	735264	-	dTDP-4-dehydrorhamnose 3,5-epimerase (EC 5.1.3.13)
NODE_1_length_879397_cov_18.777134	peg	736894	735821	-	Similar to CDP-glucose 4,6-dehydratase (EC 4.2.1.45)
NODE_1_length_879397_cov_18.777134	peg	737658	736885	-	Glucose-1-phosphate cytidylyltransferase (EC 2.7.7.33)
NODE_1_length_879397_cov_18.777134	peg	741526	737954	-	O-antigen biosynthesis protein
NODE_1_length_879397_cov_18.777134	peg	743220	741646	-	Flagellar hook-associated protein FlgL
NODE_1_length_879397_cov_18.777134	peg	745285	743234	-	Flagellar hook-associated protein FlgK
NODE_1_length_879397_cov_18.777134	peg	746558	745296	-	Flagellar protein FlgJ [peptidoglycan hydrolase] (EC 3.2.1.-)
NODE_1_length_879397_cov_18.777134	peg	747657	746569	-	Flagellar P-ring protein FlgI
NODE_1_length_879397_cov_18.777134	peg	748380	747685	-	Flagellar L-ring protein FlgH
NODE_1_length_879397_cov_18.777134	peg	749218	748433	-	Flagellar basal-body rod protein FlgG
NODE_1_length_879397_cov_18.777134	peg	750004	749264	-	Flagellar basal-body rod protein FlgF
NODE_1_length_879397_cov_18.777134	peg	751797	750229	-	Phenylalanine hydroxylase transcriptional activator PhhR
NODE_1_length_879397_cov_18.777134	peg	751780	751974	+	hypothetical protein
NODE_1_length_879397_cov_18.777134	peg	752144	751983	-	hypothetical protein
NODE_1_length_879397_cov_18.777134	peg	752103	752894	+	Phenylalanine-4-hydroxylase (EC 1.14.16.1)
NODE_1_length_879397_cov_18.777134	peg	752964	753320	+	Pterin-4-alpha-carbinolamine dehydratase (EC 4.2.1.96)
NODE_1_length_879397_cov_18.777134	peg	753320	754516	+	Aspartate aminotransferase (EC 2.6.1.1)
NODE_1_length_879397_cov_18.777134	peg	754973	755155	+	FIG00954951: hypothetical protein
NODE_1_length_879397_cov_18.777134	peg	755270	756469	+	Xanthine transporter,putative
NODE_1_length_879397_cov_18.777134	peg	756905	756492	-	Hypothetical protein YaeJ with similarity to translation release factor
NODE_1_length_879397_cov_18.777134	peg	758431	757010	-	Aromatic amino acid transport protein AroP
NODE_1_length_879397_cov_18.777134	peg	759473	759610	+	hypothetical protein
NODE_1_length_879397_cov_18.777134	peg	759681	760640	+	Leucyl aminopeptidase (aminopeptidase T)
NODE_1_length_879397_cov_18.777134	peg	762073	760856	-	Ribosomal large subunit pseudouridine synthase B (EC 4.2.1.70)
NODE_1_length_879397_cov_18.777134	peg	762062	762205	+	hypothetical protein
NODE_1_length_879397_cov_18.777134	peg	763454	762372	-	Segregation and condensation protein B
NODE_1_length_879397_cov_18.777134	peg	764225	763467	-	Segregation and condensation protein A
NODE_1_length_879397_cov_18.777134	peg	764915	764286	-	Hypothetical YciO protein, TsaC/YrdC paralog
NODE_1_length_879397_cov_18.777134	peg	765780	764929	-	COG0613, Predicted metal-dependent phosphoesterases (PHP family)
NODE_1_length_879397_cov_18.777134	peg	765880	766476	+	Intracellular septation protein IspA
NODE_1_length_879397_cov_18.777134	peg	766478	766777	+	YciL protein
NODE_1_length_879397_cov_18.777134	peg	766888	767298	+	Translation initiation factor 2 (IF-2; GTPase)
NODE_1_length_879397_cov_18.777134	peg	767306	767983	+	DNA-binding response regulator
NODE_1_length_879397_cov_18.777134	peg	768273	768710	+	P pilus assembly/Cpx signaling pathway, periplasmic inhibitor/zinc-resistance associated protein
NODE_1_length_879397_cov_18.777134	peg	768777	770117	+	Putative two-component system sensor kinase
NODE_1_length_879397_cov_18.777134	peg	770820	770254	-	Nitroreductase family protein
NODE_1_length_879397_cov_18.777134	peg	770941	772395	+	Potassium uptake protein TrkH
NODE_1_length_879397_cov_18.777134	peg	773356	772352	-	Transcriptional regulator, AraC family
NODE_1_length_879397_cov_18.777134	peg	773576	773887	+	FIG027190: Putative transmembrane protein
NODE_1_length_879397_cov_18.777134	peg	773986	774576	+	Metal-dependent phosphohydrolase, HD subdomain
NODE_1_length_879397_cov_18.777134	peg	775489	774668	-	Ser/Thr protein phosphatase family protein, UDP-2,3-diacylglucosamine hydrolase (EC 3.6.1.-) homolog
NODE_1_length_879397_cov_18.777134	peg	775622	776380	+	Transcriptional regulator, AraC family
NODE_1_length_879397_cov_18.777134	peg	776475	777365	+	Permease of the drug/metabolite transporter (DMT) superfamily
NODE_1_length_879397_cov_18.777134	peg	777646	777359	-	SelT/selW/selH selenoprotein domain
NODE_1_length_879397_cov_18.777134	peg	777715	779907	+	putative patatin-like phospholipase
NODE_1_length_879397_cov_18.777134	peg	781106	779880	-	Probable type IV pilus assembly FimV-related transmembrane protein
NODE_1_length_879397_cov_18.777134	peg	781670	781236	-	Transcriptional regulator SlyA
NODE_1_length_879397_cov_18.777134	peg	783921	781795	-	ATP-dependent DNA helicase RecQ
NODE_1_length_879397_cov_18.777134	peg	783904	784110	+	hypothetical protein
NODE_1_length_879397_cov_18.777134	peg	784196	784783	+	FIG00953416: hypothetical protein
NODE_1_length_879397_cov_18.777134	peg	784794	785189	+	Hypothetical protein DUF454
NODE_1_length_879397_cov_18.777134	peg	785365	786006	+	T1SS associated transglutaminase-like cysteine proteinase LapP
NODE_1_length_879397_cov_18.777134	peg	786025	787965	+	Membrane bound c-di-GMP receptor LapD
NODE_1_length_879397_cov_18.777134	peg	794975	788001	-	T1SS secreted agglutinin RTX
NODE_1_length_879397_cov_18.777134	peg	794964	795104	+	hypothetical protein
NODE_1_length_879397_cov_18.777134	peg	795704	797062	+	Type I secretion system, outer membrane component LapE
NODE_1_length_879397_cov_18.777134	peg	797154	799241	+	ABC transporter, transmembrane region:ABC transporter:Peptidase C39, bacteriocin processing
NODE_1_length_879397_cov_18.777134	peg	799252	800607	+	HlyD family secretion protein
NODE_1_length_879397_cov_18.777134	peg	801322	800714	-	FIG00955751: hypothetical protein
NODE_1_length_879397_cov_18.777134	peg	802226	801333	-	Transcriptional regulator GbuR
NODE_1_length_879397_cov_18.777134	peg	802611	803561	+	Agmatinase (EC 3.5.3.11)
NODE_1_length_879397_cov_18.777134	peg	803571	803993	+	Undecaprenyl pyrophosphate synthase
NODE_1_length_879397_cov_18.777134	peg	804048	805559	+	Cytosine/purine/uracil/thiamine/allantoin permease family protein
NODE_1_length_879397_cov_18.777134	peg	805700	807079	+	sodium-solute symporter, putative
NODE_1_length_879397_cov_18.777134	peg	807164	807889	+	SoxH protein, homolog
NODE_1_length_879397_cov_18.777134	peg	807961	808212	+	FIG00966309: hypothetical protein
NODE_1_length_879397_cov_18.777134	peg	808489	808361	-	hypothetical protein
NODE_1_length_879397_cov_18.777134	peg	809509	808628	-	Transcriptional regulators, LysR family
NODE_1_length_879397_cov_18.777134	peg	809614	810774	+	Possible MFS Superfamily transporter precursor
NODE_1_length_879397_cov_18.777134	peg	811707	810784	-	Permease of the drug/metabolite transporter (DMT) superfamily
NODE_1_length_879397_cov_18.777134	peg	812705	811863	-	FIG00953341: hypothetical protein
NODE_1_length_879397_cov_18.777134	peg	813060	813239	+	FIG00953551: hypothetical protein
NODE_1_length_879397_cov_18.777134	peg	813436	814149	+	FIG00959721: hypothetical protein
NODE_1_length_879397_cov_18.777134	peg	814230	815099	+	hypothetical protein
NODE_1_length_879397_cov_18.777134	peg	815244	815981	+	FIG00960825: hypothetical protein
NODE_1_length_879397_cov_18.777134	peg	816130	815936	-	hypothetical protein
NODE_1_length_879397_cov_18.777134	peg	816113	817060	+	transcriptional regulator, AraC family
NODE_1_length_879397_cov_18.777134	peg	818483	817128	-	hypothetical protein
NODE_1_length_879397_cov_18.777134	peg	819877	818483	-	hypothetical protein
NODE_1_length_879397_cov_18.777134	peg	820961	819906	-	Probable merozoite surface protein 3b
NODE_1_length_879397_cov_18.777134	peg	823052	821715	-	ATP-dependent RNA helicase SrmB
NODE_1_length_879397_cov_18.777134	peg	823246	824544	+	Small-conductance mechanosensitive channel
NODE_1_length_879397_cov_18.777134	peg	825559	824696	-	MadN protein
NODE_1_length_879397_cov_18.777134	peg	826482	825883	-	FMN-dependent NADH-azoreductase
NODE_1_length_879397_cov_18.777134	peg	826946	826632	-	3-phosphoglycerate kinase
NODE_1_length_879397_cov_18.777134	peg	826996	827919	+	Transcriptional regulator, LysR family
NODE_1_length_879397_cov_18.777134	peg	827963	828766	+	Beta-ketoadipate enol-lactone hydrolase (EC 3.1.1.24)
NODE_1_length_879397_cov_18.777134	peg	828770	829333	+	Peptidyl-prolyl cis-trans isomerase PpiA precursor (EC 5.2.1.8)
NODE_1_length_879397_cov_18.777134	peg	829473	831305	+	Lipid A export ATP-binding/permease protein MsbA
NODE_1_length_879397_cov_18.777134	peg	831545	832243	+	Aquaporin Z
NODE_1_length_879397_cov_18.777134	peg	833383	832259	-	COGs COG3146
NODE_1_length_879397_cov_18.777134	peg	834316	833429	-	Transcriptional regulator, LysR family
NODE_1_length_879397_cov_18.777134	peg	834437	835804	+	Multidrug resistance protein B
NODE_1_length_879397_cov_18.777134	peg	835785	836186	+	Putative cytoplasmic protein
NODE_1_length_879397_cov_18.777134	peg	836201	837148	+	Flavodoxin reductases (ferredoxin-NADPH reductases) family 1; Vanillate O-demethylase oxidoreductase (EC 1.14.13.-)
NODE_1_length_879397_cov_18.777134	peg	837162	838463	+	3-phenylpropionate dioxygenase alpha subunit (EC 1.14.1.-)
NODE_1_length_879397_cov_18.777134	peg	838456	838926	+	3-phenylpropionate dioxygenase beta subunit (EC 1.14.1.-)
NODE_1_length_879397_cov_18.777134	peg	838945	840654	+	Tryptophan 2-monooxygenase (EC 1.13.12.3)
NODE_1_length_879397_cov_18.777134	peg	840690	842033	+	Indoleacetamide hydrolase (EC 3.5.1.-)
NODE_1_length_879397_cov_18.777134	peg	842216	843409	+	Tryptophan-specific transport protein
NODE_1_length_879397_cov_18.777134	peg	845725	844454	-	FIG00960460: hypothetical protein
NODE_1_length_879397_cov_18.777134	peg	847853	846510	-	Pyrophosphate-specific outer membrane porin OprO
NODE_1_length_879397_cov_18.777134	peg	848440	848207	-	FIG00955837: hypothetical protein
NODE_1_length_879397_cov_18.777134	peg	849048	848434	-	RNA polymerase sigma factor RpoE
NODE_1_length_879397_cov_18.777134	peg	850271	849150	-	3-oxoacyl-[acyl-carrier-protein] synthase, KASIII (EC 2.3.1.180)
NODE_1_length_879397_cov_18.777134	peg	850266	850475	+	hypothetical protein
NODE_1_length_879397_cov_18.777134	peg	854521	850610	-	ATP-dependent RNA helicase HrpA (EC 3.6.4.13)
NODE_1_length_879397_cov_18.777134	peg	856464	854743	-	Isocitrate dehydrogenase phosphatase (EC 2.7.11.5)/kinase (EC 3.1.3.-)
NODE_1_length_879397_cov_18.777134	peg	856528	856668	+	hypothetical protein
NODE_1_length_879397_cov_18.777134	peg	856665	857579	+	Permease of the drug/metabolite transporter (DMT) superfamily
NODE_1_length_879397_cov_18.777134	peg	858307	858080	-	hypothetical protein
NODE_1_length_879397_cov_18.777134	peg	858296	862039	+	Extracellular serine protease precursor (EC 3.4.21.-)
NODE_1_length_879397_cov_18.777134	peg	862445	862218	-	hypothetical protein
NODE_1_length_879397_cov_18.777134	peg	863700	862837	-	Permease of the drug/metabolite transporter (DMT) superfamily
NODE_1_length_879397_cov_18.777134	peg	864984	864046	-	Fe(2+)/alpha-ketoglutarate-dependent dioxygenase LpxO
NODE_1_length_879397_cov_18.777134	peg	866222	865248	-	Cysteine synthase (EC 2.5.1.47)
NODE_1_length_879397_cov_18.777134	peg	866350	867432	+	FIG00954689: hypothetical protein
NODE_1_length_879397_cov_18.777134	peg	867575	868420	+	ATPase associated with various cellular activities, AAA_5
NODE_1_length_879397_cov_18.777134	peg	868433	869611	+	Thioredoxin reductase (EC 1.8.1.9)
NODE_1_length_879397_cov_18.777134	peg	870661	869744	-	Allophanate hydrolase 2 subunit 2 (EC 3.5.1.54)
NODE_1_length_879397_cov_18.777134	peg	871362	870658	-	Allophanate hydrolase 2 subunit 1 (EC 3.5.1.54)
NODE_1_length_879397_cov_18.777134	peg	872108	871359	-	Lactam utilization protein LamB
NODE_1_length_879397_cov_18.777134	peg	873464	872178	-	Sialic acid transporter (permease) NanT
NODE_1_length_879397_cov_18.777134	peg	873605	874519	+	Cyn operon transcriptional activator
NODE_1_length_879397_cov_18.777134	peg	875204	874662	-	FIG00953701: hypothetical protein
NODE_1_length_879397_cov_18.777134	peg	875980	875216	-	Glutamine amidotransferase, class-II
NODE_1_length_879397_cov_18.777134	peg	876512	876018	-	Permeases of the major facilitator superfamily
NODE_1_length_879397_cov_18.777134	peg	876614	878668	+	Protease II (EC 3.4.21.83)
NODE_1_length_879397_cov_18.777134	peg	878772	879245	+	transcriptional regulator, Crp/Fnr family
NODE_20_length_50144_cov_17.888698	rna	1	99	+	5S RNA
NODE_20_length_50144_cov_17.888698	peg	520	906	+	Paraquat-inducible protein A
NODE_20_length_50144_cov_17.888698	peg	893	1516	+	Paraquat-inducible protein A
NODE_20_length_50144_cov_17.888698	peg	1509	3812	+	Paraquat-inducible protein B
NODE_20_length_50144_cov_17.888698	peg	6807	3964	-	Chromosome segregation ATPases
NODE_20_length_50144_cov_17.888698	peg	7511	6804	-	FIG00961017: hypothetical protein
NODE_20_length_50144_cov_17.888698	peg	8847	7501	-	FIG00954491: hypothetical protein
NODE_20_length_50144_cov_17.888698	peg	9002	9748	+	Periplasmic protein TonB, links inner and outer membranes
NODE_20_length_50144_cov_17.888698	peg	9741	10193	+	Ribosomal-protein-S18p-alanine acetyltransferase (EC 2.3.1.-)
NODE_20_length_50144_cov_17.888698	peg	10548	10219	-	Phosphotransferase system, HPr-related proteins
NODE_20_length_50144_cov_17.888698	peg	10765	11409	+	Carbonic anhydrase (EC 4.2.1.1)
NODE_20_length_50144_cov_17.888698	peg	12716	11514	-	FIG00953119: hypothetical protein
NODE_20_length_50144_cov_17.888698	peg	14558	12858	-	Acid phosphatase
NODE_20_length_50144_cov_17.888698	peg	16234	14816	-	Short chain fatty acids transporter
NODE_20_length_50144_cov_17.888698	peg	16350	16583	+	hypothetical protein
NODE_20_length_50144_cov_17.888698	peg	16588	17970	+	FIG01289410: hypothetical protein
NODE_20_length_50144_cov_17.888698	peg	18773	17958	-	3-methyl-2-oxobutanoate hydroxymethyltransferase (EC 2.1.2.11)
NODE_20_length_50144_cov_17.888698	peg	18944	20266	+	L-Proline/Glycine betaine transporter ProP
NODE_20_length_50144_cov_17.888698	peg	20552	21004	+	hypothetical protein
NODE_20_length_50144_cov_17.888698	peg	21067	21615	+	flagellin modification protein FlmH
NODE_20_length_50144_cov_17.888698	peg	21790	22638	+	Cobalt-zinc-cadmium resistance protein CzcD
NODE_20_length_50144_cov_17.888698	peg	23385	22711	-	DNA-binding heavy metal response regulator
NODE_20_length_50144_cov_17.888698	peg	23803	25068	+	Heavy metal RND efflux outer membrane protein, CzcC family
NODE_20_length_50144_cov_17.888698	peg	25065	25217	+	hypothetical protein
NODE_20_length_50144_cov_17.888698	peg	25269	26519	+	Cobalt/zinc/cadmium efflux RND transporter, membrane fusion protein, CzcB family
NODE_20_length_50144_cov_17.888698	peg	26561	29725	+	Cobalt-zinc-cadmium resistance protein CzcA; Cation efflux system protein CusA
NODE_20_length_50144_cov_17.888698	peg	31633	30305	-	Outer membrane porin, OprD family
NODE_20_length_50144_cov_17.888698	peg	31967	32299	+	FIG00961680: hypothetical protein
NODE_20_length_50144_cov_17.888698	peg	32805	32296	-	RidA/YER057c/UK114 superfamily, group 2, YoaB-like protein
NODE_20_length_50144_cov_17.888698	peg	33020	34336	+	Methyl-accepting chemotaxis protein
NODE_20_length_50144_cov_17.888698	peg	35274	34357	-	LysR family transcriptional regulator PA2877
NODE_20_length_50144_cov_17.888698	peg	36264	35491	-	Short-chain dehydrogenase/reductase SDR
NODE_20_length_50144_cov_17.888698	peg	36432	37046	+	NAD(P)H-flavin oxidoreductase
NODE_20_length_50144_cov_17.888698	peg	37954	37070	-	Transcriptional regulator, LysR family
NODE_20_length_50144_cov_17.888698	peg	38087	39454	+	Probable MFS transporter
NODE_20_length_50144_cov_17.888698	peg	40017	39628	-	Mannose-6-phosphate isomerase (EC 5.3.1.8)
NODE_20_length_50144_cov_17.888698	peg	40915	40106	-	Transcriptional regulator, AraC family
NODE_20_length_50144_cov_17.888698	peg	41325	40984	-	FIG00964959: hypothetical protein
NODE_20_length_50144_cov_17.888698	peg	41558	42199	+	L-lysine permease
NODE_20_length_50144_cov_17.888698	peg	42249	42728	+	Protein export cytoplasm protein SecA ATPase RNA helicase (TC 3.A.5.1.1)
NODE_20_length_50144_cov_17.888698	peg	42774	43868	+	D-alanine--D-alanine ligase (EC 6.3.2.4)
NODE_20_length_50144_cov_17.888698	peg	43884	44237	+	FIG00958260: hypothetical protein
NODE_20_length_50144_cov_17.888698	peg	45077	44310	-	COG1496: Uncharacterized conserved protein
NODE_20_length_50144_cov_17.888698	peg	45947	45135	-	Transcriptional regulator, MerR family
NODE_20_length_50144_cov_17.888698	peg	46524	46153	-	Helix-turn-helix motif
NODE_20_length_50144_cov_17.888698	peg	46832	46530	-	putative membrane protein
NODE_20_length_50144_cov_17.888698	peg	47228	46932	-	hypothetical protein
NODE_20_length_50144_cov_17.888698	peg	48031	47543	-	GCN5-related N-acetyltransferase
NODE_20_length_50144_cov_17.888698	peg	50044	48206	-	Gamma-glutamyltranspeptidase (EC 2.3.2.2)
NODE_21_length_36222_cov_17.442222	peg	2480	81	-	Outer membrane ferripyoverdine receptor FpvA, TonB-dependent
NODE_21_length_36222_cov_17.442222	peg	4300	2648	-	PvdE, pyoverdine ABC export system, fused ATPase and permease components
NODE_21_length_36222_cov_17.442222	peg	4501	5352	+	Pyoverdine synthetase PvdF, N5-hydroxyornithine formyltransferase
NODE_21_length_36222_cov_17.442222	peg	6303	5407	-	PvdO, pyoverdine responsive serine/threonine kinase (predicted by OlgaV)
NODE_21_length_36222_cov_17.442222	peg	7645	6347	-	Pyoverdin biosynthesis protein PvdN, putative aminotransferase, class V
NODE_21_length_36222_cov_17.442222	peg	9052	7667	-	Putative dipeptidase, pyoverdin biosynthesis PvdM
NODE_21_length_36222_cov_17.442222	peg	9285	10883	+	Pyoverdine biosynthesis related protein PvdP
NODE_21_length_36222_cov_17.442222	peg	12406	10997	-	Outer membrane pyoverdine eflux protein
NODE_21_length_36222_cov_17.442222	peg	14387	12414	-	Pyoverdine efflux carrier and ATP binding protein
NODE_21_length_36222_cov_17.442222	peg	15560	14388	-	pyoverdine-specific efflux macA-like protein
NODE_21_length_36222_cov_17.442222	peg	15543	15668	+	hypothetical protein
NODE_21_length_36222_cov_17.442222	peg	15894	16376	+	Sigma-70 factor FpvI (ECF subfamily), controling pyoverdin biosynthesis
NODE_21_length_36222_cov_17.442222	peg	16508	17842	+	L-ornithine 5-monooxygenase (EC 1.13.12.-), PvdA of pyoverdin biosynthesis
NODE_21_length_36222_cov_17.442222	peg	18434	17910	-	hypothetical protein
NODE_21_length_36222_cov_17.442222	peg	18438	21203	+	Mg(2+) transport ATPase, P-type (EC 3.6.3.2)
NODE_21_length_36222_cov_17.442222	peg	21384	22100	+	Mg(2+) transport ATPase protein C
NODE_21_length_36222_cov_17.442222	peg	22263	22694	+	hypothetical protein
NODE_21_length_36222_cov_17.442222	peg	23054	23533	+	hypothetical protein
NODE_21_length_36222_cov_17.442222	peg	24341	23538	-	Methylglyoxal reductase, acetol producing (EC 1.1.1.-) / 2,5-diketo-D-gluconic acid reductase B (EC 1.1.1.274)
NODE_21_length_36222_cov_17.442222	peg	25071	24532	-	Bll1207 protein
NODE_21_length_36222_cov_17.442222	peg	26104	25196	-	FIG032225: Transcriptional regulator, LysR family
NODE_21_length_36222_cov_17.442222	peg	26212	27078	+	Pirin
NODE_21_length_36222_cov_17.442222	peg	27177	27860	+	Nicotinamidase family protein YcaC
NODE_21_length_36222_cov_17.442222	peg	27918	28544	+	Nicotinamidase family protein YcaC
NODE_21_length_36222_cov_17.442222	peg	28778	30217	+	Potassium efflux system KefA protein / Small-conductance mechanosensitive channel
NODE_21_length_36222_cov_17.442222	peg	30433	30873	+	4-carboxymuconolactone decarboxylase domain/alkylhydroperoxidase AhpD family core domain protein
NODE_21_length_36222_cov_17.442222	peg	32475	30883	-	Inner membrane component of tripartite multidrug resistance system
NODE_21_length_36222_cov_17.442222	peg	33602	32472	-	Membrane fusion component of tripartite multidrug resistance system
NODE_21_length_36222_cov_17.442222	peg	33825	34574	+	putative membrane protein
NODE_21_length_36222_cov_17.442222	peg	34669	35277	+	hypothetical protein
NODE_21_length_36222_cov_17.442222	peg	35434	35967	+	FIG00957304: hypothetical protein
NODE_22_length_18064_cov_17.747951	peg	657	1769	+	Colicin E3 (EC 3.1.-.-)
NODE_22_length_18064_cov_17.747951	peg	2116	2391	+	hypothetical protein
NODE_22_length_18064_cov_17.747951	peg	2855	3043	+	Colicin immunity protein
NODE_22_length_18064_cov_17.747951	peg	3736	4110	+	hypothetical protein
NODE_22_length_18064_cov_17.747951	peg	4302	6503	+	FIG00963002: hypothetical protein
NODE_22_length_18064_cov_17.747951	peg	6532	7227	+	Putative tRNA-m1A22 methylase
NODE_22_length_18064_cov_17.747951	peg	8457	7252	-	Multidrug resistance protein B
NODE_22_length_18064_cov_17.747951	peg	8614	9582	+	Transcriptional regulator, LysR family
NODE_22_length_18064_cov_17.747951	peg	12429	9592	-	Iron siderophore receptor protein
NODE_22_length_18064_cov_17.747951	peg	13492	12527	-	Iron siderophore sensor protein
NODE_22_length_18064_cov_17.747951	peg	13911	13489	-	FIG006045: Sigma factor, ECF subfamily
NODE_22_length_18064_cov_17.747951	peg	14265	14567	+	hypothetical protein
NODE_22_length_18064_cov_17.747951	peg	14834	15586	+	Carbonic anhydrase (EC 4.2.1.1)
NODE_22_length_18064_cov_17.747951	peg	16530	16258	-	hypothetical protein
NODE_23_length_8398_cov_13.302624	peg	933	40	-	RNA polymerase sigma-70 factor, ECF subfamily
NODE_23_length_8398_cov_13.302624	peg	1376	936	-	4-carboxymuconolactone decarboxylase domain/alkylhydroperoxidase AhpD family core domain protein
NODE_23_length_8398_cov_13.302624	peg	2069	1659	-	lipoprotein, putative
NODE_23_length_8398_cov_13.302624	peg	2293	5514	+	Cobalt-zinc-cadmium resistance protein CzcA; Cation efflux system protein CusA
NODE_23_length_8398_cov_13.302624	peg	5504	6670	+	Probable Co/Zn/Cd efflux system membrane fusion protein
NODE_23_length_8398_cov_13.302624	peg	6681	8072	+	FIG00608533: hypothetical protein
[truncated: 4,079 more rows]

## Sheet: Pf_57B-090714
contig_id	type	start	stop	strand	function
NODE_10_length_160910_cov_22.777607	peg	8	736	+	membrane protein, putative
NODE_10_length_160910_cov_22.777607	peg	2342	948	-	Fumarate hydratase class II (EC 4.2.1.2)
NODE_10_length_160910_cov_22.777607	peg	2495	3019	+	FIG00954136: hypothetical protein
NODE_10_length_160910_cov_22.777607	peg	3028	3324	+	Cell division protein BolA
NODE_10_length_160910_cov_22.777607	peg	3542	4474	+	Rhodanese domain protein UPF0176
NODE_10_length_160910_cov_22.777607	peg	4478	5110	+	Thioredoxin
NODE_10_length_160910_cov_22.777607	peg	5103	6935	+	Lipid A export ATP-binding/permease protein MsbA
NODE_10_length_160910_cov_22.777607	peg	7895	7023	-	LysR family transcriptional regulator clustered with dicarboxylate transport
NODE_10_length_160910_cov_22.777607	peg	8025	9317	+	Uncharacterized transporter, similarity to citrate transporter
NODE_10_length_160910_cov_22.777607	peg	9318	10682	+	Protein of unknown function DUF1446
NODE_10_length_160910_cov_22.777607	peg	10679	10999	+	Small uncharacterized protein Bpro_4170
NODE_10_length_160910_cov_22.777607	peg	11305	13761	+	Sensory box/GGDEF family protein
NODE_10_length_160910_cov_22.777607	peg	13792	14577	+	Pyrroloquinoline quinone (Coenzyme PQQ) biosynthesis protein C
NODE_10_length_160910_cov_22.777607	peg	15421	14681	-	Oxidoreductase, short chain dehydrogenase/reductase family
NODE_10_length_160910_cov_22.777607	peg	16119	15448	-	Similar to phosphoglycolate phosphatase, clustered with ubiquinone biosynthesis SAM-dependent O-methyltransferase
NODE_10_length_160910_cov_22.777607	peg	16820	16122	-	3-demethylubiquinone-9 3-methyltransferase (EC 2.1.1.64)
NODE_10_length_160910_cov_22.777607	peg	17191	16919	-	hypothetical protein
NODE_10_length_160910_cov_22.777607	peg	17210	18256	+	Methylthioribose-1-phosphate isomerase (EC 5.3.1.23)
NODE_10_length_160910_cov_22.777607	peg	18644	21409	+	DNA gyrase subunit A (EC 5.99.1.3)
NODE_10_length_160910_cov_22.777607	peg	21540	22631	+	Phosphoserine aminotransferase (EC 2.6.1.52)
NODE_10_length_160910_cov_22.777607	peg	22631	23725	+	Chorismate mutase I (EC 5.4.99.5) / Prephenate dehydratase (EC 4.2.1.51)
NODE_10_length_160910_cov_22.777607	peg	23803	26043	+	Cyclohexadienyl dehydrogenase (EC 1.3.1.12)(EC 1.3.1.43) / 5-Enolpyruvylshikimate-3-phosphate synthase (EC 2.5.1.19)
NODE_10_length_160910_cov_22.777607	peg	26040	26726	+	Cytidylate kinase (EC 2.7.4.25)
NODE_10_length_160910_cov_22.777607	peg	26851	28527	+	SSU ribosomal protein S1p
NODE_10_length_160910_cov_22.777607	peg	28682	29557	+	MadN protein
NODE_10_length_160910_cov_22.777607	peg	29559	30494	+	TRANSPORTER
NODE_10_length_160910_cov_22.777607	peg	32916	31609	-	Small-conductance mechanosensitive channel
NODE_10_length_160910_cov_22.777607	peg	33057	34379	+	ATP-dependent RNA helicase SrmB
NODE_10_length_160910_cov_22.777607	peg	34709	34437	-	FIG00953856: hypothetical protein
NODE_10_length_160910_cov_22.777607	peg	34910	35317	+	FIG00957969: hypothetical protein
NODE_10_length_160910_cov_22.777607	peg	35413	36339	+	Permease of the drug/metabolite transporter (DMT) superfamily
NODE_10_length_160910_cov_22.777607	peg	37000	38565	+	aerotaxis receptor, putative
NODE_10_length_160910_cov_22.777607	peg	38743	39267	+	FIG00955751: hypothetical protein
NODE_10_length_160910_cov_22.777607	peg	40643	39285	-	Agglutination protein
NODE_10_length_160910_cov_22.777607	peg	41319	40954	-	FIG039061: hypothetical protein related to heme utilization
NODE_10_length_160910_cov_22.777607	peg	41913	41326	-	FIG00953416: hypothetical protein
NODE_10_length_160910_cov_22.777607	peg	42154	41921	-	hypothetical protein
NODE_10_length_160910_cov_22.777607	peg	42155	44302	+	ATP-dependent DNA helicase RecQ
NODE_10_length_160910_cov_22.777607	peg	44451	44888	+	Transcriptional regulator SlyA
NODE_10_length_160910_cov_22.777607	peg	44913	45194	+	SelT/selW/selH selenoprotein domain
NODE_10_length_160910_cov_22.777607	peg	45551	45240	-	FIG027190: Putative transmembrane protein
NODE_10_length_160910_cov_22.777607	peg	45705	46766	+	Transcriptional regulator, AraC family
NODE_10_length_160910_cov_22.777607	peg	48177	46723	-	Potassium uptake protein TrkH
NODE_10_length_160910_cov_22.777607	peg	48345	48905	+	Nitroreductase family protein
NODE_10_length_160910_cov_22.777607	peg	50301	48967	-	Putative two-component system sensor kinase
NODE_10_length_160910_cov_22.777607	peg	50793	50377	-	P pilus assembly/Cpx signaling pathway, periplasmic inhibitor/zinc-resistance associated protein
NODE_10_length_160910_cov_22.777607	peg	51605	50928	-	DNA-binding response regulator
NODE_10_length_160910_cov_22.777607	peg	52022	51723	-	YciL protein
NODE_10_length_160910_cov_22.777607	peg	52617	52024	-	Intracellular septation protein IspA
NODE_10_length_160910_cov_22.777607	peg	52685	53545	+	COG0613, Predicted metal-dependent phosphoesterases (PHP family)
NODE_10_length_160910_cov_22.777607	peg	53559	54188	+	Hypothetical YciO protein, TsaC/YrdC paralog
NODE_10_length_160910_cov_22.777607	peg	54185	55036	+	Segregation and condensation protein A
NODE_10_length_160910_cov_22.777607	peg	55023	55799	+	Segregation and condensation protein B
NODE_10_length_160910_cov_22.777607	peg	55993	57060	+	Ribosomal large subunit pseudouridine synthase B (EC 4.2.1.70)
NODE_10_length_160910_cov_22.777607	peg	57849	59285	+	Aromatic amino acid transport protein AroP
NODE_10_length_160910_cov_22.777607	peg	60232	59348	-	Glycine cleavage system transcriptional activator
NODE_10_length_160910_cov_22.777607	peg	60383	63403	+	Glycolate dehydrogenase (EC 1.1.99.14), subunit GlcD
NODE_10_length_160910_cov_22.777607	peg	63619	63491	-	hypothetical protein
NODE_10_length_160910_cov_22.777607	peg	64214	63858	-	Pterin-4-alpha-carbinolamine dehydratase (EC 4.2.1.96)
NODE_10_length_160910_cov_22.777607	peg	65043	64255	-	Phenylalanine-4-hydroxylase (EC 1.14.16.1)
NODE_10_length_160910_cov_22.777607	peg	65035	65223	+	hypothetical protein
NODE_10_length_160910_cov_22.777607	peg	65294	66856	+	Phenylalanine hydroxylase transcriptional activator PhhR
NODE_10_length_160910_cov_22.777607	peg	67204	66962	-	Type IIA topoisomerase (DNA gyrase/topo II, topoisomerase IV), A subunit
[truncated: 4,369 more rows]

## Sheet: Pf_LB-090714
contig_id	type	start	stop	strand	function
[truncated: 4,430 more rows]

## Sheet: Pj_LBp-160603
contig_id	type	start	stop	strand	function
[truncated: 5,989 more rows]

[truncated: 10 more sheets: Pk_57B_090624, Pk_LB_090714, Pm_LB-090624, Pm_LBp-160603, Pp_MB-090624, Pp_MB-090714, Ps_57B-090714, Psp_57B-090624, Psp_LB-090624, Psp_MB-090624]
