# Supplementary material for: Pseudomonas Diversity Within Urban Freshwaters
Source: Front Microbiol. 2019 Feb 15;10:195. doi: 10.3389/fmicb.2019.00195 (PMC6384249; doi:10.3389/fmicb.2019.00195)
Supplement: Supplementary file 6 [file Table_6.XLSX]

## Sheet: Data Sheet 7
Supplementary Data Sheet 7. Subsystems that varied in their presence/absence amongst the 15 Lake Michigan Pseudomonas strains.
Category	Subcategory	Subsystem	P. alcaligenes strain MB-090714	P. chlororaphis strain LBs-160603	P. fulva strain 57B-090714	P. fulva strain LB-090714	P. jessenii strain LBp-160603	P. koreensis strain 57B-090624	P. koreensis strain LB-090714	P. mosselii strain LB-090624	P. mosselii strain LBp-160603	P. protegens strain MB-090624	P. protegens strain MB-090714	P. soli strain 57B-090714	Pseudomonas sp. 57B-090624	Pseudomonas sp. LB-090624	Pseudomonas sp. MB-090624
Amino Acids and Derivatives	Arginine; urea cycle, polyamines	Urea carboxylase and Allophanate hydrolase cluster	X	X			X	X	X	X	X	X	X	X	X
Amino Acids and Derivatives	Aromatic amino acids and derivatives	Aromatic amino acid interconversions with aryl acids	X												X
Amino Acids and Derivatives	Aromatic amino acids and derivatives	Tryptophan catabolism										X	X
Amino Acids and Derivatives	Lysine, threonine, methionine, and cysteine	Lysine degradation	X	X	X	X	X			X	X	X	X	X	X	X	X
Amino Acids and Derivatives	Lysine, threonine, methionine, and cysteine	Methionine Degradation			X	X				X	X	X	X	X		X	X
Amino Acids and Derivatives	Lysine, threonine, methionine, and cysteine	Methionine Salvage	X	X			X	X	X						X
Amino Acids and Derivatives	Lysine, threonine, methionine, and cysteine	S-methylmethionine		X	X	X	X	X	X			X	X			X
Amino Acids and Derivatives	Polyamines	DAP (1,3-diaminopropane) production		X						X	X			X		X	X
Carbohydrates	Aminosugars	Chitin and N-acetylglucosamine utilization		X			X	X	X	X	X	X	X	X
Carbohydrates	Central carbohydrate metabolism	Dihydroxyacetone kinases		X
Carbohydrates	Central carbohydrate metabolism	Peripheral Glucose Catabolism Pathways		X	X	X	X	X	X	X	X	X	X	X	X	X	X
Carbohydrates	CO2 fixation	CO2 uptake, carboxysome	X
Carbohydrates	Di- and oligosaccharides	Maltose and Maltodextrin Utilization		X	X	X	X	X	X	X	X	X	X	X	X	X	X
Carbohydrates	Di- and oligosaccharides	Trehalose Biosynthesis		X	X	X	X	X	X	X	X	X	X	X	X	X	X
Carbohydrates	Di- and oligosaccharides	Trehalose Uptake and Utilization					X	X	X			X	X
Carbohydrates	Fermentation	Acetoin, butanediol metabolism			X	X						X	X			X	X
Carbohydrates	Monosaccharides	2-Ketogluconate Utilization		X	X	X	X	X	X	X	X	X	X	X		X	X
Carbohydrates	Monosaccharides	Deoxyribose and Deoxynucleoside Catabolism		X			X	X	X	X	X	X	X	X	X	X	X
Carbohydrates	Monosaccharides	D-galactonate catabolism					X	X	X								X
Carbohydrates	Monosaccharides	D-gluconate and ketogluconates metabolism		X	X	X	X	X	X	X	X	X	X	X	X	X	X
Carbohydrates	Monosaccharides	D-ribose utilization		X	X	X	X	X	X	X	X	X	X	X		X	X
Carbohydrates	Monosaccharides	Fructose utilization		X	X	X	X	X	X	X	X	X	X	X	X	X	X
Carbohydrates	Monosaccharides	L-Arabinose utilization					X	X	X
Carbohydrates	Monosaccharides	Xylose utilization		X			X	X	X	X	X	X	X	X
Carbohydrates	One-carbon Metabolism	Serine-glyoxylate cycle		X	X	X	X	X	X	X	X	X	X	X	X	X	X
Carbohydrates	Organic acids	2-methylcitrate to 2-methylaconitate metabolism cluster	X									X	X
Carbohydrates	Organic acids	Malonate decarboxylase		X			X	X	X			X	X		X	X	X
Carbohydrates	Organic acids	Tricarballylate Utilization								X							X
Carbohydrates	Polysaccharides	Alpha-Amylase locus in Streptocococcus					X					X	X
Carbohydrates	Polysaccharides	Glycogen metabolism		X	X	X	X	X	X	X	X	X	X	X	X	X	X
Carbohydrates	Sugar alcohols	Inositol catabolism		X								X	X
Cell Division and Cell Cycle	Cell Division and Cell Cycle - no subcategory	MukBEF Chromosome Condensation													X
Cell Wall and Capsule	Capsular and extracellular polysacchrides	Alginate metabolism		X	X	X	X	X	X	X	X	X	X	X	X	X	X
Cell Wall and Capsule	Capsular and extracellular polysacchrides	Capsular Polysaccharides Biosynthesis and Assembly					X	X	X
Cell Wall and Capsule	Capsular and extracellular polysacchrides	CMP-N-acetylneuraminate Biosynthesis		X			X	X	X		X	X	X		X
Cell Wall and Capsule	Capsular and extracellular polysacchrides	Exopolysaccharide Biosynthesis		X				X	X			X	X
Cell Wall and Capsule	Capsular and extracellular polysacchrides	Legionaminic Acid Biosynthesis									X
Cell Wall and Capsule	Capsular and extracellular polysacchrides	O-Methyl Phosphoramidate Capsule Modification in Campylobacter		X
Cell Wall and Capsule	Capsular and extracellular polysacchrides	Sialic Acid Metabolism	X	X			X	X	X	X	X	X	X	X	X
Cell Wall and Capsule	Gram-Negative cell wall components	Core Oligosaccharide Glycosylation in Pseudomonas		X	X	X	X	X	X		X	X	X	X	X	X	X
Cell Wall and Capsule	Gram-Negative cell wall components	KDO2-Lipid A biosynthesis	X	X	X	X	X	X	X	X		X	X	X	X		X
Cell Wall and Capsule	Gram-Negative cell wall components	Lipid A-Ara4N pathway ( Polymyxin resistance )		X			X					X	X
Cell Wall and Capsule	Gram-Positive cell wall components	Teichoic and lipoteichoic acids biosynthesis			X	X											X
DNA Metabolism	DNA Metabolism - no subcategory	DNA ligases		X	X	X	X	X	X	X	X			X	X	X	X
DNA Metabolism	DNA Metabolism - no subcategory	DNA phosphorothioation					X
DNA Metabolism	DNA Metabolism - no subcategory	Restriction-Modification System	X				X			X		X	X	X	X		X
DNA Metabolism	DNA Metabolism - no subcategory	Type I Restriction-Modification	X				X			X		X	X	X	X		X
DNA Metabolism	DNA repair	DNA repair, bacterial UmuCD system			X	X	X	X	X					X	X	X	X
DNA Metabolism	DNA repair	Nonhomologous End-Joining in Bacteria		X	X	X	X	X	X	X	X			X	X	X	X
DNA Metabolism	DNA replication	DNA replication strays								X	X
Fatty Acids, Lipids, and Isoprenoids	Fatty acids	Phospholipid and Fatty acid biosynthesis related cluster	X	X	X	X	X	X	X			X	X		X
Fatty Acids, Lipids, and Isoprenoids	Isoprenoids	Acyclic terpenes utilization					X	X	X
Fatty Acids, Lipids, and Isoprenoids	Isoprenoids	Carotenoids			X	X
Fatty Acids, Lipids, and Isoprenoids	Isoprenoids	Myxoxanthophyll biosynthesis in Cyanobacteria			X	X				X	X			X		X	X
Iron acquisition and metabolism	Iron acquisition and metabolism - no subcategory	ABC transporter [iron.B12.siderophore.hemin]		X	X	X				X	X	X	X	X	X	X	X
Iron acquisition and metabolism	Iron acquisition and metabolism - no subcategory	Encapsulating protein for DyP-type peroxidase and ferritin-like protein oligomers		X	X	X	X	X	X	X	X	X	X	X		X	X
Iron acquisition and metabolism	Iron acquisition and metabolism - no subcategory	Ferrous iron transporter EfeUOB, low-pH-induced		X			X	X	X			X	X
Iron acquisition and metabolism	Iron acquisition and metabolism - no subcategory	Heme, hemin uptake and utilization systems in GramPositives	X		X	X	X	X	X	X	X	X	X	X	X	X	X
Iron acquisition and metabolism	Siderophores	Iron siderophore sensor & receptor system		X	X	X	X	X	X	X	X	X	X	X	X	X	X
Iron acquisition and metabolism	Siderophores	Siderophore Achromobactin		X	X	X	X	X	X					X	X	X	X
Iron acquisition and metabolism	Siderophores	Siderophore Aerobactin	X		X	X						X	X		X		X
Iron acquisition and metabolism	Siderophores	Siderophore Pyoverdine		X					X	X		X	X				X
Membrane Transport	ABC transporters	AttEFGH ABC Transport System		X			X	X	X			X	X			X	X
Membrane Transport	Cation transporters	Copper uptake system CopCD					X					X	X
Membrane Transport	Protein and nucleoprotein secretion system, Type IV	Conjugative transfer													X
Membrane Transport	Protein and nucleoprotein secretion system, Type IV	Type IV pilus	X	X			X	X	X			X	X		X	X	X
Membrane Transport	Protein secretion system, Type II	General Secretion Pathway	X	X			X			X	X	X	X	X	X	X
Membrane Transport	Protein secretion system, Type II	Predicted secretion system X					X			X	X			X		X
Membrane Transport	Protein secretion system, Type II	Widespread colonization island	X	X			X	X	X	X	X	X	X	X			X
Membrane Transport	Protein secretion system, Type V	Two partner secretion pathway (TPS)	X	X			X	X	X	X	X	X	X	X	X
Membrane Transport	Protein secretion system, Type VI	Type VI secretion systems		X	X	X	X	X	X	X	X	X	X	X	X	X	X
Membrane Transport	Protein secretion system, Type VII (Chaperone/Usher pathway, CU)	sigma-Fimbriae		X	X	X	X			X	X	X	X	X	X	X	X
Membrane Transport	Protein secretion system, Type VII (Chaperone/Usher pathway, CU)	Type 1 pili (mannose-sensitive fimbriae, gamma-fimbriae)			X	X			X		X	X	X			X
Membrane Transport	Protein secretion system, Type VIII (Extracellular nucleation/precipitation pathway, ENP)	Curli production					X			X	X			X		X
Membrane Transport	Protein secretion system, Type VIII (Extracellular nucleation/precipitation pathway, ENP)	Fap amyloid fiber secretion system	X	X	X	X	X	X	X	X	X	X	X	X		X	X
Membrane Transport	TRAP transporters	A TRAP transporter and a hypothetical						X	X						X
Membrane Transport	TRAP transporters	TRAP Transporter collection	X	X	X	X	X	X	X			X	X		X	X	X
Membrane Transport	TRAP transporters	TRAP Transporter unknown substrate 3													X
Membrane Transport	TRAP transporters	TRAP Transporter unknown substrate 6	X
Membrane Transport	TRAP transporters	TRAP Transporter unknown substrate 9	X
Metabolism of Aromatic Compounds	Metabolism of Aromatic Compounds - no subcategory	Aromatic Amin Catabolism		X						X	X	X	X	X	X		X
Metabolism of Aromatic Compounds	Metabolism of Aromatic Compounds - no subcategory	Cresol degradation										X	X
Metabolism of Aromatic Compounds	Metabolism of Aromatic Compounds - no subcategory	Phenylacetyl-CoA catabolic pathway (core)								X	X			X		X
Metabolism of Aromatic Compounds	Metabolism of central aromatic intermediates	4-Hydroxyphenylacetic acid catabolic pathway		X						X		X	X
Metabolism of Aromatic Compounds	Metabolism of central aromatic intermediates	Central meta-cleavage pathway of aromatic compound degradation		X						X	X	X	X	X	X		X
Metabolism of Aromatic Compounds	Metabolism of central aromatic intermediates	N-heterocyclic aromatic compound degradation		X	X	X	X	X	X	X	X	X	X	X	X	X	X
Metabolism of Aromatic Compounds	Metabolism of central aromatic intermediates	Protocatechuate branch of beta-ketoadipate pathway		X	X	X	X	X	X	X	X	X	X	X	X	X	X
Metabolism of Aromatic Compounds	Metabolism of central aromatic intermediates	Salicylate and gentisate catabolism	X	X	X	X	X			X	X			X	X	X	X
Metabolism of Aromatic Compounds	Peripheral pathways for catabolism of aromatic compounds	Benzoate degradation	X	X			X	X	X	X	X	X	X	X	X	X	X
Metabolism of Aromatic Compounds	Peripheral pathways for catabolism of aromatic compounds	Biphenyl Degradation			X	X						X	X
Metabolism of Aromatic Compounds	Peripheral pathways for catabolism of aromatic compounds	Chlorobenzoate degradation		X								X	X
Metabolism of Aromatic Compounds	Peripheral pathways for catabolism of aromatic compounds	p-Hydroxybenzoate degradation		X			X	X	X	X	X	X	X	X	X	X	X
Metabolism of Aromatic Compounds	Peripheral pathways for catabolism of aromatic compounds	Salicylate ester degradation			X	X	X			X	X			X	X	X	X
Metabolism of Aromatic Compounds	Peripheral pathways for catabolism of aromatic compounds	Toluene degradation										X	X
Miscellaneous	Miscellaneous - no subcategory	Aromatic dioxygenase mess	X	X			X			X	X	X	X	X	X	X	X
Miscellaneous	Miscellaneous - no subcategory	Bacillus subtilis scratch - gjo		X	X	X	X	X	X	X	X			X	X	X	X
Miscellaneous	Miscellaneous - no subcategory	Dioxygenases (EC 1.13.11.-)		X			X			X	X	X	X	X	X	X	X
Miscellaneous	Miscellaneous - no subcategory	Dioxygenases (EC 1.14.12.-)	X	X			X					X	X		X	X	X
Miscellaneous	Miscellaneous - no subcategory	Lignin degradation fragments		X													X
Miscellaneous	Miscellaneous - no subcategory	Muconate lactonizing enzyme family	X	X			X	X	X			X	X		X	X	X
Miscellaneous	Plant-Prokaryote DOE project	Niacin-Choline transport and metabolism		X	X	X	X	X	X			X	X			X	X
Nitrogen Metabolism	Denitrification	Denitrification		X
Nitrogen Metabolism	Denitrification	Denitrifying reductase gene clusters		X						X	X	X	X	X	X
Nitrogen Metabolism	Nitrogen Metabolism - no subcategory	Allantoin Utilization		X			X	X	X			X	X		X
Nitrogen Metabolism	Nitrogen Metabolism - no subcategory	Amidase clustered with urea and nitrile hydratase functions										X	X
Nitrogen Metabolism	Nitrogen Metabolism - no subcategory	Cyanate hydrolysis		X			X	X	X	X	X	X	X	X
Nitrogen Metabolism	Nitrogen Metabolism - no subcategory	Nitrate and nitrite ammonification	X	X			X	X	X	X	X	X	X	X	X	X	X
Nitrogen Metabolism	Nitrogen Metabolism - no subcategory	Nitrilase		X			X	X	X	X	X	X	X	X
Nitrogen Metabolism	Nitrogen Metabolism - no subcategory	Nitrosative stress	X	X	X	X	X			X	X	X	X	X	X	X	X
Nucleosides and Nucleotides	Nucleosides and Nucleotides - no subcategory	dNTP triphosphohydrolase protein family	X				X				X	X	X	X	X	X
Nucleosides and Nucleotides	Nucleosides and Nucleotides - no subcategory	Hydantoin metabolism		X	X	X	X	X	X	X	X	X	X	X		X	X
Nucleosides and Nucleotides	Purines	Xanthine dehydrogenase subunits		X	X	X		X	X	X	X	X	X	X	X	X	X
Nucleosides and Nucleotides	Purines	Xanthine Metabolism in Bacteria		X	X	X	X	X	X	X	X	X	X	X	X	X	X
Nucleosides and Nucleotides	Pyrimidines	Pyrimidine utilization		X	X	X	X	X	X	X	X	X	X	X		X	X
Phages, Prophages, Transposable elements, Plasmids	Phages, Prophages	Phage baseplate proteins		X
Phages, Prophages, Transposable elements, Plasmids	Phages, Prophages	Phage capsid proteins	X	X	X	X		X	X		X	X	X		X		X
Phages, Prophages, Transposable elements, Plasmids	Phages, Prophages	Phage DNA synthesis		X	X	X	X	X	X	X	X	X	X	X	X	X	X
Phages, Prophages, Transposable elements, Plasmids	Phages, Prophages	Phage lysis modules									X		X		X
Phages, Prophages, Transposable elements, Plasmids	Phages, Prophages	Phage packaging machinery	X	X	X	X					X	X		X	X		X
Phages, Prophages, Transposable elements, Plasmids	Phages, Prophages	Phage replication													X		X
Phages, Prophages, Transposable elements, Plasmids	Phages, Prophages	Phage tail fiber proteins	X	X	X	X	X	X	X	X	X	X	X	X	X		X
Phages, Prophages, Transposable elements, Plasmids	Phages, Prophages, Transposable elements, Plasmids - no subcategory	Integrons	X
Phosphorus Metabolism	Phosphorus Metabolism - no subcategory	Phosphate-binding DING proteins		X			X	X	X	X	X	X	X	X	X
Phosphorus Metabolism	Phosphorus Metabolism - no subcategory	Phosphonate metabolism		X			X	X	X	X	X	X	X	X	X	X
Potassium metabolism	Potassium metabolism - no subcategory	Glutathione-regulated potassium-efflux system and associated functions	X	X			X	X	X	X	X	X	X	X	X	X	X
Protein Metabolism	Protein biosynthesis	Ribosome LSU bacterial	X		X	X	X	X	X	X	X	X	X	X	X	X	X
Protein Metabolism	Protein degradation	Metalloendopeptidases (EC 3.4.24.-)													X
Protein Metabolism	Protein processing and modification	Inteins													X
Protein Metabolism	Protein processing and modification	N-linked Glycosylation in Bacteria	X	X			X	X	X		X	X	X		X
Protein Metabolism	Protein processing and modification	Ribosomal protein S5p acylation		X			X	X	X		X	X	X
Regulation and Cell signaling	Programmed Cell Death and Toxin-antitoxin Systems	Phd-Doc, YdcE-YdcD toxin-antitoxin (programmed cell death) systems		X				X	X			X	X
Regulation and Cell signaling	Programmed Cell Death and Toxin-antitoxin Systems	Toxin-antitoxin replicon stabilization systems		X			X	X	X	X	X	X	X	X	X	X
Regulation and Cell signaling	Quorum sensing and biofilm formation	Biofilm Adhesin Biosynthesis		X			X	X	X
Regulation and Cell signaling	Quorum sensing and biofilm formation	Extracellular matrix proteins (PEL) involved in glucose-rich biofilm formation in Pseudomonas										X	X
Regulation and Cell signaling	Regulation and Cell signaling - no subcategory	BOX elements in Streptococci						X	X
Regulation and Cell signaling	Regulation and Cell signaling - no subcategory	Trans-envelope signaling system VreARI in Pseudomonas		X			X	X	X	X	X	X	X	X	X
Respiration	Electron accepting reactions	Adenylylsulfate reductase		X			X	X			X				X
Respiration	Electron accepting reactions	Terminal cytochrome O ubiquinol oxidase		X	X	X	X	X	X	X	X	X	X	X		X	X
Respiration	Electron donating reactions	Formate dehydrogenase			X	X	X	X	X							X	X
Respiration	Electron donating reactions	Na(+)-translocating NADH-quinone oxidoreductase and rnf-like group of electron transport complexes	X	X			X	X	X	X	X	X	X	X	X	X
Respiration	Sodium Ion-Coupled Energetics	Na+ translocating decarboxylases and related biotin-dependent enzymes															X
RNA Metabolism	RNA Metabolism - no subcategory	Group II intron-associated genes					X						X		X	X	X
RNA Metabolism	RNA processing and modification	Ribonucleases in Bacillus	X		X	X				X		X	X	X		X	X
RNA Metabolism	RNA processing and modification	RNA 3'-terminal phosphate cyclase		X			X	X	X	X	X	X	X	X	X
RNA Metabolism	RNA processing and modification	RNA processing orphans	X	X	X	X	X	X	X	X	X			X	X	X	X
RNA Metabolism	RNA processing and modification	tRNA modification Bacteria	X	X			X	X	X			X	X		X
RNA Metabolism	RNA processing and modification	tRNA splicing										X	X
Secondary Metabolism	Aromatic amino acids and derivatives	Pyrrolnitrin biosynthesis											X
Secondary Metabolism	Bacterial cytostatics, differentiation factors and antibiotics	Paerucumarin Biosynthesis								X	X			X
Secondary Metabolism	Biosynthesis of phenylpropanoids	Phenylpropionate Degradation														X
Secondary Metabolism	Secondary Metabolism - no subcategory	Lanthionine Synthetases							X
Stress Response	Osmotic stress	Choline and Betaine Uptake and Betaine Biosynthesis		X	X	X	X	X	X	X	X	X	X	X	X	X	X
Stress Response	Osmotic stress	Ectoine biosynthesis and regulation												X			X
Stress Response	Osmotic stress	Synthesis of osmoregulated periplasmic glucans		X	X	X	X	X	X	X	X	X	X	X	X	X	X
Stress Response	Oxidative stress	Glutathionylspermidine and Trypanothione		X			X	X	X	X	X	X	X	X	X
Stress Response	Oxidative stress	Redox-dependent regulation of nucleus processes		X	X	X	X	X	X	X	X	X	X	X	X
Sulfur Metabolism	Organic sulfur assimilation	L-Cystine Uptake and Metabolism													X		X
Sulfur Metabolism	Organic sulfur assimilation	Sulfate assimilation related cluster		X			X	X			X				X
Sulfur Metabolism	Organic sulfur assimilation	Taurine Utilization		X	X	X	X	X	X	X	X	X	X	X	X	X	X
Sulfur Metabolism	Organic sulfur assimilation	Utilization of glutathione as a sulphur source								X	X			X
Sulfur Metabolism	Sulfur Metabolism - no subcategory	Galactosylceramide and Sulfatide metabolism		X	X	X	X			X						X	X
Virulence, Disease and Defense	Invasion and intracellular resistance	Listeria surface proteins: Internalin-like proteins										X	X		X
Virulence, Disease and Defense	Invasion and intracellular resistance	Mycobacterium virulence operon involved in protein synthesis (LSU ribosomal proteins)	X		X	X	X	X	X	X	X	X	X	X	X	X	X
Virulence, Disease and Defense	Resistance to antibiotics and toxic compounds	Adaptation to d-cysteine		X			X	X	X			X	X		X
Virulence, Disease and Defense	Resistance to antibiotics and toxic compounds	Aminoglycoside adenylyltransferases									X
Virulence, Disease and Defense	Resistance to antibiotics and toxic compounds	Fosfomycin resistance		X			X			X	X	X	X	X
Virulence, Disease and Defense	Resistance to antibiotics and toxic compounds	Lysozyme inhibitors		X	X	X	X	X	X	X	X	X	X	X	X	X	X
Virulence, Disease and Defense	Resistance to antibiotics and toxic compounds	Mercuric reductase															X
Virulence, Disease and Defense	Resistance to antibiotics and toxic compounds	Mercury resistance operon															X
Virulence, Disease and Defense	Resistance to antibiotics and toxic compounds	MexC-MexD-OprJ Multidrug Efflux System		X						X	X			X	X
Virulence, Disease and Defense	Resistance to antibiotics and toxic compounds	Multidrug Resistance, Tripartite Systems Found in Gram Negative Bacteria		X	X	X	X	X	X	X	X	X	X	X	X	X	X
Virulence, Disease and Defense	Resistance to antibiotics and toxic compounds	Resistance to chromium compounds	X	X			X	X	X			X	X	X	X	X	X
Virulence, Disease and Defense	Resistance to antibiotics and toxic compounds	Resistance to fluoroquinolones	X	X	X	X	X	X	X	X	X	X	X	X	X	X	X
Virulence, Disease and Defense	Resistance to antibiotics and toxic compounds	Resistance to Vancomycin					X					X	X
Virulence, Disease and Defense	Resistance to antibiotics and toxic compounds	Streptothricin resistance	X	X			X	X	X			X	X		X
Virulence, Disease and Defense	Resistance to antibiotics and toxic compounds	Zinc resistance		X
