# Supplementary material for: Pseudomonas Diversity Within Urban Freshwaters
Source: Front Microbiol. 2019 Feb 15;10:195. doi: 10.3389/fmicb.2019.00195 (PMC6384249; doi:10.3389/fmicb.2019.00195)
Supplement: Supplementary file 7 [file Table_7.XLSX]

## Sheet: Data Sheet 8
Supplementary Data Sheet 8. Prophage sequences identified by PHASTER and their homology to the nr/nt database.
Strain	Completeness	Contig	Region Position	Region Length	PHASTER - Most Common Phage	BLAST hit	Query Cover	% Identity
P. alcaligenes strain MB-090714	Intact	NODE_14_length_37228_cov_74.036091	3-36822	36.8 Kb	Phage_Halomo_phiHAP_1_NC_010342	Uncultured Caudovirales phage clone 3S_19, partial genome (MF417971)	23	82
P. chlororaphis strain LBs-160603	Intact	NODE_1_length_879397_cov_18.777134	15317-55021	39.7Kb	PHAGE_Burkho_BcepMu_NC_005882(27)	Pseudomonas chlororaphis strain PA23 (CP008696)	88	94
P. chlororaphis strain LBs-160603	Intact	NODE_6_length_540496_cov_19.236586	509890-540496	30.6Kb	PHAGE_Vibrio_VP882_NC_009016(13)	Pseudomonas chlororaphis subsp. aurantiaca strain JD37 (CP009290)	93	96
P. fulva strain 57B-090714	Intact	NODE_3_length_433877_cov_22.493155	154274-188793	34.5 Kb	PHAGE_Pseudo_phiCTX_NC_003278(30)	Pseuodomonas fulva SB1 (CP023048)	46	99
P. fulva strain 57B-090714	Intact	NODE_20_length_105261_cov_21.887924	14824-68553	53.7 Kb	PHAGE_Entero_Arya_NC_031048(14)	Pseudomonas putida HB3267 (CP003738)	59	80
P. fulva strain LB-090714	Intact	NODE_2_length_418459_cov_31.920771	154274-188793	34.5 Kb	PHAGE_Pseudo_phiCTX_NC_003278(30)	Pseuodomonas fulva SB1 (CP023048)	46	99
P. fulva strain LB-090714	Intact	NODE_18_length_105261_cov_31.691004	14824-68553	53.7 Kb	PHAGE_Entero_Arya_NC_031048(14)	Pseudomonas putida HB3267 (CP003738)	59	80
P. jessenii strain LBp-160603	Incomplete	NODE_11_length_275317_cov_21.717512	93492-117502	24.0 Kb	PHAGE_Cronob_ENT39118_NC_019934(2)	Pseudomonas koreensis D26 (CP014947)	33	88
P. jessenii strain LBp-160603	Intact	NODE_11_length_275317_cov_21.717512	107709-147607	39.8Kb	PHAGE_Vibrio_VP882_NC_009016(13)	Pseudomonas fluorescens CREA-C16 (CP017951)	76	89
P. koreensis strain 57B-090624	Incomplete	NODE_3_length_529071_cov_24.419810	473769-507090	33.3 Kb	PHAGE_Pseudo_phi3_NC_030940(22)	Pseudomonas koreensis BS3658 (LT629687)	72	89
P. koreensis strain 57B-090624	Intact	NODE_7_length_244413_cov_24.910535	86313-121584	35.2 Kb	PHAGE_Vibrio_VP882_NC_009016(12)	Pseudomonas moraviensis BS3668 (LT629788)	93	91
P. koreensis strain 57B-090624	Intact	NODE_22_length_93305_cov_23.714117	47941-81721	33.7 Kb	PHAGE_Pseudo_phiPSA1_NC_024365(25)	Pseudomonas moraviensis BS3668 (LT629788)	32	92
P. koreensis strain LB-090714	Intact	NODE_1_length_782791_cov_20.623315	80291-126202	45.9 Kb	PHAGE_Pseudo_phiPSA1_NC_024365(20)	Pseudomonas koreensis D26 (CP014947)	61	92
P. koreensis strain LB-090714	Intact	NODE_3_length_433877_cov_22.493155	125781-163171	37.3 Kb	PHAGE_Vibrio_VP882_NC_009016(13)	Pseudomonas moraviensis BS3668 (LT629788)	91	91
P. mosselii strain LB-090624	Intact	NODE_16_length_130538_cov_16.823504	58725-87417	28.6 Kb	PHAGE_Entero_Arya_NC_031048(5)	Pseudomonas putida 1A00316 (CP014343)	72	96
P. mosselii strain LBp-160603	Incomplete	NODE_17_length_114699_cov_26.242590	71418-87975	16.5 Kb	PHAGE_Pseudo_phi3_NC_030940(12)	Pseudomonas sp. PONIH3 (CP026386)	76	95
P. mosselii strain LBp-160603	Intact	NODE_3_length_497719_cov_21.394164	49371-87012	37.6 Kb	PHAGE_Pseudo_MD8_NC_031091(14)	Pseudomonas sp. CCOS 191 (LN847264)	99	96
P. protegens strain MB-090624	Intact	NODE_12_length_244787_cov_14.650687	80063-157325	77.2 Kb	PHAGE_Pseudo_YMC11/07/P54_PAE_BP_NC_030909(15)	Pseudomonas sp. Os17 (AP014627)	74	92
P. protegens strain MB-090624	Intact	NODE_8_length_263714_cov_16.384389	219588-263176	43.5 Kb	PHAGE_Salmon_118970_sal3_NC_031940(11)	Pseudomonas sp. Os17 (AP014627)	35	88
P. protegens strain MB-090714	Intact	NODE_11_length_249615_cov_23.455405	215384-249050	33.6 Kb	Phage_Salmon_118970	Pseudomonas sp. Os17 (AP014627)	91	92
P. protegens strain MB-090714	Intact	NODE_14_length_183084_cov_24.142214	16317-74599	58.2 Kb	Phage_Pseudo_phiCTX_NC_003278	Pseudomonas protegens CHA0 (CP003190)	79	92
P. soli strain 57B-090714	Intact	NODE_2_length_416488_cov_16.832199	179777-221357	41.5 Kb	PHAGE_Vibrio_vB_VpaM_MAR_NC_019722(8)	Pseudomonas sp. CCOS 191 (LN847264)	70	87
P. soli strain 57B-090714	Incomplete	NODE_7_length_268262_cov_18.009633	189633-203683	14 Kb	PHAGE_Entero_Arya_NC_031048(5)	Pseudomonas mosselii SJ10 (CP009365)	85	97
Pseudomonas sp. 57B-090624	Intact	NODE_103_length_15612_cov_7.740523	112-14640	14.5 Kb	Phage_Pseudo_phiCTX_NC_003278	Pseudomonas mendocina ymp (CP000680)	11	80
Pseudomonas sp. 57B-090624	Incomplete	NODE_19_length_104289_cov_10.835861	400-17661	17.2 Kb	Phage_Pseudo_JBD69_NC_030908	Pseudomonas knackmussii B13	25	76
Pseudomonas sp. 57B-090624	Intact	NODE_26_length_84660_cov_14.318290	53528-84580	31 Kb	Phage_Pseudo_phi2_NC_030931	Pseudomonas aeruginosa AR_0446	46	80
Pseudomonas sp. 57B-090624	Questionable	NODE_28_length_74682_cov_13.179800	34430-55209	20.7 Kb	Phage_Pseudo_MDB_NC_031091	Pseudomonas citronellolis P3B5	41	77
Pseudomonas sp. 57B-090624	Incomplete	NODE_67_length_36423_cov_15.540858	20877-36024	15.1 Kb	Phage_Rhodov_vB_RhKS_P1_NC_031059	Pseudomonas furukawaii (AP014862)	25	77
Pseudomonas sp. LB-090624	Incomplete	NODE_1_length_418575_cov_21.520774	370262-378874	8.6 Kb	PHAGE_Bacill_G_NC_023719(2)	Pseudomonas sp. XWY-1	99	88
Pseudomonas sp. MB-090624	Intact	NODE_11_length_120061_cov_25.267689	25152-83251	58.1 Kb	PHAGE_Acinet_vB_AbaM_phiAbaA1_NC_031280(16)	Pseudomonas putida ND6 (CP003588)	45	89
Pseudomonas sp. MB-090624	Incomplete	NODE_20_length_100105_cov_26.127818	84756-100105	15.3 Kb	PHAGE_Pseudo_YMC11/07/P54_PAE_BP_NC_030909(7)	Pseudomonas putida H8234 (CP005976)	50	86
Pseudomonas sp. MB-090624	Incomplete	NODE_21_length_99835_cov_23.393349	75448-98508	23 Kb	PHAGE_Pseudo_F10_NC_007805(8)	Pseudomonas putida HB3267 (CP003738)	24	93
Pseudomonas sp. MB-090624	Incomplete	NODE_6_length_146865_cov_27.646342	1398-26793	25.3 Kb	PHAGE_Pseudo_F10_NC_007805(7)	Pseudomonas putida W619 (CP000949)	53	87
Pseudomonas sp. MB-090624	Incomplete	NODE_91_length_5931_cov_26.568918	81-5931	5.8 Kb	PHAGE_Entero_HK022_NC_002166(7)	Pseudomonas fulva SB1 (CP0223048)	63	85
