# Supplementary material for: Pseudomonas Diversity Within Urban Freshwaters
Source: Front Microbiol. 2019 Feb 15;10:195. doi: 10.3389/fmicb.2019.00195 (PMC6384249; doi:10.3389/fmicb.2019.00195)
Supplement: Supplementary file 8 [file Table_8.XLSX]

## Sheet: Data Sheet 9
Supplementary Data Sheet 9. RAST annotations of P. fulva phages Pfulva1 and Pfulva2.

## Sheet: Pfulva1
start	stop	strand	function
1316	147	-	Phage integrase
3114	1435	-	C-5 cytosine-specific DNA methylase
3343	3104	-	Phage protein
3774	3403	-	hypothetical protein
4039	3824	-	hypothetical protein
4383	4036	-	hypothetical protein
7177	4433	-	Phage-related protein
7428	7174	-	Phage protein
7861	7487	-	hypothetical protein
8148	7858	-	FIG00965895: hypothetical protein
8618	8145	-	Orf33
8857	8615	-	hypothetical protein
8925	9263	+	Transcriptional regulator, Cro/CI family
9544	9669	+	hypothetical protein
10631	9702	-	hypothetical protein
11852	10776	-	Phage protein D
12289	11849	-	Phage tail protein
14844	12295	-	Phage tail length tape-measure protein
14953	14834	-	Phage protein
15273	14962	-	Tail protein
15805	15290	-	Phage major tail tube protein
16992	15820	-	Phage tail sheath monomer
17537	17079	-	hypothetical protein
18666	17539	-	Tail fiber protein
19273	18659	-	Phage tail fibers
20184	19270	-	Baseplate assembly protein J
20525	20181	-	Phage baseplate assembly protein
21094	20522	-	Baseplate assembly protein V
22012	21167	-	hypothetical protein
22236	22021	-	hypothetical protein
22807	22352	-	Phage tail completion protein
23333	22800	-	Phage tail protein
23872	23420	-	Phage spanin Rz #LysB
24702	23872	-	Putative phage-encoded peptidoglycan binding protein
25012	24707	-	Phage holin #Lambda-like group I holin
25261	25049	-	Phage tail X
25722	25261	-	Phage head completion-stabilization protein
26523	25822	-	Phage terminase, endonuclease subunit
27536	26526	-	Phage major capsid protein
28424	27576	-	Phage capsid scaffolding protein
28399	28515	+	hypothetical protein
28544	30328	+	Phage terminase, ATPase subunit
30328	31362	+	Phage-related capsid packaging protein
32476	31424	-	hypothetical protein
33698	32754	-	putative membrane protein

## Sheet: Pfulva2
start	stop	strand	function
38	247	+	hypothetical protein
1264	386	-	Threonine dehydratase (EC 4.3.1.19)
1977	1303	-	YheO-like PAS domain
3762	2059	-	N-carbamoylputrescine amidase (EC 3.5.1.53)
4938	4015	-	Glutathione S-transferase (EC 2.5.1.18)
5044	6087	+	Probable lipoprotein signal peptide
7655	6069	-	ABC transporter, ATP-binding protein
8869	7676	-	integrase, putative
9578	9081	-	hypothetical protein
10112	9630	-	Methyltransferase (EC 2.1.1.-)
10492	10109	-	hypothetical protein
10683	10489	-	hypothetical protein
10931	10680	-	hypothetical protein
11662	10928	-	Phage-related protein
11973	11749	-	hypothetical protein
12806	11970	-	hypothetical protein
13763	12816	-	DNA-cytosine methyltransferase (EC 2.1.1.37)
13887	14057	+	hypothetical protein
14767	14132	-	Phage protein
15096	14848	-	hypothetical protein
15842	15345	-	Single-stranded DNA-binding protein
16171	15839	-	hypothetical protein
16571	16188	-	transcriptional regulator, LuxR family
17621	17935	+	FIG00962871: hypothetical protein
18797	17973	-	putative phage repressor
18887	19096	+	hypothetical protein
19281	20093	+	phage replication protein O, putative
20083	20895	+	Bacteriophage-encoded homolog of DNA replication protein DnaC
20898	21194	+	FIG00643583: hypothetical protein
21191	21619	+	Phage protein
21616	22905	+	phage integrase, putative
22902	23129	+	hypothetical protein
23126	23443	+	hypothetical protein
23451	23840	+	antitermination protein Q
24347	23946	-	Antitoxin 1
24567	24385	-	hypothetical protein
24817	25713	+	hypothetical protein
25750	26076	+	hypothetical protein
26073	26384	+	hypothetical protein
26433	26663	+	hypothetical protein
26735	27091	+	hypothetical protein
27082	27462	+	hypothetical protein
27609	28088	+	Phage terminase small subunit
28088	29815	+	Phage terminase, large subunit
29815	29979	+	hypothetical protein
29972	31282	+	Phage portal protein
31286	32143	+	Prophage Clp protease-like protein
32140	33333	+	Phage major capsid protein
33382	33888	+	hypothetical protein
33892	34368	+	FIG00960774: hypothetical protein
34368	34709	+	Phage related protein
34702	35187	+	FIG00959132: hypothetical protein
35184	35552	+	Phage protein
35603	36100	+	Phage tail fibers
36100	36444	+	Phage protein
36522	36740	+	hypothetical protein
36963	37109	+	hypothetical protein
37067	37192	+	hypothetical protein
37168	40167	+	Phage tail length tape-measure protein 1
40167	40511	+	Phage minor tail protein #tail protein M
40836	41585	+	hypothetical protein
41587	42156	+	putative membrane protein
42294	42995	+	Phage minor tail protein
42999	43781	+	Phage tail assembly protein
43778	44362	+	Phage tail assembly protein I
44417	51319	+	Phage tail fiber protein
51323	51625	+	hypothetical protein
52506	52727	+	hypothetical protein
52787	53233	+	structural protein P5, putative
53670	53248	-	hypothetical protein
