# Supplementary material for: Pseudomonas Diversity Within Urban Freshwaters
Source: Front Microbiol. 2019 Feb 15;10:195. doi: 10.3389/fmicb.2019.00195 (PMC6384249; doi:10.3389/fmicb.2019.00195)
Supplement: Supplementary file 12 [file Data_Sheet_4.FASTA]

>Palcaligenes_MB-090714_1
TCGGCCGACGGTTACACCAAGCTGACCGAGAAGCTCGACAAGACCAAGACCGCCCTGCAGGCGGCCAAGGTTGAGCAGGT
CAGCCTGGGCAAGGCGCACCAGGCCGCCGCGGCGACGGTGCAGCGCCTCGAGCAGGAATATGCCCAGGCCGCGGCATCGG
CCAAGGCCCTGGAGGGCGCAACCGAGGCCACCACGGCCCAGGTGAAGGCCGCGCGCGTCGAGCAGAACCGGCTCGGCCGC
GAGCTGGCCAGCGCCACGACCGAGGTCAAGCGCCTGGACGGCGCGCAGGACAAGAACACCGCCAGCCTACGCACCCTGGA
AGCGGCGCAGCGGGCTGAGCGTAACCAGCTCAAGGGCCTGCAGGCCGAGTTGACCAAGGCCGGTGTGGACACTGGCCAGT
TGGCCGCCGAGCAGAAACGCCTCGAGAGTGCCACGGAACAAGCCAACGCCGCCCTGCAGTCGCAGCGCGCCCGGCTCGAT
GCCGTGCGCACCGCCCAGGGCCGCGTCGACGAAAACCGCGGGGCGCGGGCTGATCTGCGCGGGCAGATGCTCGAGACGGC
CGCCATCGGTTACCTGGCCGCTAAGCCGGTTGACCAGGCGATGAACCTCGAAGTGGCCATGGCCGACGTGGCCAAGGTCA
TTAACTTTGGCGAAGGCCAGCGCGAGGCGATGGCGCAGGAGAATCTGCGCCTGGCCAGTGATCGGCTGATCTCCTCGGCC
GGCATCACCGCGGTGGATCTGGCCAAGATCCAGTACGCCGCCGGGCAGTCGAATATCGGCGGCGACGAGAAAACCAGCGA
GGGCAAGCAGCGGGCGGTGATGGACTTCACCCGCGACGCGGCGATCATGGGCGCTGCCTTCGACATCGACGCGCAGACGG
CCGGCGAGACCATGGCCGGCTGGCGGGCCTCGATGAAGCTCGACCGCGGCGGCACGCTCGATCTGGCCAACGCCACCAAC
CACCTGGGCAACAAGTTCAACGCCACGCCGGCTGACATCGCGGCGGTGGTCAAGCGCTACGGCGCTATCGGTAGCGCCTC
GGGCCTTGCGCCTGAGCAGAGCGCCGCGCTGTCGGCGGCGTTCCTCAACCCGGGCACCGAGAAGGAAATCGCCGGTACCG
GGTTTAAGAACTTCCTCGGCGCGCTGACCAAGGGCAAGGCAGCAACCAAGGGCCAGCGCGAGACCTGGGAGGAGCTCGGC
TTCGATCCCGAGGAGCTGGCCCTGGGCATGCAACAGAACGCCCCGGCCACCATCAAGACGGTGCTCGAGGCGCTGAAAGC
AGCGCCCGAGGAGGAGCAATCGGCGCTTGCCACCCAGCTGTTCGGCTCTGAGTCGATAGGCGCGATCATGCCGCTGCTGG
CCAACCTCGAGGAGGTTGACCGGGCTTTCGGCCTGGTGGCCAACGGGGCCGACCGCGCCGGCTCGATGATGAAAGAGGCC
GAGGGCGTGGCCAGCACTTCGCGCGCTGGCTGGAATGGCTTTGTGGCCAAGCTGACGCGCCTCTCGACGTTGGTCGGTAC
CGCGATGCTACCCGCGCTCGACGCCGTCCTGGTGCCCTTGGGTGCCCTGGTCGACGGGCTGAGCTGGGCGGCTGAGACCT
TCCCCAACGTCACGGCCGGCATTGCCGTCGCCGGTGGCGCGCTGGCCGCGATGAAGGTCGGGGCGCTGGGCCTCAAGTTT
GCCGGGCTGCTGGTCGGCCAGGCGTTCAACAAGGCCGGCCTGGCGCGCGTCAAGCTGGACGCGAACACCGCGCGCACGGC
GATGACGGCCGACGCTGCGGTCATGCGCTTGAACGCTGCCATGGCCCGCCTGGGCGTTGGCGGTGGTGGCCCTGCAGTCG
GTGGCCGCGGCGGGCGTGGCGGCCGTGGTGGTCGAGCTGGCCGCGGTGGCGGCCTGGGCGTGAAGGCGGGCGGCGCGCTG
ATGCTGGCGGCCGGCGCGGTGGATCTCGCCCAGGTGGTGATGGATGACGACTCGACCGGCGAAGACGTCGGCGGCTCGCT
CGGCGCTACCGCTGGCGGCATGGGCGGCATGTGGGCCGGCGCTGCTGCAGGCGCGGCCATTGGCTCTGTGGTGCCGCTTG
TTGGCACCGCCATCGGCGGCCTGCTCGGCGGTGCGCTTGGCGCGTGGTTGGGCAGCGAAGCGGGCGGCGCGCTGGGCGGC
ATGGCCGGCTCGGCGGTTGACCGGCTGCGCAGCCCTGACGAGGTCGCGGCCGCGGTGACCAATGCGGACAACCGGCAGAT
CACTTTCGCGCCTCAGATCCAAGTCAACGGTGCCGACCATGCAACCAGCGAAGCGCTGGCCAACCAGGTGATGGCGAAAA
TGCGCGGCGACTTTGTGCCGCTGATGATGGCCGACCCGCTCGCCGTTCGGCGTGGCGCGTCTCTGACTGATGGGAGCGAC
TGATGCGACAGCAGATGGCCCTGGGCGAGTTCGTGTTCGGCCTCGCCTCTGGCTTCCCGTATGAGCGCCTCGCGCGCAAG
ACCACGGGCGGCTGGGTAGACCTGGACATCATCAGCAGCAAGCCGATGTCGCACAACACTGGCCAGGGCCTGGAGTCGCT
GCGGCTGAGCGGCAAGGCCCAACTGGCGGCTGGCATGGCCAAGCTCGACGAGCTGCGCGCCATGGCCGACGCGCGCCAGC
CCTACACCCTGGTCGACGGCGTCGGCCGGGTGTGGGGGCGCTGGCGAATCGACGCCGTGAGCGAAGACCAGGAGCGGGTG
ATCGACGACGGTACCGCGACGCTCCTGTCGTGGACGCTTGAGCTGCAGGAGTTCGTCAATGCGACGGGTTAGAACCATCG
CCGGTGATACGGCAAACGTGCTGCTCTTTCGCGAGCTGGGGCGCTCTGACGACGAGGCCGAGGAGGCCTTGTGGTTGGTC
AACCCTGGCCTGGCTGAGCATGGCCCGGCCCTGCCGGCTGGCTTATGGGTGAACCTGCCCGAGCTGGCCAGCAAGCCGGC
CCAGGCTGCACCGCTTACCGCTTGGGATTAAGGAGGGTGCATGGCTATCGGATACACGCCAGCGGTCGAGATCTACGGCA
GCAATGCCGCCCTGATCAATGCGCGCCTGGTTGACTGGGAGCACGTCGACGCCGCGGGCGTCGAGTCGGACACCCTCAAG
CTAACGGTGAACATCGAGGGCCTCGACGGCTTGCCCAGCGTCGACGGCAAGGTGGGGCTGCGGGTCGGTTACAAGGAAAC
GGGCCTGGTGGACAAGGGCGAGTTTGTCGTCACGCGCACCACGCCCCAACTGTTCCCGGCCCTGCTGCTGATCGTGGCCA
CCGCTGCGCCCTTCAAGGTGAAGGACGAGACCGGCTTCAAGGCCCGGCGCTCGGCCAGCTACGCCATGACCACGCTCGGC
CAGGTATTCCGCCAGCTGACCACCAAGCACGGCTTCTCGCCGCGCGTGGCCCCCGAGCTGGACGCGATACCAATCGCCCA
CATCGACCAGTCGAACGAAACGGACATGGGCTTTCTGACCCGGCTCGCGCGCCGCTATGACGCGGTGACAAAGCCGGTCA
ATGACCTCTACGTGCTGGCCCGTCGGGGCCAGGTCAAGACGCTGAGCGGCAAGACCCTGCCACCGGTGACGCTGTCGGTG
ACCAAGGACAACCGCCCGGGCGAGCGCGCCTTTATTGCGGCGAGCATCGACCAGGACAGCCGCGTGCGCTTCAAGGGCTG
CAAGACCACCTGGTGGGACGGCAGCGCGGGCAAGGAATGCGTGGTGGAAGTGGGCGAGGGGCCGTTCAAGACGGTGCGCC
AGCGTTACCAGAACGAAGCCGAGGCGAAGGCCGCGGCCGAGGGCGAGCAGCGCAAGACGCAGCGCGAGGCGGCAAAGCTG
CGGATTGATTGCCCAGGCAATCCGGCGCTAAGCGCCGAGGGGCTGCTCGAGCTCGATGACAGCTGGCCCAGTTTCATGCG
TGGCACCTGGTCAATCGACAAGGTGACCGCCAGCGGATCGCGCCAGCAAAGCTACCGCTGCACCCTCGAGGCGACCTATC
CAGACGGCCGCCAAGAGTAAACGAGGGCACCAGGCCGGGCCGCGGGAACGGCTCGACCTGGTACCAACCTGCAGACCATG
CCTGCAAGCCAGCCAAGGCCCCCGCGCTCTCGAGAGCGGCGGCGAGCCTAGCAGAATCAAAGGCTTAGCAGAATGCTTAA
TCCAATACGCTGTGGGGGCTGTGAGCGCCTCCTCGCCAAAATCGGCCACGGTGCCGAGATCCAGATCAAGTGCCCACGTT
GCGGCACCTTGAACCATTTGAAGGCCTCGAGCCTCCCAGCCGACCGCCTCGAGCGGCCCTTAAAGGCTGTGGAAAATGAC
CAACACCAACACCCGTAACGCCCTGTACCGCGGCGACTCGCTGCAGATCCTTTCCGGCCTCGAGGCCGGCACCTTCGACG
CACTGATCACCGACCCGCCCTACTCGAGCGGCGGCATTCACATGGGCTCGCGCCAGCAGTCGGCGTCTACCAAGTATGTG
CAGGGCGGTCAAAAGCTGGCCTATCACGACTTCGAGGGTGAGAACCGCGACCAGCGCTCGCACGGCTACTGGATGACGCT
CTGGCTTTCGGAGTGTTACCGCCTTCTGAAAGAGGGCTCGCCGGTTTGCCTGTTCACCGACTGGCGTCAGCTGCCGTTGA
CTACTGACGCCCTGCAGGCCGCCGGCTTTACCTGGCGCGGAATCCTGCCATGGGACAAAACCGAGGGCGTGCGGCCCCAG
CTGGGCCGCTTCCGTAATCAAGCCGAGTACGTGGTATGGGGTAGCAAGGGCGGTATGCCGCTCGACCGCAAGGTGCCCGT
GCTGCCCGGGGTGATTCGCGAGCCTGTGCGCCAGGTCGATAAGCACCACATGACCGGCAAGCCGACCGAGCTGATGCGCC
AGGTTGTCAGGATCTGCGAGCCCGGCGGCCGGATCCTCGACCCGTTCGCGGGATCTGGCACCACTCTGGTGGCGGCCGAG
CTCGAGGGCTACGGCTGGGCCGGCTGCGAGTTGTCCGAGCACTATCACCAGGTGGCCGCTGGCCGCCTGCGCGCGCTCGG
CGCTGAGTTGTAACCAAAGAAAAGCCCCCACTGCCTCGCGGCGGTGGGGGCTTTTTTCGTTTCTGGATCCGCTACAGCTT
GGCCAGCACACCGGGCGGCATGGTGACGGGCTTCTCGCGGTCGACGTACAGCCGCGGCAGGCTCTGATAAGGGCCGGGGC
CGCGCGCCTCGAGGCGCTGGGTCACGCCCTGGGCCACGCCGTTGCCGGTCGCCCAGGCCTCGCCGCGCTGCAGCCATACG
GCAGGCGCGCCGCGGCCGATTGAGCACAGCGCCCAGGTCTCGCCGGCTTCCTGCAGGGTCTCGCAGCTGGGCTCATAGCC
GGCCGCCTTGTGGGCGTTGGCTAGGCCTTGGGTTTGGCTTCCGGCCAGGTCGGCCAGCAGGGCAGCGCCGATGCCGATCG
CTACCGCGCCGCCGATCACCAGGTGGGTCTTTTTCATGCGCGCACGTCTCCTCTGTGGTGCGCGCGCAGGGTAACAAAAA
GCCCGCCGAGTGGGCGGGCTTGTGGGTCGGGCTACATGGGGCGGTGCGTCACGTCGATGGCGAACACCTCGACCGGATCC
GGCCCGAAGTGAGGGTGCGTGATGGTCGTCAGGCGGTAGCCCTTCCATGGCAGCACCAGTCGGCGGATTACGTCGCCGCG
GGGCGGGTAGCCGCGCAGCAGCTCGATGCGGTCATACTCTCGGCCTTCTAATCGCTTCCGCCAGTAAGGCGTCACCGCGC
GAAATTCCTCGGGCTTGGTGCCTGCCTTGATCGCGTCGAAGTATTCGCCCTTGAGGGGTATGGTCAGGGTTCGCATGGCT
ATTCCCCTCTGTCGCTGATGCGCCAGGTGCCCGGCGGCAGGGTCTTGTCGATCACAACATCGATGCCGCCGACCTTTAGC
GGATCTGGCAGCGCGTCGATGGCCGCGTCGGTCTCGGCCTTGGTCTTGTGGAGCACGCCGCCGGCCATGAATCGCAGGCC
GGCCTGCAGCAGCTTGCGGTAGCGTCTCGCGTCGGCCGCCTCCTGGTCGTCTCGACTCGCGTTCATCAGCTCGGCCACCT
TGTCGGCGCTGATGGTGCGAAGGGTCTCGCTGCACTCGTCGCAGCCGAGCACGAAAAGGCACTCGACCTCGCTGGTTCTC
AATCGCCCCTCCTGGACGGCGCAGCCAAGGTGTGTGCGATAGTGGGTCTGCCATGTCAGCGACTCGCTGCCGCATTCCCT
GCAGGCTTTGGGTTTGGTCTGGATCATGGTTGCTCCTGGTCTTCGCTGGTCTCTGGATCCTGCAGGCTCGCGCAGGCGAT
GCGGTACAGCAGCACCAGGCTGGCCACTAGGGCCGCCCCGGCGCTGAACAGCAAGCCGAGCAGCTGCTCGGCGGGGCTGG
ATGCGTTGCGGCTCATAGGTTGGCCTCCCGCTGCAGCGCGCGCAGGAGCTCGTGGTCGACGCCTGGGATCTCGAACTCCT
CGCGCAGGTAGTTGACGATCACCGCGGCCAGCTCGACGGCCGCGGTGGCTCGCGCAATGCTGCCGCTGTTGGTGCTGACC
AGCCCGCCGGCGCGGGCGCTGGTCGCCTTGTGCGCCACGGGTTGCTCCCTGACGACCAGGTCGAGCAGTTCGCTTGCCTG
GAAGCCCTGGTGCTCGAGGATGGCCGCGGCGATGGCGCGGACGCGGTGCAGATCCTCGGGCTCGATGGCGCTGGATACGT
TCTCTGTGATGCTCATCAGGCGGCCTCCCCGATCATGCGCAGGATGCCGTGCCAGGCCGTCAGGCACTGTTGCTCGGCGA
ATTGGCGCACCAGGTCGCGATAGCGCGGATCTCGCGCCAGGTGCAGCGGCAGGCTTGCCGCGGTGGTATAGTCGCGTGCG
GACATATTCGGAACCCTCCAAGGTCTATGTGTCTGGCCCGGTTAGCGGTTGCCGCCGCTGCCGGGCTGTTTCTTCACTTC
ATCAGCGATTCAAGCCGGCGGCGCAGCTCGGGCACGTCGTCAACCTTGAACCGCCCCTCGCCCCGCCCGTACTTCTCGAA
CAGATCCTCGATAGCCTCGAGCAGCAGGTGCTTAACCGGCACGCCGTCGGTGGTCATGTTCTTTAGCTCGGCCATGCCCT
TGTGGTATTTCGGCGCGGCCAGCACCTTGAGCTGCTTCTCGTCAGCGTCGGCCACTACAGCGCGGCGCGCCTTCTCGACG
TGCTCGCGGTCTGCAGTGCTTACCGTGGGCCGCACGGCGCTGGGGCGAACGATGCTTGGCTTTTCTGCTTTCATGCTTTC
AGCACCTCGAGCAGCTCGTCGGTGATCGCCTCAACCTCGAGGCGCGCTTTGTTGTCGGCTGGCAGATCCATAACGCTAAG
GCCCTGGCCGACGCCTTCGACATAGTCGACGCGGTGGTGGGTCTTGGCTTGCATGATCGGCAGCTCGAAGCCCTCGAGCG
CCTCGGCGGCGTTGCGCTCGATGCGTGTGCCCTGGACTGCGCGAGTGATCAGCAGGCGCGCTTCCGGCTGGCCGTCGGTG
AGCTCGCGCCGGTCTTTCACCAGCTGCACCAGGTCAACCGTGGCCCATATGTCGTACTGGCTCGGCTGTATGGGGATTAG
AGCCAGGTCGGCGGCCTTGATCGACGCCGCGGTTATCTCGTCGATGGTCGGGATGCCGTCGATTATCACGAAGTCATAGC
CCCCGGAGACCCGCGGCAGATCGCGTGCCACGTTCTTGCCCATGGCAATGACCGGTATCAGGCCTGGGTCGCCTTCGACT
TCTGCCCGGGATGCCGCCCAGTCGGTCGCTGACGACTGATCATGGTTTAGGTCGACTAGCAGCACCTTGAATCCATGCTT
TACGGCCAGGCAGCTGGCCAGGTTGGTGGCGGTGGTCGTCTTAGACGAGCCCCCTTTCTGGTTGAGCACTGAAATTACCT
TTGCAGCCATGGCCGCGCCCTCCTCGGTTGTTGGTGTGGGCACAATATAGGTGCTTTGGTGAAAAAGTACAACGGGCCAA
AAGTACAAAAGAGAAAAAACAGCCGGCGCGATAGCGCCGACATTGTCCGCCCGCAATGGCCCGTCCTTTCTGCCTAGTCT
GGAAGCCCCAGCCGGCGCGGGTTTCCCGCGCCATAAACAAGCAGGCGCAACGCGCCGTCCTTATGGTGCATGGCCGCCCT
CGCGCAGTTTTTCAACTTGTCGCCCCTTGCCTGCTGCTATCCATTGCCAGCGACTGCGCGCCGTTCTCACGCCTTGCTAT
CCCTCAAGCATTAAGGGCTAAAGGTGTATATTTGTGCGCATCCATACACCCCAAGCCCTGCGACAACATGCACCCCAAGC
CCTAGCACATAGCAGGGCCAAGGGTGCATGCACCCATGCCCCATTCTATACGTATAGAATGGGGCACGGGTGCATGCACC
CTTGGCCCTATCCCCTACTGTGCAGCGTCTTGCCTTATGGCTTAAGGTGTATATGATTATGGTGTAGGGCTTGCGGTGTA
TGGTTGACAGGTATAGAATGCGCGCTAGGGTTTAAGGTGAATGCCAAACAGGAGGCAACCATGGCTAAGAAGGCAGCAAC
AAAAGACGCAGCGGTTGACCAGGTGCGCGCCGAGGCCGGCAATGCGGCCGAGGCTATCGACCAGCGCGAGCGGGTTAGCT
TTGGCAATTACGGGGGCGCGACGCGGCAGAAGGTCGAGCTGCAGCCGCTGATCGAGCAGCTGATAAAGGACGTCAAGGCC
ATCGACGCCGACGACAGCCTGAGCCGCGGCGACAAGACCAAGCGCCTGGCGCGGCTGGCCGACCGGCTTAAAAATAAGCT
GTATGAGGATCGCCGCCGCAAGGAAACGGACAAGCTCAAGGCCTCGAGCTACCGCCGCTACTTGACCACCGTTCGCAAGG
CGGTGACCGAGCAGAACTGGCGGCACCACGCCATCGAGGAGACCTGCGAGCGCCTGGCGCGCCACCACCCGCGCTATGCC
GAGCAGCTGCTGGCCATGGCCGACCTGCAGGACATCACCGCGCTGCGCATGGCGCACCGCGACCTGCTGGCCCAGGCGCG
CCAGGATCGCGACGACGACGCCTTCGAGGCGGTCAAGGGTATGAAGCTCGACCACGAGATCATGCGCCACCTGACCCTGC
CGGCGGCGACCAAGGCGCAGCTGGCCACGGATGCCGTCGAGACCCTCGAGCAGCGCGCCACCAACACCGTCTCGATCAAC
TACCACTGGCTGGTCGACAAGATCAGCGAGCTGCTGAGCGCGAGCGAGATCCGCGCCGACGGCTTGTCGGTGCCGTTCTT
CTCCCACCTGGCGCTGGGGCTGGCGCTGGCCACCGGCCGGCGAGAAATCGAGATCCTCAAGCTGGGGCGCTTCGAGAAGG
TCGGCGAGTTCGAGCTCGAGTTCTCGGGCCAGGCCAAGCGCCGCGGGGGCGTTGACTATGGCGAGAGCTACCGGATCTAC
ACCCTGCTGAAAGCCGACCTGGTGCTCGAGGCCTTCGCCAAGTTGCGGGCCATGCCCGAGGTGCTCGAGCTGCAGCACCT
GGACAATACCGAGGTGAACCGGCGAGTGGCCAAGACCCTAAACACCCTGGCCAAGCGCGTGTTCGGCAACCAGGAGCGCG
TATTCAAGGACAGCCGGGCACTGTGGGCGCGGGTCGTGTTCGAGCTGCACTTCGCCCGCGACCCGCGCTGGGCCAAGGTC
AACGAGACGGTCTTCTGGCGCGAGATGCTGGGCCACGAGGATATGGACACCCAGGAGAGCTACAAGGCCTTCAAGATCGA
TTACACCGCGCCGGCGAAGCCGGCGGCGACCGCCAGCAAATACGCTAGCCGCCTCGAGGCGCTCGAGGCGCTGGACGAGC
ACGAGCAGATCGCAGGGCGCGAGGCGCTGCAGAAGATCCACCGGTGGGTGAAGGAGACGGTCAAGACTGCGCCCGACGCG
AGGATCTCGCAGAAGGCTATCGCGACCAACGTCGGCAGCTACCGGCCGGTGATTAAGGAGTATCTCGACCTGGCCGCCGA
GGCCTTGGCCACGGCCGGCCGGCCTGTCGAAGATATTGCGCCGGTGGTTCCGGTTGAGGTTGCCAAAGCTCGACCACGTG
TCAGGGTGACAGAGGAGGCCGAGGGGCGGTGGGTTGCGGTGGCGCGGGTCAATGGCGTTGTAGTGGCCAGCGGTACCGGG
CGCAACCGCGAGGAGGCTTACGAGGCGTTACAAGCTGCAGCGGCAACCACCAACCGCGGGTGACCCTGCTCGACAGCCGG
GGCCAAAGGCCCCGGCCGCACACTTCGAATTTCATCCTCTCCCAGGGCCGCATCTGCGGCGTCAACATGATCAAGGGCGG
CGCTGATCGCATCGAGCAGCTCGCCCTTTGATGCTTCCGGGCCGGCCTTCAAGGCCAACATAAGCGCCGACCTGGCGCGG
CTCAGCTTGGCGGACGCTCTGTCCATTTTCTCACGACATTGCAAGGTACTTCCCTCCCCTTGTTGTTTAGCCAACCACTG
GTTAAACGTACAGTATCACAGCGCTAAGATCGTAGCAGCTTGGCGGCATATGCAAGCGTGTGCCGCAAGCTGCTGCTCTG
CTCTGCGCCTGGCTTGGCCAGCCCCAGCGCCACCTCCGGCGTCAGCGCCCCGACGAATCGCGACAACGAGATACCGAGGG
GTGGGGCTAAGCGAGAAGCAACGGCGAAGATCTTCTCGCGCACGGTCAAGGGATAGTTTCCACTGTCGCTCTTACCATCA
CACTGCAAAGTATCCCTACCGCTGGCGGCCGCGTGTGGCGCGGGCTGTGGCGCAGCATCTGGCTCTGGCGCGAGCTTGGG
CTGGTGGGTGGCTTCGTGGTCGTGAGTGGTCAGCGAGTGGACATTCTTGGCCGCACGGCGCTGGCAATAAGCCATGATGA
ACTGCCAATTATCAGCGTTGACGCTGAACAGGTGGGCACCGTTCGTCTTGCGCTTCTGCAGGGCCAGGCCGAGGCGGTCG
AAAATCGACTTAACCACTGTGGTGGGGCACAGGCGGGCGCTGGTGCTGGGGATGTAGCGGCCGAGCTTGAGGGCGTTGTA
CAGCTCGACCTGGTCGTCGCTGCTGGTGAGGTACTCGAGCACCTTGCGGGCCTGGTCAGAACCGAACTCGCCCTCTCCCG
TGAAACGGTCGACGCCGAGGATCTCGAAGACGCGGCACAGGATCGCGTGGGCGGGCGTTTTCCAGCGGTGCAGGGTCAGG
GTGACCCTAGCCTTGCGCTGGGCCTTGTCGTAGGCCCTGGCGTGCTCCTCGTCAGCCTGCAGCAGCTCCATGGCCACCAC
CTTGGCGATACCGCGGTCGTCGTAGAAGGCGACGTCGTCGGCGGTGATCTCGTCGACGCCGAGCTGGTGCTCCATGTGGT
AGCGGTCGAGCTGGGCGCTTTCCGATTCGCTGCGCACCTCCTGCCGACTGAGCTTGAGGTACTGCTCCTCGTCTGGCGTT
TCGACGCTGTCGATCAGATCCATGCGCTTGTCGAAGACGATCACGCCCGCCGCTTTGCGGTTGCTGCGCGAGGCCTTGGT
CAGATCGTCCTGGTCGAAGCCCATGCTGCCGACATCGAGGCGCTGGACGTTGTAGCCCTCGGCGTACAGCATCAGCAGCA
GGTTGTTGGCGAAGTTGTTGCGCGCCTTGTTCTCGGCGGTGACGGTGGTCAGGTAGAGGTGGTCGAAGGCCGTCTTGCGG
CGGCGCAGGATGATCTCGTCGCTGGTCTCCTCGAACTCGCAGGCGACCTCGTCGGCTTTCATGTGGCCGCGCCAGATCCG
CTCGCGGTCGGTTTCGCGTTGCACGCTGGCGTGGCCGATGCCGACGATATAGCGGCGGGCGGTGCGGTCGCGGCGCAGCA
TCTGGATGGCGTCGGATGGGCCGACGGTGTTGCCGCTGAACAGGCCGAAGTGGGCGTCGAAGTGGGGCGTGGTCATGGAT
ACGCCCGAGCTGATCGCCGGGCTGTAGATCAGCACGTCGTACTTGGTGGCCTCGGCGTTGGGGTTGCAGAGGAAGGCCTC
GACATCCTGGTCGGCCTTGCTGTCGGCATGCACCAGGAGCATGCGCACGGGGGCGATTTTGCCCTGCTCGACCATGGCCT
CGATCAGCGCGGCCATTTTCTTGGCGGACTCGGCCGAGTCGTTGGCCACCAGAATGCGCTTGCCTGCTTTGACCTGCTCG
ATGGCCAGCTGCCAGGCGCTTTCGTCGTCGGTGTGGTCGATGCGGACGTGCTCGGCGGATCCGCTGACCTCGAGCACGGT
GATGGTTTGACCAGGTCGCGCGAGCTCGCAGAACTCGATCAGGCTGTCGTTGGCGTCGGCGTCGCAGAGCAGCACGCGCT
CGGCGGCCCCGACGGCGTCGATCAGCGCATCCATGACCTTGACCCGGCCTTCGACCGGCCCGGTGGTGGTGTGGCGCAGC
ACCTGGCTGGCTTCGTCGATGCACAGCGTCTCGAGGGTGGTAAACCAGCTGCGCTCCTCGGCGTTGTAGAACATCGGCTT
GGTCAGGCTGTTGACGCAGCAGGCAAGGTGCGAGACGTGCGGCATCTGCCAGGCGAAAACTTGCTTGTAGTGCTCGACGC
CAAGGCGTGCGGCGGCGTCATCGAGCAGCGAGATCCGGTGGGCGACGTAGGCGGCCTTGCTCGAGGCCTTCATCAGTGGC
GCGATCAGCTTCTCGGTTTTGCCCGAGCCCATCGGTGCGCGCACGATGATGACGCCCTGCAGCGATTCGACCAGGGCGGC
CATGTGTTCCGGCAGGATGATGCCGCCGTGCTCAGCGCGCACGCCGTCGATCTTGAGGTGCTGGACGTTGGGGCGTGCCA
GCGCTGCAACGGAGAAGCCGCGCAGCTGTTTGGCCTGCTGCAGTTTTTGCTTGGCCAGCCAGTGGGCGCGGCTGCGGATC
TTGAAACGGGCGGTAGTGTCGAGCCCCTCCGGCAACCTGGAGAAGACCGCGGCGACGACCTGGTCATAGCTGTATTTGAT
CGGCGAAAGCATCATGCCGGCCGCAATTGCGGCCATGGCGTTCTTCTCGCCCAGGCGCTTGCCGCTGTAGGGCAGGCGCT
CGAGGCAGAACTCGAACCAATCCTTTGAGGATTTGAAGGCGTTGGCGTTGGCGCGCAGCGCCTTGGCGGTGGCCTTGAGG
CCGAAGGCGACGTGGTAGTCGTTCCAGTCGGTCGGCCCTTTGCGCGCGGCCTTAAACGCGGCCAGCTCCTCGGCGCTGAA
CCCAACAACGGGTGCCCGGTTTTGCGCTCTGAGCTCGGCAATTTGCTGGGCGCTGCAGCCGAGCAGCTCGTCGGCGGCCT
CGAAGTTTGGAACGGTGGCCGGGTGTTTCAGCTCGCGATGGATCTCGAGCGCGGCCAGCATGCCGGCGTTGCCGTCTTTC
CATTGGTCGTTGTCGGCGGCGTTGTGGAAACGCCAGGCCGGGTAGCGCTTGGCGTAGGCGCGCAGCACCTTGACCAGGTT
GTCGACGTTGAAGGTAACCACGACGGCGACTTCGTCGCCCTTGCCCGCCTCGATCTCGGCCAGGTAGATGCTTGCGCCAG
TGGCGAAGCCCTCGGCCGAGTAGCGGCGCTTGGCGGTCTCGAGATCACCGAAGACGCAGTGCGCGCCATCCATTTTAACG
CCGGTGCCCTGGAGCTTCTTGTCGTCATAGAGGCGCTGCAGGCCCAGGAAGTTGCCGTCGATGTCGTGCATTGGAACGGC
TGTAAATACACCGTGACGGTCACGCATACGCAGCATTTTGAAGCGTGACGCGATGTCGCTGATCTGCTTCGCCTGGAAGT
AGGCCGCGGTGCCGTCCTCGTCGCCGAGCACCTCGACCGTGCCCTGGCGGATCTGGTCGCCGTGTTCGTAGTGGAAGCTG
GCCGCCTCGCCGGTCAACCATGCGCGCTCGTAGGCCATGCGCTCGCCGTGGATCCGCTCGGCCTTTTCGCGTGCCCGACG
TTCGTCCTCGAGCTTGCGCGCCTCGCGCTCTGCGCGGCGCTGCTCCTGCTGCTGTTTCCACTGATCGTGGCGGGCGTCGG
AGAGCTTGCCGCCCTCGCGTTCGTACAGCTCGACCAGGGCGGCAAAGCCCGACCAGGTGCTGGGGTTGGTGGCGTTGTTC
GAGAAGGTCAGGAAGGGGTAGTCGAAGGGCTCGAGCTTGTCGGTACCGCGGGCGGTCTTGATGTCGCCCCAGGCCATCAC
CTTGCCGTTGTATTTGGCGTCGGTGGCCTTGATCTTGACCTTCGAGTACTTCTTCAACCGCTCGCCGTTGTAGTGGATGG
CGTTGCAGATTGAAGACCAGTCGACGTAGGCATCGGCCGCGGCGTCGGAGATCTGGTCGTAGAAGTAGTCGACTAGCGCG
TATGGGTCAGAGCCGAAACGCTCTTGATAGAAGCCAGCAAGCCCGGTGCCCTTTGGTGCGTTTGTCATTTTGTCCCTTTG
GCCAAAAGTACAAAGGCGAAAAGGTACAAACGATTGACGCACCACCAACGGGGTCTAAACTGAGCACTGAACTGCCAAGT
TCGGTGTTTTTCGTTTGTCTGCCCGCAAAACAGATCAAACGCTTGTGCTCGGTTTAGGTGCCTCGTTGTAGGTGCCGTCA
ATCGTGAAGGCCGGTGGGTTGCTAAAGCCCCCCGGCCTTTTCCTTTTCTGGCCCTTGCAAAATCAATGTTAGTAGCGGGT
TAAGTGCCCGCGACTATAAGCCGTCTTCTCTAAATATTGAAGCCCGGCGGACTCTTTTTATAGAACATCCCCTTTGTCGA
AGGTCGCCCGAACGCCGACGACCACCGCGACAACCTCGAAAGTATCACCAACCTGTTGCATCGGAAACTGTGGGTTGAGT
GCGCGCAGGTAGAACAGTGCGCCGTCTTTGGTCAGCTTTTTGAACACGGGCGCGGTCGGGTCGCCCAGGTGGCCGATGAT
GAAATCGCCCGGTACCGCCTTGCGCATGGGGTCGACGAATATGGTGTAACCGCGCGGGAAGCTGACGCCCGTCGGGGCCT
GCATGAGCTCGTCGCGCACGACCAGGCCGAACACTCGGCCCGGCGGTGTTTCGTTGGGTATGACCCAGCAGGTACCACCC
GGCAAGCGCTTGGCGTCAGGGTTTCGCGCCCATTCTGCGGCCAGTTCCCAGGGTATGACCGGCACCCGCTGGGCATGCTC
GCCCGGCGCGCTGGTGGCGTCTGGATCCTTTGCCTCGCGCAGCAGCGTGTCGACTGTAGTGCCCAGGGCTTTGGCCAGGC
TGTCGGCCACATAAACGCTCGGGGCCACGTCCGTTGTTTCTAGGGTCGATAGGTAGCCGGTGGACATATCGCCCCCGGAC
GTTTCGATAAGCCGTTGTAGGCCCCAGCCAAGGGCTTGCCGCCGTTTCCGTATGGCGGCCCCTATCCGATAGTCACGTGA
CATTCAATCTCTCTCCTCAATCCGTTGTTTATTGTCCTTCGATATGCCGCGCATTGGCACTCTAGATATAGAAATCTAAT
TGCGTTTTTTCTCTAAATGTTGAGAATGTGGGTAACCCCACATGCGACCACTTTCGAGAAGGAACGTGCTATGCGAACTG
AGCGCGACATCGTTGTTGATCAGACTAGCCGCTGGTTTACCAACTCGGAGTGGTCGGTCGAGCGTTTCGCTAACGACCGC
CTCGCCCCGGCCCTTTCGGCTGCTGGCTTGGTTGAACTTGCCGGCGACCCTGACGACGTCAACGAGTACCTGCGCGGCCG
TAAAGCCTGGGGCACGCGCGTTTCTCGCATTTTCCACGGCACCCAGCCTTTCCCGCTCGAGTGGAAGTGGGTCTGGTTGG
GTTGCCTGCCCGAAGACTACCAGCGCGCAGCGCGCCACGAGCTGCTGGCCATGGCCGGCTGCTTTGACGTGCGCCTGCCT
GAGTTTGTCGGCGGCGTTTCTCTCGAGGCCACCCAGGCGCGCCTGGGCGAAGTCACTCGCGAGCTGGGCGACTTCATCGC
CGCGGCCACACCTTCGCACAACGGGCGCTATGACCGCACCGACGATCCCGTAGCTGTCGACAAGATGCTACGCGAGGGGG
CCGAGGCAGTCGCTGCAATGGTTAACGAAATGATCGCCGTATCGACCGGCACCGGCCGCCCGTTGCCGCTGCTGGTGCTC
GGCAAGATCGGGGGCCGCTGATATGGCCGCTCTGCGCCTGGCTACTCAGAACGGCGACCCGGTACCCGCGGCCGAGGATC
TGCTCGACCACATGCCGCCGGCGGGCGAGACGAAAGAAGACCGCGAGCGCCGCCTGGCTCGACTGCGCAAGCGCAAGCAG
CGGGCTGCTGCGGCCCAGGCCGCGCTTAGAGCCGAGGCGGTCAAGGTGCCGCTCGAGCTGTACGCCGGCACGGTGAAGGC
GCTTAACCAGGTGATCGCCGCGGGTGGCTTCGACGGCCCCCAGGCGGCCGAGGAGGCCATCACCCTGTTGTTGCATGGCG
CTGCGGCTCTGGCAGCGCGTGACGGTCACGCCTTTGCGCAACTGATCGCCCCGCCGTCACGCCAGGTGGTTGCTGATGCT
GACGCTTGAGGCTGCGCCTCTGGAGCTGAGCCAGGCCGATGCGGTGGCATTGGCTGAGCTGATCGACGCCGAGCTGCGCT
CGGCCTCGAGGCCTCGGCCGTTTTGCCTGGGCTGTGGCCGCGACATCGACAAGGCCCGCCTGGCGATCTATGCCGCTGCG
CGCCGCTGCTCGGTCTGCGCTGGCATCCCTTGCTTGGCCAGGAGGGTCTATCAGTGACCTTTGCCCTTGAAATTCGCCAC
ACCGCGCCGGCTGCGCCGGCGGTTGAATACTGGGCCGCGCTCGTGGACGAGAAAAGCGAAGCGCGCGTGCTCAAGGTGCG
CCCGCGCAAGCCAGCCGTCACCCTGCAGGATCTGCAGTGGCTGCGCGAGCGCCTGATGTTCGCCTATCTGGCCCCGGGCG
ATTACCGCGACGACAGGCCTGAGCAGAAGCTGGTCGGGGCCTTCGACACCAGTTGCACCCGCGACGCCTTCCCGCGCTGG
CGTGCTGCCGAGCTGGCCGAGTGCCCAGCCGAGGGCGGCCCCGCTCGGCGTCTCCCTCTCGATTACGTGGCCAGCCTGGC
CAGGGATACCACCCGCGTGACTGTCAGCGAGACCCGCAAGAAAAAGGCCAGCTCTGACCCGTTGCCGCCGTCCGCCTTCG
ACGATGCGCGCCTGGTGCGGATCGTTGCCGCCCAGGCCCCGGCCTACCGCCACTGGCTGCGCTATGCCTACGCCGATTCT
CAAGACTGGGCCGACGAGGCCGGCGCGGTGGTCGAGCTGTGGGCGCGGGTAGCGCCTGTATTCGGCAAGCTGCAGGGCAA
GACCCTGCAGAAGCTCAAGGGCCTGGCGCACCTGGCGGTGCAGCACGGCAAGCGCTACGCGAACAACGGCCAGGAGCTGT
ACCAGGCTGCGCGCCTGGCCGAGCTCCTGGGCGTGAAAACGAGCAACTACGACCAGCACTGGCGGCCGCGGTGGCAGGCC
CTGGTCAACGGCCTGCAGGCGCTCGACGAGGAGGCCTTGCGGGCGGTGCTGGCTGAATACGACAACCAATGAGGGCAACC
GATGAACGTGGAAAAGCTGGAGGAGCTGCTCGAGGAGCTGCGCAAGTGCGACAGGGAATCCCGCGCGGTTGATCAAATGC
TGGCTAAGCCCGATATGGAGGTCAATGTTTTGGGGTCTGGCGGCGTATTCATCACGGCCGGCGATATTCACGATGCGCTC
GTCGGTCGGCAGCGCGCTCTCGCTGATCGTCGCGCCGCGCTGGTCGAAACGGTGAGGGCGCTTTGATTCTCTGCATCCAT
TGCCAGGTGCCGCCTGAGCTTCGTCGTCAGCCAGATGGTGACCTGGTGATGTGGATCTGCCCGGTCTGCAATAACCGCGG
CGAGGCAACGCCAAGCGAGGCTCGCGCCCTTTCCAGCTGGCAGCTTGTCAACGACGCGGATCTGCCGCCGCATACCTGCA
GGGCTAAGACGCCGCCGCGCTTCTTCATCAGCGCCGCCAAGTGGGGCTCGCGCTGTGCTGGCTGCGACTTCGTCGACCAT
GGCTATGCAACCATCGAGGGCGCTCGCGCCGGCTGGGCTAGGGCGACGCGGTGAAGGCCCGCGCGCTGCTTATCACCAGC
TGTTGCGACCCGCATATGTGGTATGCGGGCCTGGTCGGCCAGGTGGTGGCGCTGGTTCGCGAGGAGCCGGACTGCTACTT
GTCGCGCGAGCCGGCGGGCTTCGTCAACATCGTGCGCAAACAAGACGCCGATCTGGTCGAGGTCAATTGTACCAATAACC
AAAAGTGCCTTTGCCAAACCGGCCTTTTGCGAAAATGTGCAAATGACCCCTTGCAAAAGTAAGGGCGCACGGGGTACTTT
AACCACTCTGCGATACAAACGACTAAAGCCCGCCTCTTGGCGGGCTTTTTCGTTTCCGTTACTCGCTGACCCCGGAGGCC
TGTATGTAAGCCCTCTACTTGGCCGCCTGCGGGTGGCCCCTTCTCTCCTCGTGCAGGCCTCGGCCTGCAATTCACCAGCC
CCGCCCCGTGCGGGGTTTTCTATTTCTGGAGGCTTCTCGATGGCCAACAACCTGCAGCCGCTTGCCGAGTTGGGCGCTGT
CGAGGGCGCAAAGCTGATACCAGGCGCAGCCGGTTTCATGCTCTACGGCGTGACCCTGCAGACCTGGGCGCTAGCGATCC
CTGTGCTGTATTACCTTGCGCTGCTGGTCGACCTAGTCGGGCGGCGCTGGATCTTTCCGCTGATCAAGATGCTGCGCGCG
CGGGGCAAGCCCTGCGAGGGGGCGGTCGATGACGCTGATTAAGCGAATGATCGCCGCGGTGACGCTGACGCTCGCCGCTG
CCGGCTTCACGGTCAACGAGACCGCCCTGCCGCGTCCTGTTGAGCGCGCCGCGATCATGGCCGCCCTGGTGGTGATGACG
CCGGAAATGGAGGGCACGGTCTACGAGGCCTACCCCGACACCGGCGGCGTCTGGACGATCTGCACCGGCCACACGAAAGG
CGTCAGGCCCGGCGACGTGGCCACGCCTGAGCAGTGCGAGGCCTATCTGCATGCTGACCTTGGCCAGGCGGTCGACTACG
TCATGCGCGCCGCGCCTGACGCTCCGTTGTTCTCCAAGATCGCGCTTGCCGACTTTGCCTACAACGTGGGCATCGGCGCG
CTAGCCCGGTCGACTCTGCTGCAGCTGGCCAAGGCCGGCATGCACGAGCTCGCCGCGCAGCAGTTCGGCCGCTGGATGTT
CGTTGCCGGCCGCGACTGTCGAGAACCGAAAAACAACTGCCGCGGCATCCCCATACGCCGCGAACTGCAACGCTCTGTCT
ATCTGGTGCGCTTATGAAGTCGAGAATCATCGCCCTCGCCGCCCTCCTGGTGATCGCTGGTCTGGTCTACGCCCTGGGCT
GGACTCAAGGCGCAAGCCACGAGCAGGCCAACGCGAAGGCGCTCGAGCACGAGCAGCTGCGCCAGGCCTTCGACCAGGGC
CGTGCGCTCGGCACCGTGCGCGACCGCGTTGTCACTGAATACGTCGACCGCGTGCAAGTGATCGAGAAGCGCGGCCAGAC
CATCATTAAAGAGGTGCCTGTCTATGTATCCGAAGCTGCTGATCGCGCTTGCCCTGTCCCTGTTGGCTTTGTCCGGTTGC
ACGACGCAGTCGCGGCAGGCCTGCCAGCCCCTGGATCTGCCGGCGCTGCTGATGAAGCCCCCTCGGGCGTTGCACTCTCT
GCCGTCACAGGCACCGTCGCCGGCAACTACACCGCCTGCCACGCAAACGCCGAGCAGCTAAAGCAGCTGCAGGCGTACCT
GCTCGAGCACCAGGCGATCACGCAAGGGGCTGGGCAATGAAGCGCCGCACGTTCCGCCTCGGTGATCTGCGCGCCGGCAA
GACGTTTTTTGTCGCCTGGGTCGATCATTCGACCCCTCTCCCGCGCCCAGTGGTGCAGGAGTACCTGGTAACCAGCCGCG
CCGCCGGATACTGGCCCGCAGAGGGCGAGTGGTATCCGTACCGCCTGCGCCCTGAGCTGGTCGCATACATCGCCCAAGAC
TGTCCGCTCTATCGCACTCGCCGCGATGCGAATCGCGCCGCGCTCGGTGAGCTCAAGCGCTTCAACCTCAACCGAAAGGC
CCGCCCATGACCCCAAGCGAACAAGACAAGGCCCTCGAGGCGCAGATCCTGGCCAAGGGCCTGACGGCCCCGCGCGTGCT
GCCCGAGCAGATCGACGAGCTGGTCAGCCGGCTGAGCTTCCACACCTATGTGATCCCCGGCACCACCGTGACGGTGGCCG
CGGCTATCGGCCCTGGCAACTTCGTGGTGGCCATCGGCAAGGCGGGCGCTGCCAGTGCTGAGAACTTCGACGAGATGGTC
GGGCGCAATCGCGCGATCTCCCGTGCGAAGGATGCGGCGCGCAATCAACTGTGGGAGCTCGAGGGCTATCGCTTGAAGCG
CAACCTGCTCGACCTGCAGGAGTTCGGTGGTCTCGACCAGGTGCTCGAGGTTGCAGCCAACATGCCGCCCGAGCTGGCCG
ACGTGTGGGCAACCTCGGCCGTTCCGTTCGTTGCGCTGCACCAGGTCGATGCGCCGCCACGCCCTTGCTGCGTTGGTGCT
GCCTGCACTGGTGCATGCGGCGCTACCCCTGGCCGCATCGTCGAGCTCGACCCGAGCGAGTCGGTTCGTCCGTGCTCGAT
CTGCAATGCCTCGAAGGTCGAAGGCTCGACCGGCGCAGCGGTTTAGGTACTCCCACGGCCCCTCCCCCTTCACGGGTGTG
AAACTCGCGGGCCTCGCGCGTGTTTGGTTTCGCGAATCGAGTCCGTTCTTCCTATCTCGAGGCCTGCCGGCCTGCATCGC
CCGACTGACCTCGCGGCCAGGTTCGGCTAGGCCTCGACCCTATTCACGGAAAGCCCAAAGGGCAGAAGTCTAAAAGGACT
TTTTCGCCTTTGGTCTTTTGTACCTTTCGCCCTTAGTCCTTTCTCCCCTATGGCCAAGATCATCAGCAAGAAAGACCTGG
CCGACCTGCTCGGCAAGTCGCCGCGCTGGATCTCCAACCTGATCGACGAGGGCCTGCCAACGGTGGGCGGCGGCGGTCGA
GGTGTGGCGGTCGAGATCGACAGCCAGGCCGCCATCGAGTGGCTGATCGCTCGAGAAGTTCGGCGCGAGCTGGGCGAGGA
GGGCGACGACGACGAGGGTGCCGGCTCGGCTTCGACCGAGGAGCGCCTGCTCAAGCGTGCCCGTCGCGAAAAGCTGCAGA
TCGAGATCGACAAAGAACGCGGCCGGCTTGTGCCGATTGACGCAGTAATAACCCTGGCGACCAGCATCGCGGCGGTCTAT
GCGACCCAGCTCGACTCGCTGCCAAGCCGTTGCGCCTCTGACCTGGCGGTGCTCGATGACCCTGCCACAATCCGAGCTCG
ACTATTTGAGGAAACGCGGCGTATTCGAGCGGCTACAGCCGAACGGCTCGAACATCGCGCACGCTGTTTCGCTGCAGAAG
TTGGTGAGCTCGATTCACTTCGTCGCGGCGATGGTGAGTGCGCCACCGCCGAGGACTAGCGACGAGTGGGCACGCGAAAA
GCGAATCATGCCCCCGAGCGCGCCGATCCCTGGGCCGTTTAACCCTGACGCCAACCCCTACATGCGCCCGGTTGCCTGGG
CGTTTGCCCAGCCCTGTTTCTCCCGGGTGACCTTCGTCATGGGAACGCAGATGGGCAAGTCGGTGACGATGGAGAACATC
ATCGGCCACCGGCTCGACGAGGATCCTACGCCCTGCCTGTACGTGGCCCCGACCAAGCCGCTGATCGACAGCACGGTCGA
GCCCAAGTTTATGGCCATGTTTCGCGAGTGCGCCTCGCTCTGGAAGAAGTACGACCAGGGCATCAGCACGAAAATGACCA
AGTGGCTGGCCGGTACCAAGTTTCGCTTCGCCTGGGCCGGCTCGCCGACTGAGCTCGCCGCCGACTCTGCCGGCCTGGTG
ATGGTCGACGAGGTCGACCGGATCGTAAACACCAGCGAAGGCGACACGACCGAGATCATCGAGGCGCGGGGCGACGCCTA
CGCCGACTCGAAGATCGGCTACACCGCGACGCCAACGGGCGGCAAGGTTACGCGCCGCGCGGATCCTCGCACCGGCCTGT
GGCATTGGGTGCCAGGTGAAAAGCGGGCGATCAGCTCGAAGGTCTGGCAGCTCTGGCAAAGCGGTACCCGCCACGAGTGG
GCGGTACCGTGCCCGCATTGCGGCGAGTACTTCGTGCCCTGGTCGGATCTGCTGTGGTGGCCTGGCAAGGGCTCGGCCGA
AGAATGCACGCCCGACGAGGCCTTCAAGCATGCCCGGCTGACCTGTCCGTCGACCGGCTGCATGATCGAGGACAAGTGGC
GGCCCTGGATGAACAAGCGTGGCGTCGCTGTCGCCCCGGGCGAGTCGGTCACCAAGGCCGGCGCGATTCGTGGCGAGGCT
GACACCGCGGGCTTTACGCACTACTCGATTTGGGTCTCTGGCCTGTGCTCCTTTGCGGTCAAGAAGTCCTACGGATTCCT
GGCCAAGAAGCTGTTGGGGGCTCAGGTTTTCGGCGATCCGGCGCGCCTGCAGGCGGTGTTTAACACTGGGTTTGGCGAGT
GCTACTCAGAAGCGGGCGACGCCCCGAGCTGGGAGGAGGTACGCGCCCAGTGCTACGGCTACGCCGCCGCCGAGCTGCTG
CTCGAGCCGTTGCGGATTTTCTGCACTATCGACGTGCAGAAGAATCGCCTGGTGTACGTCATTCGTGCCTGGTACGCAGC
CCTCGGCTCGATGCTCCTCGAGCACGGCGAGCTGTGGGGCGAGACTGACCAGGACGCGGTATGGGAGCAGCTCAGCGAGC
TGATCGACACCGACTACGACGGCCATCCGATCAACCAGACCGGCATCGACATCGGCTACCGCGACGACCAGGTCTACCGC
TTTATCAACGAGCACAAGGGCCGGGCCATGGCCCTGCGCGGTCGCGAACGCCTCGACAAGCCATTCCGAAAGGAAGTGGT
CGAGGTCGACCGCAAGGGCAAGACCCGCAAGCGTGGCGACGCCCGCTGGGCGTTCGACTCGCCCCTGGCCAAGCGCTGGG
TGCATAGCCGTTTCGGTCGCCCTGACACGCGCCCAGGCTGGTGGCTGCTGCATCAGCAGGTCACCGACGACTACTGCAAG
CAGCTGGTCGGCGAGGAGTGGCGCGAGTCTGAGGGCAAGTTCGACCAGGTGGGCGAAAACCACTACCTCGACTGCGAGGC
CATGCAATACGTCCTGGCCATGCACGCCAAGCTGCACCGCCGCAAGGCGGGCCAGCTGACCAAGGCGCAGCTGCGCGAGG
CGATCAAGGCCGGCCCGATGGCCGAGCGCTTGCCCGCCGAGGTGGCGGATCCGTCACCAGCTGCAGATCCCGAGCCGGTA
ATGCCGCCTAGTGCGCCCGCCGAGGTTGAGGATAAGCCCGCCAAGCCCGCGCCGACGCGCAAGGCTGACGCGCCAAAAGC
CAAGGCCAAGTCTCGCTTCAACATCATCAGAAAGCCCCGGCGGTGATCGCCGGCGGCTGAGGCAACCCTATGGAACCGAC
ACAACTGCACGCGGGCGACTCTGTCGCCTGGGAACGCGCCGTGCCGGGCTATCCGGCGGCCGATGGCTGGCGACTGTTCT
ACGCCCTGATCGGCCCGGCGCAGTACGTGCTCGAGGCGATTGCCGCCGAGCCTTACCGGATCGAGGCCACGGCCGCTGAT
ACCGCGGCGTGGTCGCCTGGTGCGTACCGCTGGGCCGCGTTCGTCGAGCGCGGCGACACGCGCAAGACGGTGGCCACCGG
CCGCCTCGAGGTCTCGCCCAACCTGGCGACGGCTGAACCCTACGACGTGCGCAGCCATGCCGAGCGAATGCTCGCGCTGA
TCGAGGCCGCGCTCGAGAAGCGGATCCCGAAAGACCAGCAGAGCTATGAGATCGACGGCCTGCGGCTCGACCGGATCCCC
ATCGAGCGCCTCGATGCCCTGCGCAGCAAGTACCGGCGCGAGCTGATGCGCGAAAAGAACCGCCGCTGGCCGACCGGCCG
AGTGGTCAAATTGTCCATGGGGTAGCCTATGCAACCGTTTAAAGCCCTGGGCCGCTTTCTCGGCCTGGGCGGTGCCCCTA
CGCCGCCCGCTGAGCGCGTCGAGCCGCAAGTGGGGCGTCGCCGCGGCTTCAAGATGGCCGGCGGTGGCCGCCTGGCGAAA
GCCTGGTCGGGCCGCTCGAGCGGTGCCGATGCTGACCAGGTGATCTACGCCGACCACGAGACGCTGCGACAGCGCGCCCG
CGAGCAGTCGATCAACACCTCCTACCTCAAGCGCTTCTATCGCCTGTTGCGCCAGAACGTGATCGGCCCCTACGGCATCC
GCCTGCAATCCAAGGCGCTGCTGCCAGACGGCAAGCCCGACCGCGTCACGCGCCGACTGATCGAAAAGGAATGGCGGAAA
TTCTGCAAGAAGGGCGTCTTCGACGTCACCGGCCGCTATAGCTACGTGACCTTCTCCTGGCTCTGGCTCGAGACCCTGGC
GCGCGATGGCGAGGTGCTCGTGCGCCTGGTGCGCAATTGGCCAAACCGCTGGGGCTTCGCCCTGCAGATCCTCGAGGCCG
ACCGCCTCGATCTGAACCTTAACCAGCTGCTCGACAACGGCAACCGCATCAGGATGGGCGTCGAGATCGACGAGTGGGAG
CGCCCGGTCGCGTACTGGATGCTTAACGACCACCCGGGCGACATCCTGCGCCGCGCCGAGGAGCGCTACGAGCGGATCCC
GGCGAGCGAGCTGATCCACACCTTCGACCCCTGGCGGCCGCATCAGTCGCGCGGCTTCACCTGGACGCACGCCGCGGCCG
TGGACATTCATCACCTGGGCGAGTTTCGCTCGGCGACCCTGGTCAAGGCCGAGCACGCGGCCAAGATCACCGGCTTCTAC
GAGCAGGACGCCGAGTGGCTGGATCCGCCCGACGACGAGACGGGCGACGTCGACGTGGTCGAGGAGGTCGAGGCCGGCAC
CACCAAGGTGCTGCCCTACGGCCTGACCTACAAGCCGCACCAGAACGCCTCGCCCGGTAGCGACTACGCCCCGTTCGTGA
AGGACACCCTGCGCGGCGGTGCCGCTGGCCTGGGGCCGAGCTACAACCGCCTGGCCAACGACCTGGAGGGCGTCAGCTTC
TCCTCGCTGCGCTCTGGCGAGCTGGACGAGCGCGACTTCTACAAGTGCTGCCAGGAGCTCGTGATCAGCGAGCTGCTCGA
GCGCATGGGCGAGGAGTGGTTCAACTGCGCCTTGCTCAAGGGCGCGATCAAGATCGCCCCGCGCGATCTGCCCCGCTGCA
GCGACCAGGAATGGCAGGCCCGCGGCTGGGATTGGGTCGACCCATTGAAGGACTCGAAGGCCTCGCGCGAAAGCGTCAGC
GGCCGGATCAAGTCGCGCAGCCACTACATCCGCCTCAACGGCGACGACCCCGACGAGGTTTTCGAGGAGCTCGCTCAAGA
GGAGCAGCAGCTCCGAGAAATGGGGCTGCTCGCTGAACCAACACCAACCAACCAGGAGAAGCCTGACGATGCCAGCGACG
ACCGCGAAGAAGACGAGTAGCGCGGAGCCGATGCCCGTCCTGCGCCAGATCGAGGGCCAGCAGCTGCAGCGCGTGCTGGC
TGTCGACCGCGACACCCTGGATCTCGAGCAACGCACCGTCGAGGTGGCCGTCTCGAGCGAATACGGCGTGCGTCGGTGGT
TCGGCATGGAAGTGCTCGACCACTCCGAGGACTCGATAGACCTGACCCGGCTCCGTAATGGCGCGCCTCTGCTGCTGCAG
CACAACAGCTGGTCGGGCCAGATCGGCGTGGTCGAGGACGCCTGGCTCGACGCTGATCGGAAGATCCGCGCCCGCGTGCG
CTTCTCGCGCAGCGAGCAGGCCGAGCCGATCTGGCAGGACGTCGTCGACAACATCCGCCGCAACATCAGCTGCGGCTACC
TGGTGCATGAAATGGTGCTCGAGCGTTCCGAGAACGGCCTCGATCACTACCGCGTTACCCGCTGGGAGCCCTACGAGGTT
TCCAGCGTATCCGTGCCTGCAGACCCGACCGTCGGGGTGGGGCGCTCCAATGAAGCAACGACCAACACCATCACCATTCG
AGGTATTGCAATGCCCAAGCCGAACGAACCCCAAGAAGACGGTCAGCAGACTCGCAACATTCCAGCGCCTGTTGCTGGCG
GCGACCTGGTTACCGCTGAGCGTCAGCGCATCGCTGACATCTACGCCCTGGGCGACCGCTTCCAGCAGCGCGACCTGGCC
GCTGACGCAGTGACCGGCGGGCACAGCGTCGACCAGTTCCGCGCCGTGCTGCTCGAGCGCCAAGCGCCCGGTGGTGCCAA
GCCGCTGGCCCCTGCGCAGCCCAAGCCGGGCGAGCGCGACCTGCCGGGCTTCGTCAAGGATGTTTCCGCGCGTGGCCTGG
GCCTGACCGAAAAGGAAATGGACAGCTTCTCGCTGATGCGCGCCATGAACGCCTACGCCGAGAAGGACTGGAGCAAGGCC
GGCCTCGAGCGCGAGGTCAGCCTGGCCCTGGCCGACACCCTCAAGAAAGAGGCCCGCGGTTTCTTCGTGCCGCATGACCT
GCTCGTGCGCGGTATGTCGAAGGGCGAGGCCGGCAAGGGTGGCGAGCTGGTGGCCACTGAGCTGCGCGTCGATCAGTTTA
TCGACATCCTGCGCAACAAGACCAAGATGGCCCAGCTCGGCATGCGCATGCTCGGCGGCCTGGTCGGCGATCTGGATCTG
CCGAAGAAGGTCAACGGCTCCAACTTCTACTGGCTGGGCGAGGGCGACAACGTCACCCCGAGCGACTTCGACCTGACCAC
CATCCCGCTGTCGCCGAAGACCATCGCGGGCGCGATCCCGGTCACCCGCAAGCTGCGCAAGCAGGCGGCGAAGTCCATCG
AGGCGATGATCATCAGCGACCTGGTCGAAGGCCTGGGCGTTGCCATCGACTTGGCGATGCTGCTCGGTACCGGCGCGGAC
AACCAGCCGCTGGGCCTGCTGAATCAAGTCGGCCTGCCGTCTGTGACCTATCCGGCCGGCGGTATCGACTGGGCGTCCGT
GGTGGCCATGGAGACCAAGGCGGGCACCTTCAACGTCGAGGGCGACTCCCTGGCCTACCTGACCAGCGTCACCCAGCGCG
GTGCAGCTAAGAGCACCCAGGTATTCGCCAACACCGGCGAGCGCCTCTGGAAAGACAACGAGGTCAACGGCTACAGCGCC
CATGCGACCAACCAGATGCCGGCAGACAAGTGGCTGTTTGGCGACTTCTCGCAGCTGGTGTGCGGCCTGTGGGGCGTGCT
GGATCTCAAGCCCGACCCGTATGCCTTGGCTGGCAGCGACGGCCTGATGCTGCGCGTGTTCCAAGACGTCGACGCCGCCG
TGCGCCGCAAGGAAGCCTTCTGCGTTGGCGTGAAAGGCGTTTAACCCGAACCTGAAAGCGGGCAGGTAGGGGGCTCCGGC
CCCCGTTTTGCCCCTTTCCCTGAATAGGTGCCCCCTATGTCTACCACTCAAATGCGCACCGCCCTCGTGGTGCTGCTGAC
GGATCTCACCGTACACGGTGACGTGATCCCCGAAAAAACCGTGATCGAGGTCGAGCGCTCGATCCGCAACGACTGGTTCG
GCTCGAAGCTGTGCCGCGACGCGACGGTCGAAGAAATCGCCGAGTACCGCGGGCAGGAGCACGCCGCTGACGGCTTCGAC
GAGCAGCTGCAGCTCGACCAGGCGCAATTGCTCGCCGACATCGAGGCGAAGAAGGGCGACCTGGCCACCCTGCAGGAGTC
GGTCGAGCTGCTGACCGAGGCGCGCGCGGGCCTGCAGGCCGAGGTCGACGACCTGGGCAAGCAGAAGAAGGCCTTGGCCG
ATGAAGTCGCCGCCCTGGAGAAAGCCAAGAAGGCGGCCGGCAAGTGATAGGTGCCGATGATCTCGGCGACTTCTTCGACC
CCGACGAGTTCGGTACCACCGCGCAGCTGCTCGTGCCGGGCCAGCCCGCGCGCCAGGTCAGCGCCCTCGAGGGTGCGCCG
GGTGCGTCGGGCCGGCTGTATCGCTCGGGCGTGGATCCGAACGCCTCAAGCCTGCGGGTGAAGCCCGCCCAGGTGAAGCT
GCAGCTGGCCCGGGGCGATGTCCCGGCCGACTACCAGCTCGCCAAGGTGGCGCTCGAGGGCGTGGAGTACTCAATCGCAA
ACGTGGAACCCCTGGGGCGGCTGCGCTCGCTGCTGACCCTGATCCCCTACGGTGACCGCTCGGCTCCGGCCGGGGAGCGT
GGCAAGTGGCAGGCTTCCAACTGAATTTCGAGGTGGACGGCTGGGCCGGCGTAGAAAGCGCCCTGGCCGATGCACCTCGC
AAGCTGGATCTGGCCGCCGCCCGCGCCCTGCGCAAGACGGCGCAATGGCTGCGCACGCACAGCTCGCGGGAAATCGCCCG
CGAGCTGGGCATCACGCAAAGCCCGGTACGCCACCGCTACAACATTTACAGCCAGTCGACGGCCCGCGAGGTAAAGCTCT
GGGTCGGCCTGCAGCCTATCGGCGTTCACTACCTGGGCACGCCCAGGCAGACGGCGACGGGCGTCAAGGTTGGGCATCGC
GATTATGACGACGCCTTCATATCGCCGATGAAGTCGAGCCAGCGGCTCGTCTTTCGGCGCAAGGGTCGCGAGCGCTTGCC
CATCGAGAAAGTGACCGAGGACTGGGAAGGCCCAGCCCTTGGCGCGCTCGAGCGCTGGGAGCGCCGCGCGATGGAACGCT
TCATGGAGCTATTCGAGCACGAGGCGCGTTATGCCCTTCAAACCGCTTAACCAGGTCTCCGACCTTTTCTTCGCCATCGG
CGACGCTATCCATGCCGCGGGCCTGGGCGTCGACGTGGCCAATTACGACGAGTTCGAGGGCACCGTGCGCCATGCCACGG
TGCTGATCGAGCTCGAGCGCACCACCCCGGCCGTCAAGCAAAACGACGGGCGCTATGTGCATGCCGTCACCGTCACCCTG
CACGGCGTTGTCGGCCGGTGGCGCAAGCATGCCGCCCTCGAGGCGGTGAACCTGGCCACGTGCCTGGAGCGCCTCGCCGA
CTCAAACCGCTGGGGCTTTCAAGGGCGCTTTTGTGGTTTGCCCGAGGATATGCGCAGCGGGCCGTCGATGTTTCAGCGCG
GCTCCGATGGCTATGACGCCTGGGCCGTGACGTTCCGGCAATCGCTGGCCATTGGTACCGACCGGGCGCTGCCCGAATTT
GGAGAGGCCCCCTCGGCCACTGCCGAGGTGTGGCAGATCGAGGCTTAACCCATGTTTAACGCCTACCTGCGTATCCAGCT
CGCGCCGCTGATCGAGCGCCTGGCTTCGCTCGAGGCTGAGCTCGAGGATCTGCGCCGCCGCGCCGACGGGCACAACCGCA
TCGGCACGGTGGTGGCGGTGGATCCGGCGAAAGTGCTCTGCCAGGTCAGCCACGGCGAGCTGCGCTCGCCCTGGATCAAG
TACGCATGCTTGGCGGCCGGCGAGGTCAACGAGACCCGGCACCCGTCGGTGGGCGAGCAGTGCCTGCTGCTGAACTACGG
CGGCGGCGATGGCAGTGCCCAGGCGATTGCCCTCCTCGGCTTGCCCTCGGCGCAGTTCCCGCCGGTCTCTGACCGCGCCG
AGCTGCACCGCCGCACCTACCCGGACGGCACCGAAAGCAGCTACGACCACGTGGCGCATGCCTTGGACTGGAAAAACGGC
CCGACCACGGTCAAGGCCGACCAGGCCGGCATCGAGCTGCTGAGCAATGGCAGCGGCCTACGGATCGACGCCTCGGGCGT
TCACCTGGTCGGGCCGAAGGTAGACCACGAAGGCGTCGACATCGGGAAAACCCACCCGCATTTAGACCTGCAGAATGCTG
CGGTCGCTACCGGAAAGCCGAAACCATGATCGGAATCGACCGCGACACCGGCGCGACAGTCGACGACTGGCCCGCCTTTG
TGCAGCGCGCCACCCGCGCCCTGACAACCCCGCTCGGTACCAGGCAAAAGCGGCCGCTGTACGGCTGCAGGTTGCCGACG
CGCCTGGGCCGCAACCTGGGCGACCAGCTGCTGATACTCGCCCAGGGCGACGCCGTCGACGCCTTCTACAACGAGGCGAA
CGGCCTCGGCGACTTCAAGCCCGAGGTGGTGGTGGCCACCCGTGAGGGTGCCGGCCTGCGCCTGCGCCTGGCGGGCACCT
GGCACAACCGCAAGATGACGTTCGAGGTGACCACGTGAGCATGCTTATTCCGGGGCTCAACCAACTGGCCGAGCCCGAGA
TCGTCAAGGTCGAGAATTTCGAGACGTTGCTGGCCGAGTTCAAGGCCGAGGTGCTGGCCTACGTGGCCGCGCGGGATCCG
GCCAAGGCCGCCCGCCTGCAGGAGGCACTGGAAAACGACAGCGAGCTGCTGTCGATGGCCCTGCAGGCCATGACGTTGCG
CCTGCAGGGCCATGAACGCAAATACAACGCCCGCATCAAGCAGATGCTGGCCTGGTGGGCAACTGGCAGCAACCTGGACG
CCCGCGGCGCGGATCTCGGCCTCGAGCGCCGCACCATCAGCCCCGGCGACCCTAGCGCCTTCCCGCCGGTTGATCCGGTG
CTCGAGGAGGACGAGGACTATCGGCTGCGCTATTACTTGGCCCCGCATGCCCCGGCCGCTGGCTCGCGCCTGCAGTACCG
CCGCGAGGCCATGACCCTGGGCGAGCGCGCCACGGTCACCGTGGAAGCACCCAGCGCTGGCCAGCTGGTGGTGACGTACA
CCTTCGCCGAGGATGGTTTCGCGGCGCAGATGAAGGACGCCAACGGCCGCCGCACTGCGCCGGGCCAGGTGACCGTCACC
GCCCTGGCGCGCGAGGGCAACGGCACGCCGAGCGCCGAACTGCTGGAAGTGGTCGAGGGTCACTTCGCCCGTGATGACGT
GCGCCCCGAGACCGACCAGGTGATCGTGCAAGCGGCCGAGATCGTGCCGTATCAGATCGCCGCGATTGCCTACATCAACC
CGGGGCCGGATGCCCAGCTGACCAAAGAGGCGGCCGAGCAGGCGCTGGGCGTTTATGCCGCGGCGCGCCACCGGCTGGCC
AGCTATGTGGATCCGAGCCGGATCAACCAGGTGCTGCATGACTCAGGCGCTGAGCGCCTCGAGCTGCTGTCGCCGTTGGT
GCCAATCGAGTGCGAAGCGCACCAGGCCCCCTTCTGCATTGGGATAAACGTCGAGGTTAGGCCGCTATGACCGATGACGC
CCCGGGCCTGAGCCTGTTACCACCCAACCGCTCGCTGCTCGAGGCCGGCCTGGATCTCGCTTTCGCAAAACTGCTCGAGC
GCATCGAGCCGCCGTTCCCGGCGCTGATGAATCCCGCCACTACTCCGGTCGACTTCCTGCCTTACCTGGCGGCGGATCGC
GGCGTTAGCGAGTGGCAACCTGCAGCGCCCGAGGCCGAAAAACGCACCACGGTGGGCACGGCCTGGGAGGTAAAGCGCCT
GGCCGGTACCCGGCGCGCGCTCGAGCAGGCTGTTTCGAGCCTGCAGCTGCGCCCCGAGGTGACGGCGTGGCACGAGAAAA
CGCCAGCCGGCACGCCCTACAGCTTCGAGGTTATGGCCTGGGCCGAGCAGCCCTTCGACGAGCAGACCAACGCGCGCCTG
GATGCCCGCCTGGCCGCTGCCAAAAGCGAGCGCGACGTGCTGACGACGCGCATCGGGCTTAGCACCAGGTCGCGCACTTA
TCGCGCCGCCGCCCTGCTTTGCGGCGAGCTGGCCACCATCTACCCGCTGCAGACAACCGAGCTCGAGCAGAGCAACCCGG
TCTACGTTGCCGCGGCCCTGAATACGGTCGAGACGACCACCATCTACCCGCTGCAGGAGGCCTGATGGCACAGCAAGACT
ATTACACCATCCTGACCTCGGCCGGCCTGGCCTACGAGGCAAACCGCAAGGCCTTGGGCCTACCGATCAAGCTGACTCAA
ATGTCGGTCGGCGATGGCAACGGCGCGGTCTATAACCCGGCCGCCGCACAAACTGCCCTGGCGCGGGAGGTATGGCGCGG
GCCGATCAATGCGCTGCTGCAGGACGCCACGAACCCCACTTACCTGGTGGGCGAGCTGACCCTGCCGGATGACGTGGGTG
GCTGGTATGTGCGCGAGGTGGGTTTCTGGACGGATAGCGGGATCCTCTACGCCATCGGCAAGTACCCGGAGAGCTTCAAA
CCTGAGCTTTCTGCAGGCGCTGGCAAAGAGTTCTACATCCGCGCGATCTTCGAGACCAGCAACGCTAATTCGGTCACCCT
GGTGGTCGATGACACGGTAGTTAAGGCGACCCGCGCCTATGTGATCGACTACGTCGCCGCCGAGCTGGCGAAGCGCGATG
GCAAAGACTCGGTTCGGGTGGCGACCACCGCCGAGATTGTGTTGTCAGGCGCGCAAAGCATCGACGGCGTGGCTGTGGTT
GCAGGTAATCGCGTGCTGGTGAAGAACCAATCGAACGCCGCACAAAATGGCATTTACGTCGCGGCCGCCGGCCCTTGGTT
GCGGGCCGCCGATGCTGACGCGAGCATCGAGGTGACGCCCGGCATGCTTGTGCCGGTCGAGGAGGGCGCGGAGAACGGTG
ACAGCGTATGGAAGCTGTTCACCAACGCACCTATCACGCTGGGCACTACCGCCCTGTTTTTTGAAATGGTGGCCAGCGCG
CCGGCAACCCAGGCAGATGCCGAGGGCGGTACGGCACCAGGGAAGTGGATGTCGCCCCTGCGAGTGTTTCAGGCGCTGCG
CTCTGCCGCTGCAGCCGCCACTGAGGCGTTGCGCGGTGTGCTTCGCGTTGGCACGCAAGCCGAAGTCAATGCCGGCACGC
TCGACAACGTGGCGGTGACGCCTAAAAAACTACGCTGGGGCGTTTCGTACCTGATCGCAGCCAATGGTTACTTGGCCTTC
CCGACCTGGCTCGGCGGCCTTGTCATTCAATGGGCGAGCGCGCAGGTCTACACCAACGGCGCAAACGGCGGCACGTCCAC
GGTAACTCTGCCGATGGCTTTTCCGAATGCGTTTTTCGGCGTGCTGGCGATCAAGAAGACGACGGCCTGGCTTAACGGCG
CGGAAACTTTTCAGGCTGCGCCGTCTGGCCTTTCTCAGGCGGCTATCAGCGCTGATTCGGCCTCTGGCCAAGAAGGCGCC
GGTAACCGCGATGTTTTCTATTTCGCAGTAGGTAACTGAGCATGAAGAAGTTTTTCTTCTGCCCCGAAACGCTGGGGCTT
TATCCGGGCGCCCCTTACGGGGACGCCGCCGGGAAGGACTGCATCGAGCTGACCGAGGCCGAGTATCGCGCGCTTGCGGG
CCATGCCTTGGCGCTAGACGCCGCCGGCCGCCCAGTTTTAGTCGCATCTCTGCCTCTTACCGTCGAGCAGCTGGAGGCCG
CTGAGCGGGGTTGGCGCGACTATGAGCTTCGACGCTCCGAGTGGCTGATCGCTCGTCATCGCGACGAAGTGGACATGGTG
ACCACGACGACCTTGTCGGTTGAACAGTACGGCGAGCTGTTGGCGTGGCGTCAGTTACTGCGCGACTGGCCCGCCTCGCG
GGCATTCCCTGACGACTCTGGTCGCCCAGTGCCGCCTGCCTGGCTTGCTTCCCTTACCTAATGAAAGCCCCCGCCCTGGG
GGCTTTCGCGTTTCTGAGGATCCGTAATGCTCGAAAAACTCAAACGGGGCACCGCCTGGTGCCTCGAGATCCTGCTCGCC
CTGGTGCAATGGGCGGTGCTCCTGGTGGTGCGTGTGGCGCTGATCGTCGTCGGCCTGCTGGTTGACGCGGTGGCGATTCT
GTTCGCGGTACCGGGCCTGTCGCTGAGCGATGGCCGCCCGATCTGGAACGTGCCGGCCTGGGCCTGGCTGTTCGGCAATG
ACTTCGACGGCCTCGACGGCGACAAGCGCCGCTGGTGGGCTGACAACTGCGACGATCTGGTGCTGTTCGGCCTGTTGCCA
TTGCTGCGCCGCATCGGCTTTACGGTCGACTGGCTCGCCGTCGATTCGTGGCTCGCGCGCTGGTGGTGGGCCGCGGTGCG
CAATCCGGTAAACAACCTGCGCCTGGTGCCTGGCTTCAACTGCCCGGTGAGCGAGTGCGAGATCCGCTACCTCGGCGACT
ACGCCGTCGAGGATAAGCCCGGGCAAGGCGGCTGGCAGTTCGTCAGCGCGCGCCGCCGGGGCGGGGTCTCCCGTTGGTAT
GGCTTTTATCTGGCGCTGCCCTATGGGCCTGCCAGGGCCTTTGTGGTGCGCCTTGGTTACAAGATCAAGCCCGCGCACCA
GGACACCGCCGAGCCCGGCAAGGGCATGACCTTCAAGATCAACCCGGCGAAAGCCATCTAGGGAGACCGCCACCATGGCA
GACCGCAACAACTACACCGTGCTCGTGCCGTACCCGAAAGGGGGCGGCCACTGGACACGCAAGGGCGACAAGGTCGACCT
GCTCGATGTCGAGGCTCTGGCCCTGCGTCAGGCCGGCCGCATCAAACTGACTGCCGAGCTCGAGGCCGAACAGGCCGCGC
CGGTGACCACCAAGAAAACCGCTGCTAAGGACTGACCATGGCCGAGGTAACCAATTTCGAGCACAACGGCGTCTCCGTCG
AGACGACCGAATCCCCCGAAGCGATGGGCGGGCTTGGCGACAACGTCGTCGGCCTGGTCGGTACCGCGCCCAAGGCTGAT
ATGAGCGTTCCGCGCAGCTATCCCTTCCGCATCAATAGCTTCACCCTGGCCGCGTTGCTGGATCCGACCGGCACCGAAGC
CGGCTCGCTGTACCACACCGTCCACGCGATCCTGAAAGTGGTTAAGGTGCCGATCTATGTGGTGATCGAGGAGGAGGGCG
CAACCCCGGCCGACACGGTCAACGCCATCATCGGCGGCGTCGACGCCACCTCTGGCCAGGTCACCGGCCTCGGCGCTCTG
GCGCTGTGCGCCGAGGTGCCGACCATCATCGGCGCGCCTGGCTTCTCCGATAAGCAGGCGGTGCATAGCGAGTTGGCCAG
CCTGGGTAAGCGGATCCGTGCGCGGGTGGTCTTCGACGGCCTCGACACCGACGTGGCCGGCCAGGTGGTCAACAGCCAGG
CCATTGGTGGCGCGGCGCTGGGTTATGACCGCTGCTACATGGTTCACCAGATGCCCGCGGTCTACTCCAAGGCGGCCAAG
GCCAACGTGTTCCTGCCGCCCTCGAGCCTGGCCATTGCGGCCATGGCCGCGGTCAAGCAGTGGGAAAGCCCGGGCAACCA
GGTGACCTACGCGGCCGACGTGGCGCGCACCGTCGAGTACAACATCCTCGACAAGTCGACCGAGGGCGACCTGCTCAACC
GCTACGGCGTGAGCTACTACGCGCGCACCACCCTGGGCGGCTTTTCGCTGCTGGGCAACCGCTCGATCACCGGCAAGTTC
ATCAGCTACGTGGGCCTCGAGGACGCCATCACCCGCAAGCTGGTGAAAGCGGCGCAGAAGGTCATGGCGAAGAACCTGAC
CAAGACCTTCATGGAGCAGGAGGTTAAGCGGATCGACGACTGGATCCAGACCCTGGTGGCCGACGAGACCATCCCGGGCG
GCAAGGTGTACCTGCACCCCGAGCTGAACAGCGTCGAGAAGTACAAGAACGGCACCTGGTACCTGTGCATCGACTACGGC
CGCTACGCGCCCAACGAGCACATGATTTACCAGCTCAATGCGTCTGACGCGATCATCGAAGAATTTCTTGAGGACGTTCT
CTAATGCTGACTAACCGAGTGCGGCAGATCATCACTGCCACCCTGCAGGGCCTGCCGCTTAACGCGACCATCGACGACTA
TGATCCGCCGGTGATCGAGTTCGACATGGAAGAAATGCGCGGCGGCCGTTACATCCCCGAGGAGATGGCCACCGGCATGA
AAGCGCTGTCGGGCAAGCTGACGCTGCAAGGCGTCGGCCTGCCGATCATGGCGGCCCTGGGCGTCAGCGGTGGCGACGAC
ATCCTGCTGACTGTGCAGGAAGCCGGCGAAGACCAGGACGGCAACGAGTGGTTCACCTACCACGTGCAGGGCGGCAAGCT
GAAAAAGCTCGAGGAGAAGACCCTCAAGATGGGCGACAAGCCGGTCACCGTGCTGGAAATCGCCCTGCGCACCTACACCC
GCCTGGAAATGGGCGTGCCGGTGATCGACATCGACACGCGCACGCAGAAGGTCGTCGTCAACGGCGTGGATCTGCTCAAG
GGCGCGCGTCGCCTGGCCCTGATGGTTTAACCCGCCACCCTCGAACCAAGCCGCCTACGGGCGGCTTTTTCGTGTCTGTA
AGGAATCCCCGCAATGAGCTGGAAACCCGAACCGCATCCCCTGCGCTGGCCCGTCACCCTCGAGGGCGGCGAGATCCTGA
CCACCATCGAGCTGCGCGCCTTCACGGTCGAGGAGCACCGCGCCGCGCTGGCCAGTGTCGGCACCGATGAAGAAGAACAG
TTTGAGGCCCTGCTGCTGGTGGCCACCGGCTTGCCGGTTGGCGTGCTCGAGCAGATCAAGCGCCCCGACTACGTGGCCCT
GGTCACGCGCATGCACGAGTATGTGAACCTGCCGGCCAGCTACTTCCTGGGCCGCAAGCCCGAGGATCCTGACGACGCGC
CGCTCCTGGTGCCGATCAAGGCCATCGGCCGCACGGTTGACCGGCTGGCTCTGCAGGTGCCTGCGATGAAGGCGACCAAG
GTCATGCGCAAGCTCAAGACCGACAACGAGCGCACCGACTTTATCAGCGCGCATTGCACCGGCCTGTCGACGGTTGAGGT
GCTGCGCCTGAGCATCCCCGATTGGACGCAGCTGCAGGAGCGCCTGCACGCTTTTTTGAACAAGCCGGCGGCCTACTTTC
CGAGCGCGACATCGAAGTAA
>Pchlororaphis_LBs-160603_1
TCAACCCGCGGTGAAGAACTGCCGCCCATCCTGCTTGAGCAGATCCAGCAGCAGCTGGGCCGCCGGCGACAGGTAGCCTT
CGGTCCGTACCAACACCACGATGCTGCGATGCATGCGGGTTTGCGCCAGCGGCACTTCCCGCAGGTGGGCGATGCCCTTG
AAGTCGTCCAGGGTTTCCCGGGCCAGGAAGCTCAGCAGCCTGGTCTTGGCGATCAGCCGCGGCAGCAGGGAGATGGTGTT
GGTCTCGATCTGCACCGACGGCAACGGCAGCTTGTGACTCTGGAACACATTGTCGATCCAGCGTCGGGCCGAAACCCCGG
TTCCCGGCAGTACCCAACGGTAGTCGCACAGGTCGCGCAGGCGCATCGGCGTGTCGAACACCGGATGGTCGCGGCTGGCC
ACCACCACGGCCTGGTCTTCGAACAGCGTGTGGTGGCTCAGGTGCGGGTCGCCCTCGAACAGCGGGCAGATCACCATGTC
CAGGCGCCCCGAACGCAGGGACTCGCGGAGCACGTCGTCCTGGCCGATCACCAGGTTCAGGGTGATGTCCGGGGCGCGCT
CCAGCAAGGTCGCGGTCATCTGCGGCAGCAGGTGCTCGGCCATGCTGGCGGCGCAGCCCAGGCGGATATTGCCGAGCACG
CCGCTGGCAAAATCGCGCACCTCGCGATGGGTCTCGGCGATGTTCTGCTGCAACTGCCGGGCGCGCTGCTGCAGCAACAC
CCCCACCGCCGTCAGCTTGATCCGCCGCCCGTCGCGCTCGAACAGCTTGGTGCCGAAGGACTCCTCCAGGCGCTGGATGC
TTTTGGTCAGCGCCGGCTGGCTGCGGTTGAGCTTCTGCGCCGCGCGCCCGAGGTGGCCGAGCTCGGCGATGGTTTCGAAA
TAGGTCAGGTCGCGCAGGTCCATGATCGATAAACCAGAGTTATTGGTTGATCACAATTAGAAACTGGACTTGATCAATTG
CGCTATCAATAATTTGCTCCGAAGCGCTGGTAGCAACGGTCCCGCAACAGGAACGGCCAGCGCGCTGGAGAATGCCCTTG
CCTCGTCCCTCGCCTTTGTCCCTGTCCGCCTGGCCCCTTGCCCTGCAATGGCTGGCACTGCTGATCCTCGCCGGCAGCGC
CGGGCAGTTGCTGAAACATTTCGAAGTTCCCGCCGGACAGTTCCTCGGGCCGATGCTGGTGGCCATAGGTTTCGGCGTCA
GCGGCGCCAGCATCCGCGTGCCGCGCCAGGCCTTCCGCCTCGGCCAGGGCTCGGTCGGGGTCCTGGCCGCCCACTCCATG
ACCATGGCCGTGCTGGCCTCGATGGCCCAGTCCTGGCATGTGATGCTGTTCGCCACCCTGCTCACCGTCTGCCTCAGCGC
CCTGGTCGGCCTGGCGCTGGTGCGTCTCGGCGGCCTGGCGCCCAGCACCGCGGCCTGGGGCACCGCGCCGGGAGCGGCCT
CGGCCATGGTGGCGATGGCCGACGATTTCGGCGCCGACTCGCGGGTGGTGGCCACCATGCAGTACGTGCGGGTGGTCTGC
GTGGTGATGATCGGCGCCCTGGCCAGCCACTGGATCGGCGTCCCGGCCGGCGGCAGCCAGGCCCACAGCACCGAGGTGGT
CCTGCAGAGCTTCACCCTGCTCAACCTCGGCCTGACCCTGGGCACCATAGTACTGGGCGTGCTGCTCGGCTCGCGGGTGC
CGGCCGGGGCCCTGCTGGTGCCGCTGCTGATCGGCGGCGCGCTGCAGATCTCCGGGCTGCTGCACATCACCCTGCCCGGC
TGGTTGCTGGCCCTGGCCTACGGCGCCATCGGCTGCTACATCGGCCTGCGCTTCGACCGGCCGACCCTGCGCTACGTCTG
GACCCGCCTGCCGGCGATGATTTTCGGCGCGGTGCTGCTGATCGCCCTCTGCGCACTGTCGGCCTGGCTGCTGGCGCACT
GGCTGGACAAGGACTTCCTCTCGGTCTACCTCGCCACCAGCCCCGGCGGCCTGGACGCCATGACGATCATCGCGGTGGAC
ACCCACGCCGACGTCGGCCTGGTGCTGGCCATGCAGACCCTGCGGCTGTTCGCGGTGATCGTCAGCGGCGCGTTTTTCGC
CCGGCTGATCATCAAGTGGGCCAGCTGAACCCTGACGCCGCGCGTCTTTAAACACTCTGATGTTTAGGACTGAGATAAAT
ATAGGGGTAGGTGTGAGGTAAACCCGAGACAATCCGGGATTTGATGGTACGGGGTGGTATAGGGTTTGTAATTGAGTTGC
AGCTAGCGCAATTAGATTAGACCCCGGTCAACGTGGGTGACCGGGGCGGTATGAGGGAAGGCCGAGTGCCTAGTCGTCAT
TCAAGTCGTCATCAGCCTGATCGAACATATCGCCCTGACGGCGTGAGATTTCCTCTTTCCGCGCCGCCTTTACGATCTTG
TAGAGCCATACCAAAGTGACATCGTACTTGCGCGCCAGCTCATGATGATTGGAGCCGTTGAAGTCATCATAGATTTGACG
GTCACGCTCACCCAGCTTGATTGACGAACCTTTCGGGAAATACAGATTCTGCCCTCCCCAATGCGCAGCCAGTCGGTCAG
CGACCTCTTTGCCAACGTGCTGAGCTTTCTTTGGCTCCATCGCCACCAGCTCTATAAGGATGAAACCTATGAAGTCTGCT
ACATCGGCTAGCAGTTCTGGAGCCTTGTTCCGTGCGTAGTTCATACCCCCTCCGACTGCGACTTTTTACCCTCGACTCGC
AGTTGCCACTGTTTCAGGTTTTCAATCACTCGACTTGCCTGGGCGACGCTGAGCCATTGCAGCGCAGACACCTTGGTCAT
GCTTTTCACGAAGCTGGCCAGGGCTGCCTCGGACGGATCGCGAACCTCGCCCAGGTCATGCAACGCCAGCCATAGCGAAC
GGATTTTCTTGGACTGCTCATCGTTGGCCTGTGGCCGCTTACCAGCGTTGTTTGGACGAGGTTTAAAGCCCTTCTGCTTG
AGCTGTTCCAAAACCCGTAGCAGGTTTGGAACACTCAAGTCAGCGGTGGACGTCGCGCCGTCCAACCCCGTCATTCCAGC
CAGCATCAGGCGATACGTATCGTCATCCATGCGCAGCTCACGTCGCGCAACATGAATCATCTTGATGTAACGCAGGCGGG
TCGGATTGGGCGGCGCGGCGTTCATGCCCATCCCCCGCGTTCCATCAGATCGATAGCGGCCTGTTGGGGATCTTCAATAT
CACCGTAGGACAGTTCCCGAATGAAGTCCTCCAGCTCACTCCTATCGTTGATAGCGTGCCCCGACGACCATGCAGCAACC
CGAAGTCCGCCAATCTCCCGTGGGATATCGTTGCCCATGCCCTCTACAACGAGGGTGTCAAATTTCTCTTTCTCGCCCAT
GTCAGCCTCCCATCGTCAAACGTGCCAGCGGCTGGTGATTCACTGCCCGGTGTAGCTGCGCGGACTTGCCTGCCGCATAG
CCCGCATCAGCAGCGCCCTGGTCTCTCGCCTTGAGCTTACGGCGCTTGAGTTCCGCTTTCTCCAGATCCGGGTGATGCTT
GGCCATGTAGGCCTCGATTGCCTCGGCGACGTTATCTTCAACGCCAGCAAACTCATCCACCTTCTGATACACCGCATCAA
TCCAGCCGTTGGCAAAGTGATCCCCCCTTGCCACCTTGGTGGAGCGCTTACAGCGTTTTTGCGGCGGTAAGGCCAGAAAG
TCCCGTCGCGCCTTTTGCAGCTGTCGCTCCAGTACCTCATAGGCGTAGCCAGTCAGTTCCGGGGCGGCAGCACACCCGAC
GAAAATGAAACCGCCGCCGCTGCACCAACTGTGGGTGATAAGCATGCGAGTGCCAAAAGCGTGAGCGCAGACATGAGCCA
GGCGAACGCGCCAGGTTGGCGGTGATCCCTCTGAGCCGGCCGCAACCTTTACCTCACCGGCCATGCTGGCCAGTACGTCA
CCCATCTCCAGGTTGTAAAGCTCCATGAGCTTATGTGCCTGACGCAGTGCGATCTCGGCCTCATGAGGATTACTGGTTTT
GGACTTCGCCATCTCCAGGCATTTCTTGATCTTGTCGAGAGTGCGGTTCTCTTCCATGTCACACCACCGCCAAGTCAAGA
GGAATAGCCCGGTACTCATCAGTACCGTTCACCCGCTCGTAAACGCGGATGTACACGGCACTGCCAGATACCAGGATCGA
GTCCTTCACAGCTTTCATCGCAGCCTTCCAGGTGTCGTCATCGATCTCCAAGCGCAGCAGATCAAGGACATCAGAGGTTT
TGATCTGGCCATTACGGTTTGGGCTGAAGGTACGGTCTACGATGGCCAGCAAATGGTTGTCTGCGCCCTTGCTCCAGGTC
TTGATGCAGGCGTACACCATGACCTTTGCCACTTCCATTTCCTCGGTGAAGGTCAGCCGGTCTGCGTGCGAACGCACAAC
CTTGTACTTACCGTCATAGGTGGCAATGGTCACGTTGCCTTTCTTGCCGCCCATCTGGACGCCGTAGCGTTCGCCCGCGA
TGCTGATCAGATCGGCGATGTCACCAAGCGATTTTTTCTTGAAGTTCTTCAGCGCCAGGTTCAGAACCTTGGCCGCTTCG
GCAAGCTCACTCGCTACCTGGTCGCGTAGCTTGTCCTGCTCGCGCACCTGGTCAACCGGCACCAGGTGGCCGATGGCATT
GCGGACAAAGCCTTCTGGAATGTTGATGTCAGGCATGAACGGTCTCCTTGCTGCTGGCTGAACCTTTGTTCAGTACCTGC
ATTTCATCGATACGGATGAAGCTGTTGAGGGTGTAACCACAGGACTCACAATCGACCACGACATCAATCAGGTTGGAGTC
ATGAGCAGCTGACTCTGCGGAGACCGTCAGTGGTACTCCGCATGTGTCGCAATGAAGATCGAGTTGATCGCTCATTGGCC
CTGCTCCTTCACCAGGGAGTACCAGGCGACATCAACGCCGCGTACTGTCACGGTGTGGCAAGTGAACCGACCCTTAGACG
AGCTGCGCATGCGCCGCAGCTCGTGCCCAAACCGCCGTGTAAGCAGCTCGACGCTGGACGGTTCGATAAAGATCTTGTTG
TCGGCCAGCACCAGGTGCTTGATCTCAATGTCGGCCTGCCGGAAATCACGGGTCAGGTCGTTGAAGGCCGACAGCTTCGC
AGGGAAGTCGTCAGCCAAGATGCTTGGCGGCAGTGCCGCTTGCACTCCGACCAGATACAGAGCGGCCATATCACACCCCC
TTCACAACATCGGCGGTGATTATCGGCACGCCCAGTTGGGCGGCCAGATTCATCGCCGCGATCACCAGGTTGCCGATGGC
CAACGGGTACAGCAGCGAAACCATCTCATCGCGACCGCCGCGCCGACTTGGCTGAGACAGGCGTTCAGCAATCGCCTGGA
TGCCGCTGGCATCAATGACCTCACCGAGTGCTTTGCCAGCGCGGCCAAAACGAAACGTCAGGAACTCTTCCAGACATTTG
CCTTCAATTGGCTCCAGAGTGACCCGCTCGCAACGCTGTACGACCTCGCGCACATCGGCGTTGCGTGAGCTGAGTTTCGT
ATCCAGTTCAGGCTGGCCGATCATGATGATGCTGACGAGCTTGGTGAAGCCGACCTCCAGCTCAAGGATGCGTTTGAGGT
GTTTGAGCGTCGAGATCGGCAGGCTGTGGGCTTCTTCGATAACCAGGCAATGCCGATAACCTGCGGCGTGCGATTCCTTC
AGAGCCTTGTGCAATTGGGCGAAGCGCGCTTCTGGGCTGCTCTTGGGTTTGGCCAGTGGCGCAACGGCAGACATCATCGA
CTCGGCAATGTGGGTGCTTTTCAGAGCTTTACCCTTTGTTTCGCTGTCTTCGGATGCCAGAACATAGGGCTCGATGATGA
TCACCGGATCGCCGCCCTCGGTGATGCGGTTCCCCAAGTCGCGGCGCAGTGTGCTTTTACCTGCACCTGACTCACCAACG
ACAGCGAGGAATCCGCCGTGCCGCGCCGTCTGATACATGATCTCGCGAACATAGCGGATATCAGGGCTCACCCACATATC
CTGAGCGCTCTGCAACTCGTCAAAGGGATCGCGGAACAGGCCAAAGGCTTTACGGGTATTTGGCTGTAGGGTCTGTTTTG
GCAGTAACATAGGTTCGTCCTCCCCGGACGGCTCATTCACTTGGGCCGGATCTGCCGTGTTGGCGCACGGCAGATCCACT
TCTTCAAAGGCGTTGGCGATATCGGCATCGTTGGCGCCAGCTTCGGTCAGGAACACACGAATGCGCCCCTGCAGTTCGTC
GCTGTCCAGGCTGCGTGGCCATTGACCGTGGTTCAGCAGTTGGGCAACTGTGGCTTCGCTGAGACTCAGCGACTCGGCCA
AGGCCGCCTGAGGACGGCCGACCCCCTGCAAAACTTGCTTCAGCTTCAACATCACTCACCTCCAACCGCAGCCAGGACCA
GGCTGAACGGTTTGCGTGTGACCTCAACAGGTCGTTTCAGCTCAGCCTCAATGGCATCGAGCTGTTCTTGTGGTACTCCT
TCCGGGTATTTCTGCTGCAGCCAGCTGAAGGATTCAGCGGACCAGAGGTTGGCCAAGCGCGGCCGCAACAGTTTCGCGGC
CTCGACGTGGGTCAGCGGTGCATGCTCTACGGTCGGAGCGTTGACGTTCAGCGACGTACCACGACGCGGCATGTAAGTTG
GCAACACGGTGTCGCTGACGTGTTTATGTGGATCGATCAGGCCGCTGAACGGCACGGCCTTGGCCTTGCGTGCAGCTTCG
GCGTCGGCTTCGCTGGTGGTGCCGGTAGCGATCTGTTCCAGGACTTTGCGCGAGACCTGGGCAGGTGTCTCGGCGTGGCG
CTTGTACTGCTCGCCAATGGTTGCTGAGGTCTCCGCGAACCCGAATTGGTCGATTCCGATCCGGTCGATTACGTGGAACT
GTTCACGGCCGTCCTCACCGACCAGCACAGCGATGGCGGTGTCCTTGTCTCGCCAGCAGTTGCGAGTGATCAGCAGCTTT
TCAGCGACCATCACACCGGGTACAGAGCTGACATCGAACTGAGCGCCCCGGAACGAAACCCGCAACAGGTTGCTGACAGT
GCGGTATTCCGGTGTGCTGACCGCCAGCTCACGGCAGACCTCAACGCTTGGCGCCAGGCGCAGCTGGTCCTGCTTGATCA
ACTGCCACACGCCGTATCGGGTACGTCGGGTACGGGTGTGAATCGCAGTCGCGTTGTAGTAACGCATCCACTGTCCGGCC
CAGGCGTTGATTTGCTCCAGGCTGTTCGCAGCCTGGAACTTCAGCGCGCTCTCAAACTCACGCTCAACGATGTTGTGCGC
CTGTTCGACCTGGCCCTTGGCCCGTGCATTGCCAACCTGGTTAATGATCAAATCGATGGACATGGCCCGACACAGATTGC
GGAAGATGCCGCTGGTCATCGCCGCGCCAGGGTCAGTCATCAGCATCCAGGGCACGCCGTGAAACGGGTCTGATTCGTGG
CGTTTCTGCATCGCGTTGATTAGCACGGTGCACAGGTTCTCGGCCGACTCAGCGCCCAGCACGTACTCCAGGTACAAGGT
GCCGCTGGTGTGATCGGTGATCACGTAGCGCCACAGGCGTTGGCGCTCGATCTTCTTCAGGTTGCCGGGCTTGCCGTCAT
AGAACTCGGCTTTATTCATTGCCCGCGCCCCGTCATCCGCCAGATAGAACTGCGTCGAGATCGATGCGTCTATTTGCCAA
ACATGGTTTGGGTGATTGCTGGCAAGCGATACTGCCGGAGCGTCGTGCAGCAGCTGCTCAGGATGCAGCTTGTAACCTTT
CAGGGCGCGACTGATTGCCCCGCTGGTCAGCGGGCGAAACAAGCCGGTCGCTTCATCAGCCCGACCTGCCATGATCAGCC
CATTGCTGCGCAGACGTTCAACGGCACGCTCAATGGTGGACAGCTGTTTATTGTTGGCACGGATCGATTCCAGCAACACA
GCCGAAATCAATCGGGCTTCATCCAGGGGTAAAGCGCTGTTACCCGCATCGCTTCGGCGCTTACGTGGAGCTGCCACTCT
GACCTCCTTCAGCTTGCGCTGAAGTGTTTGGATGGAAACACCCAGCTCTGCCGCGCCCGCCTGGTAGACGGCAGTACGCT
GACCGTGCGGGGCGTTGTCCGCTCGCTGGGCGATCTGGGCTAGTTGCTGGATCTGTACCGGGTTCATGGATTACGCCTCG
GCCGTGTTCAGCCAAACCGGGGCACCGGCATCATCCGCTTGCTCTGGCAAATGGAACTCGCTGCGGACTGCTGCAAGGGT
GATTTCGAGCTGACGAATCAAGCCGGCTTTAAAGGTACGGTGGTCTTCGCCGCTCTCGGCTGCATGCTCTTCCAGCTTGG
CGAAGCCTTCGCGCAGTGAACCGAGGATATTCGCTTCCGCCTCATAGGCGACCGCTGCGACTTCCTGACGGAGTTCTTTC
GCGACTTCATTCGCAGGCATGGACTGGAGACGCTTGCGGGTCTTCTCCAGCTCCAGCTTGGTCTTATCCAGCTCGGTGGT
TTTCCTCGCCATGACTTCGCTCTGCGCTTCGTAGTCGGCGTTGGTTTCGTCGAGACGCTGGGTCAGCTCTTCTTTTTCCT
TGGCATGCTTGGCGATGATCTCTTCTGCGAGATCAACGAAGGCATCCTTGTCGCCGCTCTTGGCGACTTCGATCAGAGCT
GTTTTTTGGTCTTCCGGCAGGCGGCGGTATTGGCGCATTTCGCGGTAGCCGATGCCCATGCGGGACATGGAATCTAGGGC
TTCTTCGCCAAACTGGCGAAGGTTATTGATGTCCTCGTTTACCTTTGGTGCAGAGGTTCCCAACAAGCTGCAAAACTCCT
CCCATGTACCGCTCAAACCGCGACCGTCGCGGTCGTGCATCCCTGCCAACCCCCGGTACAGCTTGGTTTCCTTCACATAT
GCCATCTTTGAAACCGCGACCGTCGCGGTGAACTTGCCCATCGCGTCAGCCATTTGTGCTTGGCCGAGAAGCTGGTTCAC
AAGGTCACGCTCTTCGCTGTGCGCGGTTTGCATGTTCGCCATGGCGTTCTGATTCGCTGTAAGCATTTCGCTATCCAGCG
CGGGCAGTTCGACTGTCTCTACAGGTTGGGTCTTGGTGCGGGCCATAGTGTTCTCCTTAGTTCATCGATCCAGCGGCAAT
ACGCTGGGTGATTTCCTGCATGCGGTTGGTCAGCCGGGCCATATGCTCGGCATGGGCCTGGGCGATCTGCAGCACGCCCA
CGGAATGAGCGAAGCGGCCGTTGTCCAGCTTCACCGCAAGACCTTCTTCAATCAGGGTCTGCATGGCTCGGGTGATGTTG
CTGGGGCTGTCCTGGGTGAGATGGGCCAGCTCGGTGTTGCTAAGGCCGGTCACGGTGTGGCCCTTCAAGGCCTTGAGCAC
ACGCAACACCCGTGCGGCGGCTGAGACGGTGCGGCTCATGGCTGTCCCTCCAGTTCAAGCTGTGGTTGCTGGGTTTGGCT
GACATTGCCTCGGTGCCATGCAAGCCCCTCCATTGCGGCCTGGATGGCTGCAAGGGTTTCTTCGGCTTCGCAGCTCTTCG
AGTAGAACGCGAGCAACCTGCCGGCTGCTGTGGTGAGAAGCTCCTGTAGCGCCTGCGTATCCTGGGCGGTGCAATGCCGG
CCGGTAGGTACATCAATGGTCAAGCGACCTGCACTGGCAGCGATCCAGCGGGTGACGTAATCGCAACCGCAAGCCCGCTC
ATAGGGGCGGATCAGGTTGGCCGGCATACGGCCTGTCTGCAGCCACTTGTAAACAGACCAGTGATCTGCGACGCCCATCT
CATCGGCGATACGCTCGACACCCTTGTTGTGCGCGTCTTTGGCGAAGTCCTTGCACAGCTCCAGCGCATGACGCAACGAG
GTCGGTTGAATGCTTTTCCATCGACGGCGGCTCATTGGAAAGACCTTTCTGAAACGCACTCCAAACAATCTGAACTTTTG
CAGCTATGCAAAGTGATTGCGCTGGGTGCAATGTTTTCGGGTACATTCCCCAACATGGACATGAGAAATGACCGACCGTA
TCGAGAGGCTTGAGGCACAGGTGAATGCATTGGCACAGGGCTGGTTACGCCTTGCTGCCGCTCTTGAAGTTCAAGGGCTC
GTTTCACCTGAGGGCATAGATCAGGCGCTGCTGTCGGTTCGGTGGCCTGGGCAACCCATAGAGGTTGAGGCAACCAGGAC
GCTGGCATGGCTGACCGATCAGTTGGCCGAAGCACGGAGCGCACGACGATCTGCGGCGTCTCAAGCACCAGAAGGTTGGT
ACGGAACTGCTGTGAGGTAGCCATTACGCTGCCAACGCTGCGGATGGCTTGAGGCCGAGCTTCACCGCAATATCATGGGC
CTTGCCGTAATTGGCTTTGGCCTGGCCATTGAGGACGCGGTACACCTCGTTGCGGGTGTAACCGTTTTCACGAGCCCATT
GAGTGAAGGTTTTGCCGACGCGGCGGAAGTTTTCTTTCACCTGGTCGGCGGTGAGGGCTTTGGCATGGGTGGCCATGGTG
GTGGCTCCTGTGATGCAAAGATAATTGGTTTATGTGGCAATTATGATGGTATGCAAAAAGATACCTGTCAAGTGGTGAGT
GATGCTTTTGAATATCGGTGAGCGCCTTAGGGAAGAGCGTGAGCGGCTGGGTTTTAGCCAGTCCGCAATTGGGGCTATCG
GAGGTGTCAAGAAGCTTGCTCAGCTCAAGTACGAGCAGGGTGAGCGGTATCCCGGTGCGGATTACCTTGCTGCGGTCGCG
AAAGTTGGTATCGACACGTTGTATATCGTTACAGGCGAACGCTCTGTAGGTTCGCTTACAGCAGATGAAACAGAGCTGCT
TGAGAAATTCAGGTCTGCTCCGGTGGCTGTTAAGGCTGCAGCTATTGCGGCTGTCACTGCGGGCTCTGCCCCAGCAAAAC
AAACGTTCCATGGGGCGGTGGGCCAGGCTGTGGCTGGCAATATCACCAATAAGTCAGGCGTTACCTTCAATGTTGGGGAT
GTGAAATCCAAGGAGTAACCCATGAGCCAGGACTTTCATGGTGAAGTAGGCCAAGCGGCTGGGGGCGATATCAACAACTA
CGGTGTCAGCATCAACCTCGTGGATAAGACTGAGCCCCGAGTTTTGGTGTTTGCCCAGCGTAAAGAACTGCATGAATTGC
GGGCGAAGTGTGAAGAACTTGGGGATGACCCTCGTGATGTTTGGCGTAGAGTTCACGCTCAACTCGGGGTAACTACGATT
AGCGAGATAACCGCTGAGCAGTTCGTGGATGCGCGAAATGTAATGCAAGCAAGATTGGAGTTCCTGCAAGAAGAGGCAGA
TAAACGCCGTTTAGTCGGCAAGGTGCTGCGAGCGGTAGCTGAAAAAGATGCCAAGACCGAGATGAACACTTTTTGTGATT
TGAACTTTGGTCGCACTCAGCTCAATAACCTTCAAAAGCCTCAGCTCCAGAAGACACTAGAATTTGTACTGAGCTTTAAA
CCGGATGTACAAGCCGTACCGCTAGTGCCTGATGCTAGCCCGCTGACATTTCGGGAGTTTTTGATGCTGAACCGGCAGAA
TGCTGCAGGGTTGTTTTGCCTAGGTCTGCTCATTGGTGGGATTCTGTTCTAGCTGAGAAATATGGTGGCGGTTGCTTGAT
CACTTCAGGCTATTAAATAGGGAGATTAACTTTGAAATTTGTATTTTTTATTCTCGCTTCACTGTGTTCCGTGGCGGCAA
GCGCGGAGACTATTGCGGAAAAGCTCACAACACTAAGCCTAGATAAAACGGTTAAAAGCAGCTCTCCAGAGGTGGAGCGC
ACCCAGGCTGCACTTACGAGAGGCCTAACCGTATGCAATGTCGAGAATGAGGAGAAACTCGCCAATATCGCCTGGTTCAT
TACCAAGAAAATTCGAGCTGAAGGCCGTTACGCAGAGGCTACTGATGTAATCGAAGGAGCCAATGCTGTACTTCTTGGCG
TCAAGACCAAGCAGGATTGTTCTGAACTGCTGTCTCTGTACGCGGTGAATCGTATTCAAGGAAGTACACATTCGGATGCT
GTTGCCGGTGCCCGAGGACTCTACCGCGCAACTGGCGTTGTTGACTGATTACACAGAGAGGTTTCTGTATTAGCCATCTC
TTTAAACTCGATTAAAAGCCTTCCTGTACCACGCCGCCGATCATGGCGGCGTGTGTATTTCTGGCGTCCGAAAAGTACGG
CGCCATTACAGGAGGCGTCCGATGCGACCCGAAACCCCTCGCGGCATCCGCAACTTCAACCCCGGCAATATCCGCCATGT
AAAGGGCACCCGCTGGCAAGGCATGTCGGCGAACCAGAATGACACTGCATTCGTCCAGTTCATTGGCCCCCAGTGGGGCA
TCCGAGCCCTGGCTCGCACCCTGATCACCTACCAGGACAAGCATGGCTTGCGCGCTGTCCGCGCAATTATCGGGCGCTGG
GCACCACCGAACGAGAACAACACCGAGAGCTATATCCGTCAGGTTGCTGGCCGCCTTGGCGTGTCACCTGAAGAGCGTAT
CGACGTGTACGACTACCGGACCATGCGCGCGCTCGCAGAAGCGATCATTCGCCACGAAAACGGCGCCGGCCTTCTCCCCG
AGGGCAACTGGTACGGCGAAGCGCTGATCAATGAAGGCTTGCACCTGGCCGGCATTGTCCCCGACGCCTATCACGGGGAG
CCCGCATGAAGCTGATCGACAACTGCCATTGCTGCTGGAAGCTTCACAGCGTCCAGCTGGCCATCGTCATTGCGCTGCTC
GGTCTCGCCCAGGCCACCATCCTGCCAATGTGGCAAGCGCAACTCTCTTCATCGACCTATGCGGCCCTCAACAGCGGCTT
GGCTGTTCTGCTGTTCATTGCTCGCCTGGTCAAGCAAGGCCCTCCTGACCAGGCCGAGCAATCAGACCAGGAGGTTCATT
CATGAGACTGAACCTCTTTGGTCGGGCCTTCGCTGCGCTGCTGGCGGGGCTCGCGGGTGTTTGTCGTTGGCCCACTCCAA
GCACTGCTGCTGGCACTTGGATCAGGTCTAGCGTCATGCCCCTCTATCGCCACGGCAAGACCGACAACCGTGCCCGTAAG
TCCCGATCCCGCTACCGCATGAGGCAGCGCCATGGTGCTTGAACGGTTGCCTACAGGACTCCTTGTCGCCGGCCTGGCCT
GTGTGATCAGCGCAGCGGCTGCCGGCTCAATCGCCTACGGCTTCGGCTTTCGGTACGCCGAAGCCCTGGGCAATTCCAAC
CTGCAGACATTCAAGGCCACGCAGGCAGTACAGGCCGGGGCGGCGGAAAAGGAAAACCGTCTGCAGCTGCTGCAGCAGGT
CACCCGTGCCAACGAGGCCGAGGCCTTGCTGCTCACTACCCTCGACCGACACGCCGAAGAGAAACGCCAGCTCCAGGAGC
GAATCGCACATGTTACGACCCAATACATTCCGGCGCCTGGCGCTGTCGCTAAGCCTATCCCTCGTTGCGTGTTCACTGCT
GGTTGGTTGCGCGACTTCAACACCGCCCTCGGTGTGCCCGCCCCAGGACCGGGCGCCACTGTCACCGCTGCTGAAAAAGC
GGCCTGGCCCGCCACCGGCTCTGAAGCCGAACTACTGGAAAGCGGCGTCACTCCCGCCGACATCCTTGCCCACGCCCAGG
ACTACGGCCTGTGGGCCCGATCCATCCTCGCCCAATTCAATGCCTTGCTTGATCTCCAGGAAAAGGACTGACGCCCTATG
GATGTAGCTGAACCCGCTACAGATGACGACATCAGCGATGCGCAATTGCGCGTGCGTAACAGCGACCTTCGACGAGGCTC
CGGCCGGTCGGCCTCACGTTGCGAGGAATGCGGTGACGCCATTCCTGAAGATCAACGCCAGGACAACCCTGGTATCGAAC
ATTGCTTTGACTGCATAGACGCCTTGGAACACTTGGCCACACGGGGTTTTGAATGAATCTGAACGAACTCAACTTCGGTT
TCCAGACCGTGCAATGGCTGGTCCTGGCTGTACTCGGTATCTACACCTGGATGATCAAACGAGATGCCGCCAGCGCCCAG
GAACTGCTGGAGCTTCGCACGCGCATCGTCGCCCTGGAAGAACACGTCCGGCACCTGCCTGACCAGACCGCCGTCACCGA
TCTGCTGGGCGACATGAAGGCGGTACGGGCCGAACTGTCGGGGGTCAAGGAAGCGCTTGGCCCTTTGGCCCGTTCGCTGG
ACCGGATCAATGATTATTTGCTGCGAGAAAAGATATGACCGAATTCGCCTCCTTCCTGCGTGAAGACTATCGCCTGGTGA
TTCTGCGCCTGCTGGCCGAAACGACCGGCTACCGTGCCAACAGCTCGGTGCTGAACATGGCCCTGGACAGATTCGGCCAC
ACCCTCAGCCGCGACCAGGTGAAGACCGAACTGCACTGGCTGGCCGAACAAGGCGCGGTGACTGTTTCTGATGTTGGCCC
GGTACTGGTGGCCACGCTGACCGAGCGTGGCCAGGACATCGCTGCAGGCCGCGCCCGCGTCCCTGGCATCAAACGGCCGG
GGGCATAACATGGCCGGTAAATCATCCATCAATCGGTTGCCGCCGATGGTCAAGGCGTACATCCAGAAGCTATTGCGTGA
AGACCGCATGACCCTGGATGACATGCTTGCCGACATCCAGTCGCGCTTTCCCAACGAGAAAGCCCCCAGCCGCAGCGCGC
TGGGGCGCTTCAAGCAAGGCTTCGAACTGCTGACCGAGAAGACCCGCCAGCACCGCGAGCAGGCCGAAGCCTTCGTGGGT
GCCTTCGGTGAGGACGCATCCGACAAGACCGGCGCTTTGCTGGTCGAGGCGATATCGACCCTGGCTTACCAGGCCGCGAT
GGGCGCCCATGAAAAAGATGATGTCACCACCAAGGAGGTAGCCGAGCTGGCGCGGGCGGCGAAGAACACTATGCAGGCCC
GGACCCTGAGCATCAAAGAGCGCCAGGCTATCGAGAAAGCTGCGCGTGATCGTCTGCTCCAGGAACAAGACGCGGAGTTG
GCCAAGAGCGTACAGGCCGGAGGTATCAGCGAAGAGCAGGCCCTGTTCTGGCGCGAGAAATTCCTGGGGGTCAAATGAGC
GCACCAGCGGTCAAACCCTCGTCCAGCACATTGCGCGTTGTTGAATGGGACGAGTTGCCGCCAAGCGTCAAGCAGATCCC
CGCCGGCTACAACCCGATTGCGGATGGCATCCTCATGGCGCACCAGGTCAACTGGTTGCGCATTCAGGCTCAAATCAAGC
TCTGTGAAAAAGGTCGTCGGACTGGCATCACGTTTGCCGAAGCCCTGGACTCGGTGATCACTGCCGCGTCACGCAAGGCT
GCTGGCGGTATGGACGTGTTCTATGTCGGTGACACCAAGGAAAAAGGCCTGGAGTTCATAGGCTACTGCGCCAAGTTCAG
CCGGGTGATGGCCGAGGCCCAGGCTTCGGGCGTCAGCGAAATCGAAGAGTTCCTGTTTGAAGACCAGGACGACTCAGGCA
ACACCCGCCAGATCAACGCCTACCGCATTCGCTACGCCTCCGGCTTCAAGATCGTCGCACTGTCCAGCAACCCGGCCAAC
CTGCGCGGCCTGCAGGGCAAGGTGATCATCGACGAGGCGGCCTATCACCGAAATGTGTCGGCTGTGCTCGATGCCGCTAC
CGCGTTGCTGATCTGGGGCGGTCGCATCGTCATCATCAGTACCCACAATGGCAAGTCCAACCCCTTTAACCAGATGATCG
CCGACATTCAGGAAGGCCGGTACGGTGACGCCGCCTTGGTCTACAAGGCCACCTTCGATGATGCAGTAGCCAACGGGCTC
TATGAGCGGCGTTGCATGATGCGTGGCGAGGAAGCCACGCCAGAAGGCAAGGAAGCCTGGTACAAGGGCATTCGCAATGC
CTATGGCCCACGCAGAGCGCAGATGCGCGAAGAGCTGGACGCGATCCCACGCGATGGCAACGGCGTGTGTATTCCTGGTG
TGTGGATCGAGGACGCCATGCGTCCAGATCGGGAGGTCCTGCGCCTGGCCTTGGACGATGGTTTTACGCTGCAGTCAGTA
GGCCGCCGTGAAGCGTATGTCGAAGACTGGATTGAGCGCTATCTCGCACCGTTGGTCCAGGATCTGACGCCTGAGCTGCG
GCACTACCTGGGCATGGACTATGCCCGACACCGTGACTTCTCAATCATCTGCCCGATGTCCGTCGACCAGGCACGGCATC
GCGACGTGCCATTTGTAGTGGAAATGCACAAGGTGCCAACCCGGCAACAGCAGCAGATTCTGTTCTACATCCTGCGCCGA
CTGCCACGCTTTGCCGGTGCTGCACTGGATGCCACTGGCAATGGCGAGACCATGGCCGAAGACACCGCCGACGAGTTCGG
TCATGACCGCATTCAGCAGGTAAAACTCAGTCGCGGCTGGTACGGCGCCTGGATGCCCAAGTTCATCCAGCTCTATGAAG
ACGGCACTATCACGATGCCCAAGGATGATTCTCTGCAGCAGGACGTGCGGTCCATTGAAACCGTAGACGGCATTCCAATG
GTCATGAAGGCCCGCTCGCAAGACCTTAAAGACCCGGACCTATATCGCCATGGCGACTTTGCGGGGGCCGGTGTTCTGGC
CAACTTCGCCACCCTGGATATGGTCTCGGGACCTGTCGTTGTTAAATCTCGTCGCCCGCGTCAGGGCACCCGCATGACTC
TGGGGTTCGCATGAACAAGAAAGGTGTGTGGGTCACTCCCACAGAATTCGTCAACTTCGCCGAGCCTAAGCACAAGGGGC
TGACCGAGCATATCGCCAGCCGTGCGCGCAGCTTCGATGCCCAGGCGCTGGGTATGTATCTGCCCAACCCCGACCCGATC
CTCAAGGCCCAGGGCAAGGACATCACTGTCTATCGGGATCTGCGCAGCTCGGCCCTGGTCGGCGGCAACATCCGCCGTCG
CAAGTCGTCAGTCCTCGCCCTGGAGCGCGACTTGAAGCGCGGCAATGCCCCCGTGCGGGTTGAGCGCTTTATACGCGATT
GGCTGACCGACCTCGATCTCGACCGGATCATTCGCGAGATGCTGGATGCGTCGTTGTACGGGTTCCAACCCATTGAACTG
ATGTTGCGTCCGCTCGGGTTGAACATCGTCCCGGAGGATCTGCTGGGCAAGCCGGCCGAGTGGTTCCTCTACGACCAGGA
GAACAACCTGCGCTTCCGTGCCCGCGATGCCGGCTTGACTGGTGAGCTGTGCGACCCGCAACGCTTTGTCGTGGCCCGCC
AGGATGCGACCTACAACAACCCGTATGGCTTCGCTGATCTGTCCATGTGCTTCTGGCCGGTGATCTTCATGAAAGGCGGC
CTGAAGTTCTGGGTCCAGTTCACCGAGAAGTACGGTTCGCCCTGGGTGATTGGCAAGCACCCCCGCGGTGCCAGCACAGG
GGAAACCGATCTGCTGCTCGACAGCCTTGAGGCGATGGTCCAGGACGCTGTTGCCGCTATCCCGAATGATTCCAGCGTCG
AGATCATTGAGGCCGCTGGCAAGGCCGGCAGCGCCGAGGTTTACCGCGAGCTGCTGGTTTACTGCCGCAGTGAGATCAAC
GTCGGGCTGTTGGGGCAGAACCAAACCACCGAAGCCAACAGCAACAGGGCCAGCGCAACGGCAGGCCTGGAGGTCACCAA
GGACATCCGCGACGGCGACAAAGGCATTGTTGCCGCGACTATGAACGCGGTCATTCGCCGTGTCGTCGATCTGAACTTCG
GCGAGAACGTTGCTGCGCCGCTGTACGAGCTGTGGGAACAAGAAGAGATCGACAAGACCCAGGCCGACCGCGACAAGTCG
CTGACCGACTCCGGGGTGAAGTTCACATCGCAATACTGGATGCGTACCTACCACCTGCAGGAGGGCGACCTGGACGAGAC
CCCGACGCCGGCTGAATCATCGGAGTTTGCCGAGTCGACCCTGAAGCCCATTCTCGACCAGGTAGCGCTTGATCAGGCCA
TCAACAGCCTTCCTGCCGAGCTGCTGCAGGAGCAGAGCGAACAGGCCGTTGCCTCTCTGATCGAGACACTGTTGCGCGCT
CGCAACGATACCGAGGCGCTTGGCCTGTTGGCCGAAGCCTACCCGACGATGGATGACCAGGCGCTGCAGGAGAACCTCAC
ACGCCTGTTGTTCATGGCCAACCTGTGGGGCCGCCTGAATGCCAATGCGGATCGGGAGGACTGATGGCGACCACCACGAA
GGCCCCGAACCCGGCCGACCTCAAGGCCGTCTTCGGCATGGAGCCCAAAAACGCTGTGGTCTACCTGAAGTCCAAGGGCT
ACGCGATCACCTGGAACTGGCAGGAAATGCTCGACCAGGCGCACGACCAATCCTTCACCGTGGCCAAGGCTATGCGCCTC
GATCTGTTGTCGGACATTCGCGGCGCCCTGGAAACCGCACTGCAGGAAGGCCAGACCCTCAAGCAGTTCATCGCAGATCT
GCAGCCCGTCCTGGAGTCGCAAGGTTGGTGGGGACAGCAAGTCATTGTCGACAGTGAAGGCGTCGGCGAGCTGGTCCAGC
TGGGCAGTCCGCGCCGTCTCAAGACGATCTATCAGACCAACCTGCAGAGCGCTTACATGGCCGGCCGCAAGGCCGAGATG
GAACAGACCTCCGAGACCCATCCGTACTGGATGTATGTGGCCATCCTGGACGGCAAGACCCGGCCGAGTCACCGGGCACT
GCATGGCCAGGTGTTTCGCCACGATGACCCGATCTGGTCGGCGATCTACCCACCGAACGGGTTCAACTGCCGTTGCCGTG
TTGTCGCGCTGAGCGAGGCCGCAGTGAAACGCCGAGGTCTGAAGGTCGTGTCGAGCGAAGGACGTATGTTCACCGAGACC
GTGGAAACCGGCACCGACAAACGCACCGGCGAGATCCGCACCGCACCCGTCACCGGCATTCGCACAACAGACGCCGCTGG
CAAGGCCATCACCTTCCGCACCGACCCCGGATTCAATCACGCACCAGGTACTGGCCTGGCTGACATGCTTAAACGCAAAC
AGGCAGCCGCCCAGGAGGTTTGAAATGTTCACCGTCGAACTGGATCACCAGCGCCTGCAGACCGCCCTGCGCAAAATTGA
ATGGGCTGTGGGCGACCTTGCACCGCTGATGCGTGGCATCGCCGCCGAGCTGGCCAGCCAGACCGAGGAAAACTTCGGCG
AGGAAGGCCGCCCCGAGTGGGAGGACCTGTCCGATGTCACAACAGCACGCCGGGAGAAAAACGGCAACTGGCCTGGGCAG
ATGCTGCAGGTCAGTTCCGCAGGCCTGGCCGCCTCGATCACGACGCAAGCCACCGACAGCTCGGCACTGGTCGGCAGCAA
CAAACCCTACGCCGCGATGATGCAGTTCGGCGGCACCAAGTCAGACTTCCCTCATCTGTGGGGTGACATTCCAGGTCGAC
AGTTCTTGCCTATGGATGCCGAGGGCGAGCTGCAGCCCGAAGCAGAAGAGGCAATCCTGGATCTGGCCATGAATCACCTC
GAAAAGGCCGCTCGCCTGTAAGCCCCTCAGAGCCCCCACAGCGTGCATACGACTCCGGTTCATCGAACCGCATAGGCGAA
TCACGCTGTAAACGCTTTATAAAGCCCTGCTGCCTCACTCCTATCCCACTGCGCGGGTGCCAATGGCACCCTGGCCGCAT
CAACACCGCCGCGACACTCTTTAAACTCGATTAAAAGTCTTCGGCCGGGCATTGGCTCAGTCTGTGTGCATCACCTTCAA
CTGAAGTGCACAGACCATGAAAACCATTCCTTTCTTTCGTGCCGGTAAGCATGTCGATAGCCAGGGCCGAACCGTCGAGT
TCACTGAGAAAGACCTGGCTGCATCCATCAGCGGTTACGACCCGGCGCTACACCGGGCGCCCCTGGTCATCGGTCACCCC
AAGGACAACGGGCCGGCCTATGGCTGGGTTCGGTCCATCAGCCGCAACGTCAAAGGCGAAGCGACGGCAGTACCTGAGCA
GGTTCACAACGACTTCGCCGAAGGCGTAGCGGCCGGCACCTGGTATCCGCGTTCCGCGTCCTGGTACGCACCCACTGACC
CACGCAACCCCAAGCCTGGCATCTACTACCTGCGCCATATCGGTTTCCTCGGCGCCCAGCCACCCGCGATCAAAGGTCTG
TCCGACATTGAGTTCGATGACGGCGAGGGTGTGCTGGAAATCGAGTTCGGCGACTTCGGCGATGCCGTCTCGGCCGGGAT
CTTCCGCCGCCTGCGTGACTGGTTCATCGACCAGTTCGGCCAGGAAACCGCTGACCGCGTTGTACCTGGTTGGGACGTAG
ACAACCTGTTGGCGGAGTCCCGCCGCGAAGACGACCGCCCCTCATTCACCGAACCCACCCCACCCAGCAAACCAACCACC
GAGGAACACACCGTGAGTCCAACGGAACAGGCCGCCCTGGAGGCGGAAAACAAACGCCTCAAATCGCAAGTGGCTGCACA
CCAGGAAGAGAAGCAGAAAGCCCAGGCCGACCAACGTCATGGCCAGAACCTGGCTTTCGCTGAAGGTCTGGTCGGTGCGG
GCAAGCTGTTGCCCAAACACACCGCCGCCTTGATTGCTGCCCTGGACTTCGCCGAAGCCGGTGACGCACCGCTGGAGTTC
GGCGAGGGCGATCAGCGCAAGCCGGTTATCGAAGGCCTCAAGGCGATCTTCGACGACCTGCCAAAACAGATCGACTTCGC
CGAGCAGGCGAGCAAGGAACGTTCGGGGGATGTGCATGTACCGACCGATCTGGAGTTCGCCGAGAAGAACACCGACCCCG
ACCGCCTCAGTCTGCACAACCGTGCAACGGCTTTGGCGTCCAGCAAAAACATCCCCTACGAGTCGGCGGTTCGCCAGCTC
ATCAAGTAACAAGGAGTCATCATGGCTGATCGTTTGAAGGCATTGCGGGTCGTTGACCCGGTACTCACCAACCTGGCGCG
TGGCTATCGCAACGCCCAGTACATCGGCGAAGGCTTGTTCCCCATCGCTTTGATCGACAAGGAAGCCGGAACCATCCCGC
TGTTCGGCAAGGAGGCCTTCGAGGTCTACGACACCGAGCGGGCCATCCGTGCCCAATCCAACATCATGACCCCGGATGAC
CTGGACGGCCTGGACGTTGTGCTGCGTGAACATGACATCGCTTATCCCGTGGACTACCGCGAGAAGAGCGAATCCATGTT
CGACGCTGAAGCTCGCGCCTCTCGCCGCGTAGTCAACACCATCGACCTGCGCCGTGAAGTGACCTGCGCCAAGTTGGCAC
AGAACCCTGGCACCTTTCCAACCGGTTCCAAGGTCACCTTGGTCGGCTCCAGTCAATGGAGCAACGGCGGCGGCGACCCT
ATCGCGGTCGTTGAACAAGGCAAGGAAGTGATCCGTAGCCGCATCGGCATCCGCCCCAACACCATCACCATGGGCGCCTC
GGTGTACCAGTCCCTGAAGTTCCACCCAAAGCTCCAGGAAGCGCTGGGCAGCAATGAACGCAAGCTGATCACCCTGGAAC
ATCTGAAAGCTCTGTTCGGTATCGATGACATTCGCATCGGTGAGGCCCTGGCCGGCGCGACCAACACCGCCGATATCTGG
AGCGACAACCTGACCCTGGCCTACGTGGCCAAGCCTGGAGCCGACAACCAGGCTGACTATGAAGAGCCGAGCTTCGGCTA
CACCCTGCGACGCAAGGGCATGCCCGAAATCGACACCTACGACGGTTCGGGCGGCAAGGTGCGTTTCGTCCGCAACACCG
ACATCTATAAGCCCGTGGTCGTGGGCTCGGATGCCGGTTACCTGATCTCCGACATCAACGGCTGAGGTTCCCATGGCAGC
TAAACCAACCAAGGGCACCCCCTCAGCCGCTGATGCAGCTCAGGGTGATGTCAGCCAAACCGCTGCCGCTGCACCAGCTG
CTGCAGCACTTCCTCAGACAGGCCCTGCAGCAACGAACGAACAGGCCGGCGATCAGGTTGCGGCTCCAGCAACTCCCGCA
CCTGGTGCGCCGGCTGCTGATGGTCCCAACGCTTCGGATGAGCTGAACCTGGACGATCGGCTTGATGAGTTTCGGGCGCC
AATGACTATCTCTGGTTCGTCCCCTGGTGATGCAGCAGGTCCGAAAGACGACGCCACGGGTGGGCCGGAGCTTCTTGGCT
ACCTGGTGACCGATGTGTCGTCCGTGCTGCATGACGGCACCTGGTATCACCTGGGCGATGAAATTTTCTTGAACGATGAA
GAAGCGGACCCGCTGTTGGACCGCCGAATTATCGAACCTTCCAGGAGCAAAAAATGAAGACTCAACAACCTGTACTCATC
ACCTCGGTCGTGGCGCTGGTTGACCTCCCGCGTTACCTCTTCGCTGGCTTCAACGGAGCCTTGTGCGCCGTCGGAGCCAA
GGCCCTGGGCACGGTTCAAGCTGACACCGAAGCGGACAACGTGGCCCCGGTCAGTGTCCTGGGCATTTGCCTGGTCACTG
CCGGTGCCGCTGTGGCGGCTGGTGTCGAGGTGGAGTCCGACGCCTCGGGTCGAGCGGTGACGCTCGCTACAGGAAAGGCG
AACGGCATCACCATGGATGCGGCAACAGCTGCAGGTGATGTCATCCGTATCGTCCGGGGAATCTGAGGCCAGCCATGCGC
TACTGCACTCGCGCCGATATCGGCAAGGCCATTCCTGAGCTGACCTTGCTTCAGCTCTCCAACGACGACCCCGCCGCGAT
GGAGCCCAACGAGGACGTTATTGAGGATGGCGTCCGCCAGGCTGAAGAGCTGGTCGACGGCTACCTTCGCGGCCGCTACG
ACTTGCCGCTCGTTCCGGTCCCGACCGTGTTGCGCGATGCAGTGGTGTACCTGGCCCGGCACTGGCTGTATCAGCGCCGG
CCCGAAGGGGCATTGCCAGACGCGGTGAAGGACAGCCGCAAGGACACCATCAAGCTCCTGGAAAGCATCAGGGACGGCGT
GGTCACGCTGGGCATGCCCAGCGGACAGGCTGCACCGGAGCCTGGGGAAATCCGGGTTCGCGCACGTCCTCAACAGTTCA
GCGGTGACCTCTGGGGACGCTACAAATGAGCCAGCCCAAAACCCAAACAGTGCAACTGCTGGAGGCGATGCAGAGGCGCC
TGCAGGAGACCTTCGGCCAACTACTGACAGTCGAGCTGTTTCCTGAAGACCCTGCACGTTACCGCCTAAACCACCCACGG
GGGGCACTCCTGCTGGCCTACGGCAAATCGACCTTCGGCGGCTCCGAGGCCGGGGACTCGATGTTTCAGGCTCGCAACAT
CGTCATCAGGGTGACCCTGGTGTTTCGTCAGCTCAACGGCAAAGACGGAGCGGTCAGCTACCTGGACCACATCCGCGATT
GCCTGACTGGCTGGTTTGCACCGCACTGCGATCAGGCCTGCCGTCCAGTCGCAGAGCAATACATCGGCCAGATACAAGGG
CTCTGGCAGTACGGCCAGGACTTCGCCCTGCGCGCCACTCAACTGCAGGTCATGGGCCCCGAAAGTGGCCCGTTGCTTAC
ACAAGTTCGTTTCGAGGAAGACCAATGACACTTACCCGCTACATCTATAACGGCCCGCAGAGCGGCGCCACTCTGCGGGT
AGGCGAAGCCCGCGAACTGCTGGACGTGGTGCTGCAGCCGGGAAAACCCGTCGAGCTACCGGCCGACCACGATTACACCC
TGGTGCTGCTGGAACTCAAGCACCTGGTACTTGCACCACCTGAGGCGAAACCTGCAGGCAAGGCTGCAGCCGTGTCTCAG
AAACCTGGACAGGAGTAAGCCCAATGGCAGCTAACTATTTGCACGGTATCGAAACCATCGAGGTCGAAAGCGGCCCTCGG
GCCATTCGAGTGGTCAAGTCGGCGGTAATCGCCCTGGTCGGCACGGCGCCTATCGGCCCAGTCAACGAGCTGACCCAATC
GCTGAATGAAGTAGATGCGGCTCTGTTCGGCTCACACCTCACCGGCTTCAGCATTCCTGAAGCTCTGGAAGGCATCTATG
CCTATGGCGCAGGGACGGTGCTGGTGGTCAACGTTCTCGACCCAGCAATTCACCGCACCAGTCTCGTGGGCCAGGAAAAG
CAGTTCGGTGATAACGAGCTGCTACAGCTGCAGCACGGCGCGCTGCAGCTGCTGACGATCAAGTCGGCGGATGGCAACAC
CACCTACGATCTGGGCACTGACTACACGGTGAACATGTTGACCGGCCGAGTGACCCGCCTGCCGGCCGGAACCATTCCTG
CCAACGCCCAGGTGAAGGCAGACTACACCTACGCCGATCCGAGCAAAGTCACTCCGGCCGATATCATCGGCGGGGTCACC
ATTGCCGGCCGGCGTACTGGCTTGAAGGCTTTCCAGGACAGCTACAACTTGCTCGGGTACTTTCCGAAGATCTTCATCGC
ACCGGGCTTCAGTACCTTGAATTCGGTGAGTGTCGAGTTGATCGCCTCGGCTGTGCAGGTCAAGGCGTTTGCCTATATCG
ATGCGCCTATCGGCATCACGGTCCAGCAAGCTATTGCAGGGCGCGGTCCGGCCGGGGCCATCAACTTCAACACAAGCAAC
GACCGCGTGCGTCTGTGCTATCCGCATGTGAAGGTGTACGACGCGCCAACCGATGGCTCACGCCTGCAGCCATTGTCGAT
CCGTGCAGCAGGCCTACGGGCGAAGATCGACAACGACAAGGGCTACTGGTGGAGCATGTCCAACCAGGAACTGGTTGGCG
TGATTGGCCTGGAGCGACCACTGACGGCTCGGGTGGATGACCCGAACAGTGAGGTCAATCTGCTCAACGAAAACGGCATC
ACCACCGTCTTCAACTCCTTCGGCACCGGTTTGCGCTTGTGGGGTAACCGTTCCGCTGCCTGGCCTACCGTGACCCACAC
ACGCAACTTTGAAAACGTGCGGCGTACCAAGGACGTGGTGGACGAATCGATTCGCTACAGCTCGCTGCAGTTCATTGACC
AGCCTGTTACTGACTCGCTGATCACTAGCGTCACTGAAAGCGTCAACCTGTTCATCCGTAAGTTGGTTGGCGACGAGGCG
TTACTCGGTGGCGAATGCTGGTATGACCCTGCGCGCAATCCACAAACCGAGCTTGAGCTGGGGCACGTCCTGTTCAGTTA
CAAGCTAGGCGTGCCTGTACCGTTTGAGCGCGGCACCTTCGAAACTGAAATCACCGGGGAATACCTGGTCAACCTGGGAG
CCGCATAAATGGCCGGTTTTAGCGCACACCGTATTTCCAACGCCAACATCTACCTGGACGGCACCAGCTTCTTTGGCAAG
TCCGAAGAGATCGATCTGGGCTCGATCAAGGCTGTGACCAGCGACTTCCAGGGGCTAGGCATGGTTGGCCTGATCGAACT
GCCGGATGGCATTGATAAGCTGGAAGGCAAGATCACCTGGAACAGCCTGTACTTTGAAGCAGCAAAGAAGCTGGTCACTC
CCTTCAAGAGCATTCAGTTGCAGTGCCGCTCCAACGTCCAGGTGTTCAACAACGGCGGCCTGGTCGACGAGATCCCGCTG
GTCACGATGATGACCATCACTGGCAAGGAGTACCAACTGGGCAGCCATAAACCGCGCGATCCGGCCAAGTATGAAACGCC
GTTCTCGGCCACCTACGTGCGCCAGGTACTCAACGGTGATGAAGTGGTGCTGCTGGACTACCTGTCCAACATCTTCCGGG
TTGGTGGTGAAGACCAGTTGTCCAAGTACCGGAAGAACATCGGCCAGGCCTAAGGACTACCTCCACGGACTGGAGCTGCC
AGGACGGCAACCCGAAGCCCCGCCATCGTGCGGGGCTTCGTCTTTAAACTCGATTAAAAGTCATCGCCACGGCCAGGTGC
GATGCTCAGGGCTCACTTAAAGCAGTCGATTAAACCGACAACCTGGAGCAACAAAGATGGCCGAAGTACTCAGTTTCACC
CTCAAGTTTCCTTTCCAAAACGCCGCTGGCGATACGATCTCGACGCTGACCATCAAGCGCCTGAAGCGCAAAGACATCAG
CGCTGCACAGACCCACACCAAGGACGAGGCCGCCATGGAAGATTTTCTGCTGGCCAAGATGACCGGCCTGACCATTGAAG
ACCTGATGGACCTGGATATCGCCGACTCCAAGGCGGTCAGCGAGGTGTTTCGGGGAATGGCTGATGGACGAGACCTGGCT
GAACTCCTGGGACGAGGCACTGTTGCTGGTGCTAAGGCTACAGCCGTCTGAAATCGACGAGCTGAACATGGATCGGTATT
TGTTTTGGGTCGATGTGTGTCGACGTGAGATTGACCGCCGCATCGAAGCTGCCGAGCAGATGAACCGCTGATCGGCAGCC
TCTCCAGACCTTTGTCCTGCCGTGCGCCTACGCCTCAGGCGCACCCCCTCAAACCAATAGCCTGCCGGGTATTCTATGGC
GAATGAAGTCTTAGTCGGATTACGAATAGGGGCCGCTGTTTCGGGCTCCTTGAGTGCCGCATTCGGTTCTGCCAAGTCAA
CGGTGCAGCAGCTCGGGCGTGCGACCGATGGCCTGTCGGCCAAGCAGAAACTCATTGGGACCGAGCTGGCCGCGTCCCTG
GCGCGTGGTGGTATTGGCATCGAGCGCATGCGCCGACAGTATGACCAGGTCGGCAGAACCATTGATCAACTCAAGATCAA
GCAGGACCGCCTCAATACCAGCATCGCCCGTGGCGAAACCCTCAAGAACAAGCGTGGCGAACTGCGTGGCCAGGCGATGG
AAACGGTCGGCACAGGGGTTGTACTTGGTGCGCCGGTTGTTCAATCGATGCGTACCGCTATCGACTTCAAGGACCGAACA
AATGACATTGCAATTACCGGTGGCTTTGATGCGACCGAAGAGGCCGAACTCAGCAATGTGATGCGGGCTTCTGCACTGAA
GTGGAATCAGACACAGACCGAAGTCGCCACCGGCACGGCGGTGTTAATTGCTGGTGGCATCTCCAGTGCCAAGGAACTGG
CTGCCTACGCACCAGTAATGGCCAAAACCGCGACAGCCACTCGGGCCAGTATGGATGACCTGGGGTCGGTGGCCATCGCG
CTCAACGACAACCTCGGTATCGGTGCTGCAGGGCTGGAGCGTTCAATGAACATGCTCGCCTTTGCCGGTAAGAGTGGCCA
GTTTGAGCTGGCGGACATGGCCAAATGGCTGCCACAACTTACCCCCCAATTTGCCGCCCTGGGCGTCACTGGTGAGCGTG
CAGTTGCTGAGATCGGTGCGTCTCTGCAGATCGCTCGGCGCGGCGCCGGTAGCAACGACGAAGCCGCGAACAACTTCAAG
AACTTCCTTTCTAAGTTAACTGCGAAGGACACACTCAAGTCCTTTGAAGGTGCCGGAATTGATTTAACAGACGCTATGAA
GAACTTGGTCGGGAAAGGTCTTACTCCCGTCCAAGCAATGTTGGAGGTCATTACTCAGTATGTAGGTAGTAAGGGGCCAG
GGGCGGCTGATAAGTTTCAGAAGGTAATGGCCATCAAGGATGATAAAGAGCGGCAGATTGCCCTCAGTCGTTTGAACGAG
GCGTACAAGCTGGGGGAGCTGTTTGCCGATCAGCAGGTACTGTCATTCGTTCGGCCAGCTATGGCCAACAGGAAGGATCT
CGCAGGCATTCAACAGGGCAGTATCGATGCCGCCGATAAAGGCGGGCTTGATGCTGACTGGAACAAGCGCATGGAAAGTC
CGAAAGAGCAGCTAAAGGCGCTGACTATTAATCTATCGGACCTTGGAATAACCATTGGCAACGTTCTGTTGCCGGCACTT
GTGGACATTACCCAGGCAGTTAGACCAGTAGTGCTGTCATTTGCTACCTGGGCAGGTGAGAACCCTGGACTCATCAAAGG
CGTCATTGGCCTGGTCGGCGGTCTTCTGCTCAGCAAACTGGCCTTCATCGGTGTTGCCTATGGGGCCAACCTGGTGCTGT
CGCCTTTCGTGGCTATATCCACGACTATCAAAACCCTCTCTGCGAAGTGGACCTTGCTGCGTGCCATGTGGCAAATGGGC
AAGTTCACACCATTGATCACCGGCCTATCCCGTGTTGGTCGCGGCTTGGTGACTGTTGTCAGATTCAGCGGGCTCTTTTT
GCGCGGCCTGACTATGGCCCTGGGTGCACCGCTGTTGTTGGCCGCACGCGGGGCGCTGGCCCTGGGCAAAGTCCTGGGCA
GTACGTTGTTGTTTGGTCTGAAGCTGGTTGGTCAGACTGTGCTATGGCTTGGTCGAGCCCTGCTGATGAATCCCATCGGC
TTGCTCATCACGGGAATCGCTCTATCGGCATACCTGATCTATCGCTATTGGGAGCCCATCAAAGGGTTCTTCGTGGGCCT
TTGGGGGGAGATCAAGGCCGGTTTCAGCGGTGGCCTGGGTGGCATTGTCGGATTGATCGCCAACTTCTCTCCGCTGGGCC
TTTTCTACAGGGCCTTTGCCGGAGTCATGAGCTACTTCGGCGTTGAGCTGCCCGGCAAGTTCAGCGAGTTCGGCGGCATG
ATTGTCACTGGCCTGATCAACGGCATTCGCAACATGGCCAGCTCGCTGAAAGAAAGCGTGGTCGGTGTCGGCTCATCGGT
AAAAGGCTGGTTCACCGAGACGCTGGGTATACAGTCGCCGAGCCGCGTATTCATGGGCTACGGGGCCAACATCAGCGAAG
GTGCCGCGATTGGCATCAGTGCACAGGCCGGATTGGTGCGTAAGGCCGCGCTTGGCATGGCGGCGCAATCGGGTGTCGAC
CTCGCACCGCCGAACCCGGCCGACGTATCCAGGGCAAGCATGATGGGCAATGGTGGCGGCACAGCTCCTGGTGCTGCTCC
AGCTGCAGGCGGTCAACCCGTCTTCAACTTCTCTCCGCAAATCACCGTGCCAGGTGGCCCTGGTGTGCGCGATCAGGTTG
GCCAGGCTCTGCAGGCGAGCTATCCCGAGTTTCTACGGATGATGGAGCGCTACATGCACGACAAGCGCCGCCTGAGCTAC
GGCTCGGGTGACGGAGGGATAGCCTGATGTTTGCCATCCTGGGCGAGATCGAATTCACCGTTGCCGGTGGCATCAGCGGC
ATGGAGCAAAGTGGATCGGCCGATTGGGCCGAGCATGCCCGCATCCAGGGCAAGCCCCTGTTGGAGTGGATCGGCGAAGG
GCTGGACGAATGCAACCTGACCATCGAGCTGCATCCTGTCCTTGGCGATCCCGAGGCGCGCTTGCGGGCATTGCGCCAGG
CCAAGGCCAAGCACGAGCCCTTGGCGTTCGTGATGGGCTCCGGCGAGTACCTGGGCGCCTATGTCATCACCAACATCGGC
AACACCGTCCGCCGTGCGACGGCAACGGGTCAGATTCAGTCTGCAGTGGTGCAACTGAGCCTGAAGGAGTACACCGGGGC
CTTCACTCGCAAGGTGACTCGCGCCGGGCTGCTCGATACGGCGTTGAACGGTACGTCAGCTGCTGCTGCAGGATCGCCCG
GACTTATCTCACGGCTGATGCCTGCCCCCAGCACCGTGCAAGCGGTGATCGGTCATGCCAAGACGGCCGGCAACATGCTG
AAGGCTGGCCAGAACCTGTACGAGACGGTCAAGAGTGGCAACGCCTCGATGATCCTAGGCCAGGTGCCCCAACTGCTGGG
TGTCACTGCCAGGGCCATTGAGCCTTTGCAGGGACTGACTGCAGCCGCGGGCCTGCTCGATGACGGCGCCGACCTGTCGC
GCCTGGGCGAAGACGTCCTGAGCAGCGTGACAGGTGCGCGATCAGCGCTCGACCCGGTAGACCTGGGCAACATCGTTGAC
CGGTTCACTGCGTCCCGTCAGTCGCTTGACCAGGCCCTCACCACCATGGACGGTGCCAGTACCCGCTTGGCGGGCCTTGC
TGCAGAAGTTCTGACGAGGAAAGCGTGATGTTTCTGACCCATATCACGACCGAGGGTGAACGCTGGGACCAGTTGGCCTG
GCGCTACTACGGCGATGCTCATCGGTATTTGCCGATCGTTCAGGCCAACATGCATGTGCCGATCACCGGAGCCTTGCCGG
CCGGTTTGACTCTGGCCATTCCGGTCCTTGAACCCGTAGCGACAACCGAGGATCTGCCGCCATGGATGCGATGATTCCCG
GGCAGGTGCCCGAGGCGCGCTTCGTCCTGACCTACCAGCAGCGCAATATCACCCACAACGTCAGCGAACACCTCTTGTCA
CTGACCTACCAGGACTTCTTGTCAGGCTTGGCCGACAGCCTGGATGTCGAGCTGGAAGACGCCGAAGGCAAATGGCGCGG
TCCCTGGTATCCAGGACAGGGCGATAGCCTGGCGCTGTCTATTGGCTGGGAGGGGCAGCCACTGCGCACGGTGGGCCGGT
TTGAGATCGATGGGGTCGAACTGCGAGGCCCGCCGTTTACGGTCACCATCCGCGCCCTGGGCACAGGCATCAACAGCCCG
TTGCGCACGCCTGAACACAAGGCCTACGAAAACACGACCCTGGACGCGGTAGCCAAGCAGATCGCCACCCGCCAGGGGTT
GGAGCTGATCGGCAGTATCGAACCGATCAAGCTCGACCGGCTGACACAACAGGAGTCGGACCTGGTGTTCCTGCGCAACC
TGGCGGGCGAGTACGACTATGCGTTCAAGGTGACCGGCAAGCGCATGGTGTTCCATGCCATCAGCGAACTGGTCAAGGGC
GTGCCGGTGGCGTCCCTGGTACTGGGAGACCTGAGCAACATCAATCTTCGCGATCAGATCCGGGAAGTACCGAAAGCCGT
TGAGGTCAAGCACAAGGAGCCGGCGACCAAAAAGCTGATCTCGTACACCATCAACAATAAACGTGAAACAGTCGCGGTGC
CGAGCAGCTCAAGTAAGGCCACGACAAGCGGCGACACCAAGAAGAAGCGCAAGCGCAGTGCCTCGGCCGAAGAGGCCAAG
GCGAAAGCCAAGGCCGAGCTGGCCAAGGCCAACCGGGAGCGCACAACAGGCGCCTGGACAGCCATGGGCCGACCCAACCT
GCTCAGTGGCAACATCGTCACGCTGGCAGCCGCAGGCATGCTCGGTGGCAACTACCTGATCACGTCAGCGCGACATGAAA
TGACCCGTAGCGGTGGATACACCGTCGATCTTGAGTCTTGTCGTGTCTCGGCGCCCTCGATCTCGATGACCCAGGACAGC
ACCAAGCCCGACCTGGCGCTGTCGACCTACGGCCTTCAACAAGAGGTGGTCGTCTGATGGGCGTTCAACTGGAGTACGGC
GAAATCAGCGCCGTGGACTACATGACATGTCGTGTCCGGGTGCGACTGGATGACCGTGACGGCGTTGAGAGCTATTGGCT
CAACGTCCCCCAGCGCAACACCCAGGGCACTCAGCGCCGGCCACTGATGCCAGAGCTGAAGGAACAGGGTGCGGTGCTGC
TGGACTCTGACGGTGTAGGTGGTGTTTACCTGGGCGGGGTCTATTCGACAGCCGAGCCGCCGCCTGTGGTCGACGAGGAC
ACCGACTATGTGCGGTTCAGTGACGGGACAGTCTCCACTTACGACCGTGCGGCCGGGGTGATGACGTTGGATTGCGTGGG
GGCGTTGCTGGTGAAGTGCGGCCGGAACATCACGGTTGAAGCCGGTGAGCCAGTGGTGGTGAAGGCGCCCTCAGCGACTC
TGGACATCCCGCAGGTCACCCTGAATGGCAACCTGCAGGTGAATGGCGACGTGAATGCGACCGGGACTATCTTGGATGTC
GGTGGCAACTCGAACCACCATAGCCATTGAATGGAAGCCACCTATTTCAGCAGTTTGGCCATCTTTTCAAGATCATCAGC
AACAGAGCTGAAACCAATAGCGTTAGTCGGTTTTTCATACAAAAGCGGACGGACACCATCTGGTTTGTAATCCGGCAATC
GGCTACGCAACTCATCTCGCAATATGATTGCTTCGATTTTAAAACGTCGGTCGTACTCACCGTTACGTTCGAGTGTATTG
TTGATCAGTGCCTGAGTCTGGCGCTCCCATTGCAGATCGCTTTTAAAATCTGTGCCGATGTGTGTTGTTTCGAAAAATCT
ATCCTCAAGATCTGACCTTTCCAGGCGCTTAAAGCGCCCAACAAACTCCCTGATATCAGCGACCAACCTTAATGCTTTAT
CCCTTAACTCGGTGGTTCCAGAGTCCACAACCTCAGTTAGCATTTGATCATATTTAGATGCCTTCTCTCGATATGACTCT
ACCTGCTCTGACCTCAAATGAAGGCGTTCTGTAAGCGTTTCCTGCTTGGCTTTCGCTTCATCAATAATCGCCGTATAACG
CCAGCGAGCAACGAAATAGGCTGCGGCGGACATAAGAGCCGCTAGGATCAGGAAGGTGAATGGAGCTGTAGAGATCACTG
CCCATTCACCCTTGATAGTCTTAAGTAGTTCCATATAACTCCCAGGCTGCGACATGCCAAGACGGCGTAGGCAATGATAC
AACGGGTCCGCACGAGTCTCTTTAAACTCGATTAAAAGCCTGCGTCAGCAGGCTTTTGCATTATGGGTGCATGACGACGC
CCACTCCTTATACCAGCATCACCGCCGCCCACTGGCAGCCCGCCCTCGGTACATCCGGGGAGGTTGTCGAGGGTCTGCGC
GATATCGACCAGTCCATTCGCATCATCCTCACCACGCCCAAAGGTGCAGACGCTCATCGGCCGGACTTCGGCAGCAACCT
GCATTTGTATATCGACTGGCCTGTCAACCGAGTGACGCCGCACCTGGTGCGGGAAACGGTCGACGCTCTTCGTCGTTGGG
AAACCCGCATCTCGGTCGTGCAGGTAGAGGTGCAGATTGAAGAGTCGCAGATCAGGGTGCGGGTACAGTGGCGTGTTGCG
GATGGTGTCACCCAGTTGACGGAGGTGCCCTATGCGCGAGCTGCCTAAGCCCGTCTTTGTCGATATCGATCCGGCCGCGA
CCGAAGCTGCCCTGATTGCCCGCTATGAGGCCAAGTCGGGGAAAACCCTGTATCCCGCCCAGGTCGAGCGGCTTTTTATC
GACTTGATTGCCTACACCAAAACGCTCTCGGATATGGCCATTCAGAATGCCGGCGAGCAGTCTCTGGTGCGTTTCGCAGA
GGCCCCCATTCTTGATTACCTGGGCGAACTGGTTGCAACTCCCAGGCTGTTGGCCGCCCCAGCGCGGTGCCCAATCCGCT
TCACCATGCCGGCTGCCGTTCAGCAGTCGCTGCTGATTCCTGCCGGCACTCGGGTCAGCACCCAAGACGCAAAGATCACT
TTCTTGACTGACCAGGATGCAACCATCCTCGCTGGCCAGACACAGGTAGGCACCACAGCAACCTGTCTTGCGGCCGGGAT
GGTTGGCAACGGTTGGGCCGTTGGTCAGATCAGCAGCATTGGTAACTCACCTGCAGCAGGTCTGACCGCGACTAATACCA
GTGTCACCGCCGATGGTGCCGAGGATGAAGATGATGACCGCTACCGCGAGCGGATCATTCTTGCCCCCGAAGCTTTCAGC
AACGCCGGCAGTCGTGGCGCCTATCGCTACCATGCCTTGGCTGTACATCAGTCGATAATCGATGTCGCTGTACATGGGCC
GGATGACGGCCAGCTAGATGGCCATGTAGCTCTGTTCCCGCTTACCAACACCGGCCTGCCTACGGACGATCTGCTGCAGC
AGATCAAAAGCCAGGTCACGGGTGAAAAGCTGCGTCCGCTATGCGACACCGTGCACGCCCTTGCACCTACCGAGGTGACC
TACTCCATCAAGGCGCGCCTGACCTTTTACGCGACAGCAGATCGAGCCGAAGCGATGAAGACGGCCAGGGCTGCCGCCGA
TGCGTATGCGATTGAGCGCCGTGCGGGGCTCGGCCGTGATCTTGTCCAGGAACAAATCACCGCACTGCTGCAGGTGAATG
GCGTTTATCGCGCCGAACTGGAGTTACCCAGCGCCTGGCGCGAGCTGCTGAGTAATGAGTGGGCGAACTGCACATCGATC
CTGCTGGAGGATGCAGGGGTGGCATATGGCTGAGCAACAGCTACCACCAGCCCTGGCTGGTGATGAGCGCTTCGAGTTGC
TCTGCGAGCTGCTCAACGAGACGTTTGACAGTCTCGATATCAACGCGATGTTGGTGTACCTGGTCGACCTGGTGAAACCG
CAACTGCTGCCTGTCTTGGCCGATCAGTTCTCGCTCATCGACGAGGCAGCATGGCTGCTGGCCGAGTCCGAGGATGCCAA
GCGCAACCTGATCAAGAGTTCGGCCGAGCTGCATCGATACAAGGGCACACCCTGGGCCATCCGCGAAGTTATCCGCTTGC
TGGGCTTTGGTGAGGTGACGATCCAGGAGGGGCTGAACAACCAGATTCGCAACGGCTCAATCACTCGCAACGGCAACCAC
GTCCACGGCGACCCATCTGCCTGGGCGCTTTACCGCGTCTTTCTAAAACGCGTCATCACCAATGACCAGGCTGCGCTGGT
GCGCCGCCTTCTTCTTTCCGTCGCCCCTGCACGCTGCCGCCTGGTGTCTCTCGACTATCAGGAAGTCGCGATCCGGCACA
ACGGCGTTGCACGTCGTGACGGTCAATACAACCGTGGGAGCAGCTAATGGCCGATCTACCAGAACCGATTGAATGGACGT
CCGGAATTTACCAGCTTGAAACCTCTGATCCTGTCCTCGGTGGCCCCGAGGGCATCGACAACCTGCAGGCCAAGCAACTG
GCGAGCCGTACACAGTGGCTCAAGGATCAGATCGAGAAGGTCATCAATGGCGCGACCACCATTGGCAAGGCCATACAGTT
GGCAACGGCGCGAACATTCACGCTCTCGGGAGCAGTCACTGGCAGCGCGGCTTTTGACGGCACCGCAAATGCCAACATTG
TCGTGACGCTGGCCAACAGTGGCGTCTCTGCCGGCACGTATCCGAAAGTCCAGGTCAACGCAAAAGGCCTAGTAACGGGC
GGTGCGGCTCTCAACGCCTTGGATATACCGGACCTCGATTGGTCCAAGATCACCAGCGGCAAGCCAACCACACTGGAAGG
CTATGGCATCACAGGTGGTTCTTTTACCGAAAACGTCAGAATGGTCGGTGCCAGAAGCGTGGACGTGATGGCATCAGCCA
CAACATCATGGGCTGGCGGATTACACGTCCGTACACTTTCGGGCGCTGATATTCTCGGCGGGTTTGGCGCCTGGGGTAAC
AATGACTCCGTGAACTGCCTTTATATGGGGCTCAGCAGCGCCCCTTGGAATTTTGGCTACGGCGTGCGTGTCCAGGCTGA
TGGTGTCTACATTTCTGGTCCGCTGACCGCCAACGGTGGCGGGTTGACCAACGTGCCTTGGGGCAGTGTGGTCGGCACGC
CAAACAGCCTTGGTGGGTATGGGGTCAGCTTCGCCAGTCAGTCGGAGGCTGAAACTGGTGCCGATACCAACAAGCCCATG
AACGCGTTACGCGTGTTCCAGGCTATTGCCGCCAAAGTCATTCAGGCGACTGAGAGCGTGCTGGGCATTGCGCGTATCGC
TACACAGACGCTGGTCAATGCTGGTACCGATGACACGACTATCGTAACCCCCAAAAAGCTGCGCATGGGGGTCTCGATGT
TACTCGGTTCGACCGGGTACATCGCGCTTCCGGTATGGCTGGGCGGCTTAATTTTCCAGTGGGGAATTGCCACGGGAGTT
CCCCAAGCGACAGCAACAGCCGGATCTCAGGGACCGACGCGAGACATCTCGCTGCCTATCGCATTCCCGACGAACCCGCT
TCGCATTCTGGCTTCGATGCATTTTTCAACAATGACCACACCCGCTGCGTTTGCACCAGGTGCGATCTTCCTTTCTTCGT
CGCAGATTCGAGTTCAGAACAATTACACAGCATCGGCCGGCGATATCGCCTGGTTCGCGGTTGGCTGCTAGGAGGCTTCA
TGGCTATCTATTATCACTTTGCGTCTCGCAGCTTCTTGGACACTGCTACCTATGCGGCCAAGAGCATCCCGTCTGATGCC
ATTGAGATCACCAAAGAGGAACGGGTAATGCTTTTGGCCGGGGAAGCGAGCGGCCAATCCATTGTGCTCAACGATCAGGG
ACGGCCAGTACTGGTCGAACCAACACCTGATCCCGAGGCGATAGCGAACCAAGAGCGTTTCTGGCGAGACGCGGAACTCG
ACAGCGTGAAGTGGTTGCGGGAGCGGCACCGTGACGAGCTTGAGCTGACCATCCAAACCAGTCTGACCGCTGCTCAATAC
AGCGAGTTGCTTGCATATGTGCAACTGCTACGAGACTGGCCACAGTCACCCAATTTCCCTAGCCAGAAATACCGACCTAC
GGAACCAGGGTGGATTGCAGAGCAAGAGAGCGAATAACGAAGTGCTGGCCTTCAACGCGGCGGGCTGTTTTGATATTCCT
TTGCACTGGATGCAAAAGATACAAGTGCCATTTATCTCAATTCAGGGCGCGGATTTTTCGCGCCCGGCATCACTCTGAAA
TAGTAAATCCAAGCGCCATCCCCTCCTTCCCTGGCCCCGCCGCCAAGTGCCTGAATACGGGCTTCAAGCCACCGTCCTGT
AGCCCCCCGGGCCGTTTCGCCAGCGGCCCGGGAGCTTATTTCCTTCTCGAATAAGAAACGTCTTGCCGCCAGCTGTTGTT
ACCATGGCGCACATTTGCGTGACAATTTAATGACTGGCAGGTTTTTTGTGAATTTCATCCGGCGTGTTTTCCATCATCCC
CTGGCGCCCCTCGGCGCACTGCTGAGCCTGGTGCTGCTCGTGCCCCTGGTGGCGCGTGCGCTGCTCGGCTGGTCCGATCC
CCTGGGCTATCTCTCGGACCTGGGCACCGCGGGCCTGTTGACCCTGCTGCTGTACCGCCGCCCCTGGTGGCTGGCCTTGC
CGGTGCTGCTGGTGTGGAGCCTGCTGAGCATCGCCAGCGCCGAGCTGGTCAGCGCCGTGGGCCGCCTGCCCAACGCCTCT
GACCTGCATTACCTGTTCGACCCGCAGTTCGTCGGCAACTCCACCGGCGGCGGCCTGGCCCATCCCTGGCTGGCGGCGGC
GCTGCTGTCCGGCCTGGTGCTGTGGCTGGGCGTGCAATGGGCGGCCCGCGGCACCCGCGCCCCGCGCTTGCCACGCCATG
CCTGGACCGCCCCGGCGCTGCTGTGGCTGGCCCATGGCGGCGTGCAATACCTGAACCCCAGCGAAGCCGATCAATGGCGC
CTGTTCAACCTGCCGCACCAGTTGCTCGCGGCCGCGGCCGGCCAGGGCCAGGTGCAGCTGGAACAATGGCTGGAAGGCGA
TGTGCCCGAACTGCCGGTGCAGATGGCCGGCCTGACCCAGCTCGACCTCGACGGCGAGCCGCTGCTGGCCGCCCCGGGCC
AGGCGCGCAACGTGCTGGTGATCGCCCTGGAAGGCATTCCCGGCGCCTATATCAAGACCAACCGCGACGCCCTGCACAGC
CGCTACCAGGACAACCTGATGCCCAAGCTCAGCGCCTGGGCCGAACGCGGCATGAACACCCCGGACTACGTGCTGCACAG
CCACCAGACCATCCGCGGCCTGTACGCCATGCTCTGCGGCGACTACGACAAGCTCGACAACGGTACGCCCAAGGGCATCG
AGCTGCTGACCCAAAGCCAGCGCAACCAGGCCTGCCTGCCGGCCCAGCTGCGCAAGCAGGGTTTCAATACCCATTACCTG
CAAGGCGCCGGCCTGCGCTTCATGGCCAAAGACAAGATCATGCCGCACATCGGCTTCGACTCGACCCACGGCCTGGAGTG
GTTCAGCAACGCCAACTACCTGGACTTCCCCTGGGGCAAGGACGACAAGGCCTTCTTCGAAGGCGCGCTGGACTATGTCG
GCCAGCTGAAAAAGCAGAAGCAGCCGTGGATGCTCACCCTGCTGACCGTCGGCACCCACCAGCCCTACTCCGCCCCCGAG
GAATACCTCAACCGCTTCGACACACCCAAGCAGGCCGCGGTGGCCTACCTGGACGATGCCATCGGCCAGTTCATGGACCA
GCTGGAGCGCCAGGGCGTGCTGAAGGACACCCTGGTGGTGATCACCTCGGACGAGTCCCACGGCATCGATGGCGTGCGCC
TGGCGTCGTCCTGGGGCTTCAACCTGATGCTCGCCCCGGAGCAGGCGCAGTTGCCTAAACTCAAGTCCGGGACCTACGGC
CATGTCGACCTGAGCGCCTCGGTGCTCGACTATTTCGGCTTCCAGGTGCCGGACAGCCTCAGCGGTCGCTCGCTATTGCG
CGACTACGCCCTGGGCCGGGAAATCATGTCCTACACCAACGGCAAGCTGCGTTATCACGATGGCCAGGGCACCCTGACCG
AATGCGATTTCCAGCAGCGCTGCCGCTACTACGCCAGCCCCGGCTTCATCGCCGACAGCGCCACCTTCAAGGGCCAGTAC
GGCGGCCTGCGGGCGCGCCAGATCAGCGCCCGCGCCGAAGGCCTGGACCGCACCCTGCTGCAATCGCCGCTGAACCTGCA
CTACCAGTTCGGCAGCCCGGCGATCATCCCGCTGCAAGCGCAGATCAAGGACGACTGGGCCGACAACCTGATCGGCGCGC
AGTACCTGGAAATGCCCAAGGGCTCGCTGACCCGCGTGCGCTTCACCGTGCGCTCGGCCGACCCGCAGCAGAACGCCTAC
ATCCTGCTCAAGGGCAAGGAGCGCGAACAGGACGTGGCCCTGGGCCTGCCGGAAGAAATGCTGGTCACCCCCGACCAGCC
ACTGGAAATGGACTTCAGCTTCGCCAACCCGGAATCGCGCAAGGCCTTCTCCTTCCACCTGCTGGGCTACGGCCTGGGCG
CGGTGGAAGTCAGTGACTTCAGCGTGATCACCGAACTGCCGGGGCAAGAAGAAGCCAGCGAAGAACCCCAGGACGACAAC
GCGCAGTCCTCCTGAATCGCCTCCCCGGGAAGCTGGACAGCACCACCACCGTCCAGCTCCCGCGCCCTTGTCTAAACTCC
TCGTCAGGCACAAGGTATGGCTTCGCTGCGGTCCGCAGCGCCACCACCAGAGTAGGAGGACGCACATGACCGACAGCCTG
GACAACCCTCTGGAGCAGTTGCAGCGACTGATGGCCGAGCGCCCCTTCCTGGTCCTCACCGGCGCCGGCATCAGCACCCC
TTCGGGCATTCCCGACTACCGCGACAACGACGGCGTGCGTCGCGGCAACCAGCCGATGATGTACCAGGAGTTCCTGGCCG
AGCCCAAGGCCCGGCGCCGCTACTGGGCGCGGGCCATGCTCGGCTGGCCGCGGATCCGCCAGGCGCGACCGAACGCGGCC
CACGAGGCCCTGGCGCATTTGCAGGCGCGGCAGAAGATCGCCGGGTTGATCACCCAGAACGTCGATACCCTGCACGACCA
GGCCGGCAGCCGCGACGTGATCGAACTGCACGGCAACCTACACCGGGTGGTCTGCCTGGACTGCACGCAACGCAGCGATC
GGCAGGCGATCCAGCAGTTGCTGGAACTGCACAACCCCTACCTGGCTGGCGTCGACGCGGTGCAGGCGCCCGACGGCGAT
ACCCTGCTCGACCCGATGTTCGAAGAGCGTTTCCAGGTGCCCCGCTGCCCCCATTGCGATGGCGAGCGGCTGAAACCGGA
TGTGGTGTTCTTCGGTGAGAACATGGCCCAGGCCACCGCCGCCAAGGCCCTGCACAGCGTCGAACAGGCCGCCGGCCTGC
TGGTGGTGGGTTCGTCCCTGATGGCCTATTCGGCCTTTCGCCTGTGCAAGGTCATGGCCGACCAGGGCAAGCCGCTGATC
GCCATCAACTTCGGCAAGACCCGCGCCGATGAACTGCTGGACCTGAAGATCGCCGCCTCCTGCGAGCAGCTGTTGCCGCT
GCTGGCCGAGCGCCTGACCTCCTAG
>Pchlororaphis_LBs-160603_2
TTAGATGCGTGTCTTCAATGTATAGAGCATTTCCAGTGCCTTGCGCGGGGTCATGTCATCCAGATCGAGCTTGGCCAGGT
CATCGAGGACCGGGTGCGGCAGGCTGGCGAACATGTCGCTTTGCTGCGGGACCGAAGCCTTGCCCGGTACCGGAGACGGC
GCTTCATGGGGCAGGCTGGTGGTCTCCAGGCGACTCAGGTGCTCGCGGGCACGGACGATCACATCGCTCGGAACCCCTGC
TAGCTGGGCCACGGCCAGGCCATAGCTCTGGCTGGCAGGGCCTGGCAGAACATGGTGCAGGAACACGATGCGCTCGTTGT
GCTCGGTGGCATTGAGGTGCACGTTGGCGACCAGAGGTTCGCTTTCCGGCAGGACAGTGAGTTCGAAGTAGTGGGTGGCG
AACAGGGTGTACGCCCGCAGCTGGGCGAGACGTTCTGCCGCAGCCCAGGCCAGGGACAGGCCATCGAAGGTACTGGTGCC
GCGGCCCACTTCGTCCATCAGCACCAGGCTGCGTTCGGTAGCGTTGTGCAGGATGTTGGCGGTTTCGCTCATTTCTACCA
TGAAGGTGGAACGACCACCGGCCAGGTCATCGCTGGAGCCGATCCGGGTGAAGATCCGGTCCACCAGCGACAGCTCGCAG
CTCGCCGCCGGCACGAAGCTGCCGATATGGGCCAGCAGCACGATCAGCGCGGTTTGCCGCATATAAGTGGATTTACCACC
CATGTTCGGACCAGTGATCACCAGCATCCGGGTCTGATCGTCCAGGCTCAGGTCGTTGGCCACGAACGGCGTGGTCAGGA
CCTGCTCGACCACCGGGTGGCGACCCTGGGTGATGCGCATGCAGGGCTCGCTGACGAAACGCGGGCAATTGAGGTCGAGA
TTCAGCGCTCGCTCGGCCAGGTTGCTCAGCACGTCCAGCTCGGCCAGGGCACCGGCAGTGTCCTGTAGGGGCGGCAGGTG
ACCGATCAGGGTTTCCAGCAAGGCTTCGTAGAGCATCTTCTCGCGAGCCAGTGCGCGGCTCTTGGCGGATAGCGCCTTAT
CCTCGAAAGCCTTGAGCTCCGGGGTGATGAAGCGTTCGGCGCCCTTGAGGGTCTGACGACGGATGTAGTCCGCCGGAGCC
TGTTCCGCCTGTTTGCTCGGCAACTCGATGAAGTAGCCGTGAATCCGGTTGTAGCCGACTTTCAGGTTGGCCAGGCCGGT
GCGGGCCTTTTCCCGGGCTTCCAGGTCGATAAGGAACTGGCCGGCGTTTTCGCTCAGCGATTGCAGCTCGTCCAGCTCGG
CGTCGTAACCGGTCTTCAACACGCCGCCATCGCGGATCACCGCTGGCGGGTTGTCGATGATGGCTTTCTCCAGTAGCGCC
GCCAGTTCCGGGTAGGTGCTGGTGGTCACGGCCAGTTGGCTCAGGTGCTCGGCTTCCAGCTCAGTCATCGCCACTTGCAG
TTCCGGCAGCGCCGCCAGGGCATCGCGCAGGCGCGCCAGGTCGCGGGGACGGGCGTTGCGCAGGCCGATACGGGCGAGGA
TCCGCTCGATGTCGCCGATCTCCTTGAGCTGCGGTTGCAGCCTTTCGAAGCGGTAACCATCCAGCAGGCAGCCGATCGAG
GTCTGCCGCGCCTGCAGGACTTTCAAGTCACGCAGCGGGCGGTTCAGCCAGCGGGTCAGCAGGCGGCTGCCCATGGCGGT
CTGGCAACGGTCGACCACCGATTGCAGGGTGTTGTCGCGGCCACCGGCGAGGTTGGTGTCCAGCTCCAGGTTGCGCCGGC
TGGCGCCGTCGAGCACCACGGTGTCGTCCAGGCGTTCGTGGCGCAGGCTGCGCAGGTGGGGCAGGGCGGTGCGCTGGGTT
TCCTTGGCATAGCTCAGCAGGCAGCCCGCGGCGCCGATGGCCAGGGTCAGGTTCTCGCAGCCGAAGCCCTTGAGGTCCTG
GGTGGAGAACTGCTGGCACAGGCTCTTGTGGGCCGAGTCGCGCTCGAAGTCCCAGGGCGCGCGACGGCGCACGCCACGGC
GTTTTTCCGCCGGCAGGCCTTGCGGCCAATCGTCCGGGATCAGCAGTTCCACCGGGTTGATGCGTTCCAGTTCGGCCAGC
AGGTTTTCCCAGCCCTTGATTTCCAGGACCGTGAAGTTGCCGCTGGTGATGTCCAGCACTGCGAGGCCGAACAGGCGCTC
GTCGCCCAGCACCGCCGCGATCAGGTTATCCCGGCGCTCGTCGAGCAGGGCCTCGTCGCTGACGGTCCCCGGGGTGATGA
TGCGCACCACCTGGCGCTCCACCGGGCCCTTGCTGGTGGCCGGATCGCCGACCTGCTCACAGATCACCACCGACTCGCCC
AGCTTCACCAGCTTGGCCAGGTAACCTTCGGCGGCGTGATAAGGAATCCCGCACATCGGAATCGCCTGGCCAGCCGACTG
CCCGCGCGCGGTCAGGGTGATGTCCAGCAACTTGGCGGCCTTCTTTGCGTCTTCATAGAAGATTTCGTAGAAGTCGCCCA
TGCGATAGAACATCAGCTGATCGGGGTGCTGGTTCTTGAGGCGCCAGTACTGCTGCATCATCGGCGTGTGGGAGGACAGA
TCGGTGAGCGCTTTATTCATCGGGTCGTCAGGTTGATTCGTTGAAAGGGTGGGCAAAAGCAGAGGGCATGGGCCCGGCTT
TTTCGCGATGGGCGCAAGGTTACCATGGGCGGTCCGACCTTCGCAGGGATGAACCCGGCTGGATTTCGGGTGTTTTATGC
ATGAATATGCATTTTAGCATTTGTCATCGGCGAAAATAACCCGCAATATGCGCGTTATGCAAAAGCGCAACGTTTCTACC
GTCTTAAGAGAGCTGCTCGATCGCGATGGCATTTCCCCCACGGAACTCCATCGGCGTACCGGCGTGCCTCAATCCACCCT
TTCGCGGATCCTCAGCGGCAAGATTGTCGATCCTTCGGACAAACACATCTCGCGGATCGCCGAGTACTTCCAGGTGAGCA
CCGATCAACTGCGCGGGCGCGCGGCTGTCGCCTCTGCCCGGTCGGCCGATCCGCATTCGGAACTCAAGGACATAAGTCTG
TGGGACGACGATACCCCCGTCGATGACGACGAGGTGTCGGTCCCCTTTCTTCGCGAGGTTGAATTGGCTGCGGGATCAGG
AAGATTCGTCATCGAGGAAAGCGAGCGCTCCAGTCTGCGCTTCGGCAAGCGCAGCCTGCGGCACAATGGCGTGCAGTTCG
ATCAGGCCAAGTGCGTGACGGTACGCGGCAACAGCATGTTGCCGGTGCTGCGCGACGGCGCCACGGTGGGGGTCAATGCC
GGCAAGTGCGGTATCGGCGACATCATCGATGGCGACCTGTATGCCATCAACCACAATGGCCAACTGCGAGTGAAGCAGCT
CTATCGCCTGCCTTCCGGTATTCGCCTGCGTAGCTTCAACCGCGACGAACACCCGGATGAGGACTACAGCTTCCAGGAAA
TGCAGGAAGAGCAGATCGTCATCCTCGGTCACGTCTTCTGGTGGGGCATGTACGCCCGTTAACCGCAGCCCATAACGCCA
AAGCCCGCCATCGAGCGGGCTTTTTTTGTGCCCGCGGAAAACCCTCCACGCCTTTATTTATGCGGCTTTCATGCGTGCAT
GCATTTATTGTGCATAAATAAATGCATTTGTGCATTGACTGTATATGCATCCATGCATATTATTCGTTCCAAGCCGCCCG
ACAGCGGCGAGCAACACCGCTCTTTAGTGGCAAAAGCAAAGGCAGCGATGAACCGGCCTCGACGGTTCAGAGGGTTGGCA
ACTGACCCGGGTGTGCAGCGTAAAGCACCAAGAGCAGTTATCCGGCGGGCAGGGACCGCGGTCGGAAAAACAATTTGAAT
AGACTCGTACCGCGCCAGTAGCGCCGAAAAGTCAGCTTCCTTTTGTTCACAGGATGAAAGGAAGGCGAAGGATCGCATTA
CTGAAAAGCCCGGCGGATTGCCGGGCTTTTTGGAATGCCTACCTGAAGCGTACAGGCATATCAGGCTTCATCTCTGGATG
GCCAATGCACAAGGAAGGATCCGATGAACATCACAAGGCACTGCAGATGTTGAAAGATTGCCGATGTGGACATTGCAAAA
GACTGCTCGCCCGGATCGGCGAGTATGCAGAGCTCCAGATCAAATGTTCCCGATGCGGAACGCTGAATCATGTGAGGGCC
GCGAGCCCCGAGCGATCGCCTGTGAGCGACATGAGTGCTGCTTCGGCAGCACGACCCAATCAATCACAGCCATAGGTGAA
CACATGAAAGTCTTGAAAAAATACGTTGCTCCCATTCTGGCCGCCGCTGTGCTGCTGGGCTCCGCAGCCAATGCTGTTGC
GGCCAACCTGCTGGTCAACGGCAGCTTCGAACAGCCCGGTTGCGGTAGTAACTGTGTTCTGGATACCCCGGCAAAAACCA
ACTTCATTACCGGTTGGACGACATTCCTGTCCGGTGCCGAGTACTTCAACGTGCCGGCTTCGATTGGCGGCTCCGTAGCC
GCGGACGGTCTGGTGATTGTTGACCTGGCGAACTATGTCTATGGCAACGGCGGGGGCATTCAACAGAACTTTGCCACTGT
CGTTGGCGCCAAATACCGACTGACGTTCAGCGCCGGCAATTCGAAGTTCGCCGGTCGTTCGGGCGACGGTGTGGTACAGG
TCAAAGTGGCTGGCCAAACCGCCACTTTCAATACGCCGACCGCCAAAGGCGTTGCGATCGAGTGGAGCACCCTGACCTAC
GACTTCACCGCCACTACCACGCAAACGACTCTGGCGTTCTCCAACGAGCAGAATCCGTACGCCAACTTTGCCTTTATCGA
CAACGTCATTGTTGAACGCCTGTAACTCCCGTTCAGCGGACTTTTCCAGGGTTGAAGACAGTGCCGGTGACCCGGTGCTG
TCTTGCACTCAATCCCTGCACTCATCAACGCTCCCAGGAGGCGTGACATGACAAACGAGCAACAAGCGTTGCTGGACATG
CCGATCTGGCTTGTCATCGTCCTCGCCCTGGTGGGCGGGGTGTCCGGCGAAATGTGGCGCGCCGACAAAGAGGGCGCTCG
CGGCTGGTTGCTGCTGCGGCGCCTGGCCTTGCGCTCCGGGGCCTGCGTGATCTGCGGGGTCTCGACCATCATGCTGCTGT
ACGCCGCCGGCGTATCGATCTGGACCGCTGGCGCCTTCGGGTGCCTGACCGCCATGGCGGGCGCCGACGTGGCCATCGGG
CTCTACGAGCGCTGGGCGGCCAAGCGGCTGGGGGTGTGCGAAGTGCCGCCCAAGGATTCCCGCTCGGACTCCTGAATAAC
GACCAAAACAGATCGTCGATTCATTGAGTCGACGCTGCCGTGATACCCGCCTGACGCAGGACGCGTACTCGTCTTGAACG
AGCTCAATCAGCCCTCCCGGCAGGGAGGCGCCAGGTACGGCCCAGCGCCGTCCGTCCATCCGTTTCAAACAGAGGCAAAC
CATGATCCCAATCGACTACAACAGCTATCGCACCCTCGCGCCCTACAACAAGCGGGTTCGTTTCCTGGTGCTGCATTACA
CAGCCCTGAACTTCGAGACGTCGGTCAAGGCCCTGACCACAGGCGCGGCGAGCGCTCATTACCTGATTCCGGCGGTGCAG
GATCCGACGTATCAGGCCGCGGGCTTCCAGGAGCAAAGGATTTTCAACCTGGTGGCCGAAGAAGACCGCGCCTGGCATGC
CGGTGTCAGTGACTGGGCCGGTCGCAGCGGCTTGAACGACACCTCCATCGGCATCGAGATCGTTAACGAGGCCACCGACG
TCAATGGCGTCTTCACCTTCCCGGATTACGAAGGCTCCCAGGTCGAGGCGCTCAAGCAGCTGGCCCTGAACATTCTCCAG
CGTTATCCGGACATGTCGCCGAAAAACGTGGTGGGCCACTCCGATATCGCAGTGGGCCGCAAATCCGATCCGGGCCCCAA
GCTGCCCTGGAAAGAACTCTACAAAGCCGGGATTGGCGCCTGGTACGACGAGCCGACCAAGAAGAAATACGTCCAGCAAT
TCCGCTCTGCTGGGTTGCCCGAGCGTGCCGAAGTGCTCAAGGCCTTCGCCACCTACGGCTATGGCGTGCCGGCGCAGGCG
ACGGATGACTTCTTCCAGTCGCTGGTGCGGGCATTCCAGATGCACTTCAGGCCGAAGAACTACGCCGGGAAACTGGATGT
GGAAACCTGCGCGATTCTTTATGCGCTGAACGAGAAGTACGCCTGAGTTTTTATAGCTCGGTGTTCAGCTGTTACAGCGC
GACACCAGACGAAAAGCCCGGCCACCGGGTCGGGCTTTTTGTGCCTGCAAGAATGCAAAAAGCCCCGACAAGTTCGAGGC
TTTCGTTAGCGCGGGAAAGTAGAGAGGGCGACTCAATAGGGTATGAACACCCAAAGGAGACGCCATATCGCAGAGATAGC
CTGCAAGCCTGGCAAGGTCCTCACTGCTCGCACGAGCGGGGTGGAACCTGGCAACAAATCAAATGGACTTGCAGATGTTA
AAAGAATGCAGATGCGGTTATTGCAAACGACTTCTCGCCCGCGTGGGTGAGTTTACCGAGCTCCAGATCAAATGTTCCCG
ATGCGGGACGTTGAATCATGAGAAGGCCACGAGCCTCGAGCGATCGCCTTTGAGCGGCCTGTCTGCGGTTAACACTGCAG
ATCCCCTTTCGGCATAGGGCTGACTGGGACAACTCTAAGGAGATACACATGGATCGTTTCCCCAGCACCGTTAAGAACAT
CTTGGAAGGTTTCCGCACTGTCGCGCCAATCGGCGGTGTCGACGCGCTCGCGGTTTTCAAGAACAAATTTGGTCGCAACG
GCAATGAAAGCGAGTACGCGCACCTGAAGCTGCTGCTTGATGCCGGCTATATCACGTACACCGGGTTTGGCGTCGATGGT
GTGCAGCTTTATCAGCTGACCTGGTCGGGCTACGCCCTTTCGGATTCGTTGCGATAAGCGTCTAGCCCTCGAATCTCAGA
GCCGAGAACTCAACTCCATCGCCTGTGAGCGACATGAGAGCGGAGTTCTCCGCAACCAATCATGCGATTCAGTAGGTGAA
TCAATATGAAGAAAATTGTCAGTGCCTCACTGCTCGGCTTGCTGGTGCTTTTGGGTACCGCCATGAACGCTTCGGCAGAC
ACCGTCATGTCCTGGAACCTGGCAAGGGATGTAATCCTGGCGAAGGAGAGCTCTCCTCCAAACTCTACCTGGTCGTTCAT
GCAGAATTCTTCCGGGGTGAACAAGGCTGAAAACTACACCGCGCTACCCTACTTCAAGGCCGATACGTGCAGCGGCTTGC
CTGCGACGTGCTGGCAAGATCCGGTATCTGGGGCTCATGTGTCGGTTCATTTCAAACCCTATACCTACACCGCGAACGGC
ATTTTTTCGATCGCGCCCGGTAACGTTGCTTTTCACCCTGGCCAGAACAGCCAGACAGTCATCCGCTGGGCGAGCCCCGT
GGCTGGAGAGATAAACATCCTCGGGCGCGTCAACAGCATCCACGATTCCTGCGGTGATGGCGTGGCCTGGTCCCTGAATC
TGGGCGACACAGTTCTTCAGTCTGGAAGCTTGGTCAGAGGCACCGGTGCTGTTTTTTCGGCGAGTAAAGTGCCTGTCACC
CAGTCGTCTGCCATTTATTTGGTACTCGACAAGAAGGCTAACTACGTCTGCGATTCCAGCACCATCGACCTGCTTATCAC
CCACTGATCAAGGTCATGTTCCGTCGCATCAGGATGTAGTGCGCTCCAGGTGAAAGAGGGTGCGCCTGTCCATGCGGCTG
AGAACGACGCTGTTTGAGCCCCCAGCGTAAGTCGCGGCACGTTTCTCGAGTCAATCAAGTCGTGTCGCGACACGCAGCAA
ACCGACGTTCGTCGCTCCTCCATATCACGCCACATTCGCAGCACCCCCACGCAATCTCAAACCCTGATATCTGAACAGGA
AGCCCCCTATGCCCGCTGTCATCGACAAGCCGTCGCAGCTGTTTTTCGCCATTGCCGAGACCCTGCGAGGGGCGGGCCTT
GGCCTCAAGGTTGGCAGTCACCAGGACTTCGATGCCGTGCTCGACCAGGCCTGGGTGCTGATTGCGATCGAACGCGATGC
CCCGGGCATGCGCAGCCAGGAGGGGCGTATCGCTCATGCCCTGACGATCTCGCTGCAAGCCGTGGCAGCTGTAGGGGGCG
AGCGGTCCGGGTTCGAGGCCTGCGATTTGGCCTGCGCGCTGAAGGGCATGGCCACGGATAACCGTTGGGGATTGTCGGCA
GCGCAGTGCGACCTGCCCATGAACCTCGAGGGCCTGCCCTCGACACTGATTCGCGGCGAGCAGCAATACGCCGCCTGGAC
GCTGTCGTTCACCCAGACGCTGTACCTCGGGCAGCCATTGCTGGACGACCCGACCGGCATACCGAAGTTCGCCCACACCT
GGGAAGTCTCGAATATCGATGACCCCGACCAATACCAAGCACTTGAGGGCTGAGCCATGTTTGACGAGCTGCTGCGCATG
CAGCTGGGCCCGATCATCGAGCGACTGGCCGAAATGGAAACCGAACTCGATGACTTGCACCGGCGCGCGGAAAACCATTG
CCGTATCGGTGTCTGCGAGTCGGTCGATGCGGCCAGCAACACCTGCCGGGTCAGCCATGGAGAGCTGCTGACGCCGGCGA
TCAGGTTCTTCAACCCCAGCGCCGGCGCGCAAAGCGAATCGCGCATTCCTTCGGTGGGCGAGCAGTGCCTGCTGCTCAAC
TACGGTGGCGGCGACGGCGGGGCTCAGTCGGTGGCGCTGTTCGGCCTCAACTGCGACCGCTTTCCACCGGTGTCGACCCA
GGCCGAGCTGACCCGCCGCCAATATACCGATGGCACCCAAAGCAGTTATGACGATGCCGGCCATGTCTTGAGCTGGAGCA
ACGGCCCGACCGCGCTCACCGCCTCCCGCGAGGCGGTCGAGTTGAGCATCGGTCCCGCCCGGCTGGCGATGAGGCCCGAG
GCCATCGAGCTGCAGCTGGGCGCGGTGGGCATCTTGCTCGACAGCGCCGGCATTCACTTCAGCGGCCCCCTGGTGGAACA
CCAGGGCCGCGTCATCAGCCCTTGATAAGAGGCTTCCCATGATTGGAGTCGATAGAAACACCGGCGCCGCGGTCGATGAC
TGGCTGCAGTTCGTGCAGCGCGCGACCCGTGCCCTGACCACGCCGTTGGGCACCCGGCAGAAGCGTCCTTTGTACGGTTC
GCTGATTCCCGACCTGCTGGGCCAGAACCTCGGCGATGACTTGCTGATCCTGGCCCAGAGCTATGCCGCACAGGCGTTCT
ACAACGAACAGAACGGCATCGGCGATTTCGAGCCGCAGGTCATAGTCGCCAGCCGGCGCGGCGCCGGGCTGCTGTTGCGT
TTCGCCGGCACCTGGAAAAACCGCCAACAGACGTTCGAGGTCGTGACATGAGCATGCTGATACCGGGGCAAAACCAGCTG
GCCGAGCCGGCGATCGTCACTGTCGAGGCCTTCGAGGACCTGCTCGCGGAGTTCAAGAGTTTCGTCGTCGAATACGTCAG
CGCCCGCTCGCCCGAAAGCGCGTCCAAGCTGAAGGTCAGCCTCGAGAATGAAAGCGAGTTGCTGAGCATGGCCCTCGAGG
CGTTCTGCCTGCGCCTGCAAACCCATGAGCGCAAGTACAACGCCCGTATCAAACAGATGCTCGCCTGGTGGGCCACCGGC
AGCAACCTCGATGCGCGCCTGGCGGACATGGGCCTGGAGCGGCAGTTGCTCGACCCGGGCGATCCGGCGGCCTTTCCGCC
GGTCCCTGCGGTCTACGAAAGCGACGAAGATGCCCGACTGCGCTACTACCTGGCGCCCCACGCACCGGCCGCCGGTTCGC
GGATGCAGTACCGGCGCGAGGTGTTCACCCTTGGCGAGCGACCGACAGTGAAGGTGGACTCCACCGATGCGGGCGTGGTG
ACCGTCACCTACACCTTCGATCCGGACGGCTTCGCCGCTCAGGTCAAGGATGGCAACGGCCGCCGTACCGCACCGGGAGA
AGTGCAGGTCACCGTGCTCTCGCGGGAAGGCGACGGCACGCCGTCCGAGGAGCTGCTTGAAGGCGTGCGCCGACACTTTG
CGCGACCGGACGTGAAGCCGGAAACGGATCGGGTGACGGTGCAGGCGGCACAAATCAAACCCTACAAGATCCGCGTGGTG
GCCAAGATCAACCCGGGCCCCGATTCCGGGCTGACCCAGGTCGCCACGCAGCGGCAACTGCAGGCCTACGCGGACAGCTG
TCATCGCCTGGAAGGGCGGGTGGATCCGAGCTGGATCGATTACACCCTGCATACGGCGGGTGCGGTGCAACTGGAGATTG
TCGAGCCGTTGCAACCGATCGTGACCACGGCTTTCCAGGCCCCGTATTGCACGGGGGTTGAAGTGGAGGTGCGCATCTTA
TGAGTGACGACACTGCTCGCTTGAGCCTGCTGCCGGCCAACAGCTCGGCTCTGGAGAAGGCCCTCGATCTCGGTTTCGCC
CGCTTGCTCGAACGTGTGGACCCACCCTTTCCCGAACTGATGAGTCCTACCCAGACCCCTGTGGACTTCTTGCCTTATCT
GGCGGCAGATCGCGGGGTCAATGAGTGGGATGCGGGGGCCAGCGAAACCGAAAAACGCCTGACCGTCGCGCTGTCCTGGC
AGATCCAGCGCCAGGCCGGGACCAACAAGGCCCTGAGCCACGCCGTCGAGTCCCTGGGTTTCATGCCCAACATCGCCGCC
TGGTATGAGCAGCGACCGCAGGGCCATCCCTACACCTTCGATGTGCAGGCAATCATCGTCCGGGACTGGTCCAGCGGTGA
TCACAATCGCCTGATACGGCGTATCGACGCCGCTAAGAGCGAGCGCGACGACGGCACCATCACCATCGTCCACCAGACCA
CGGGTGGACTGCGACTGGCAGTAGGGGCCGATCCTGGCCTGAGCATTGGCGATGACAGCCAGCCTGGGGCCTTGCCCGAG
GCCAAGCTGCGCGGATTGCTGACCGTGAACGGCGGCGCGACTACACCGCTGAGCGATGGCGAACTCTGTCTCGATGGAGC
GCTGCCTGAATTCGGACCCAGCGCCCGGCTTAACAACGCTGGGGTTTCCCAGCACTACACCATCAACGACTACGACCTCA
GGACGCAGCTATGACAGAAGACATTACGCGCTTGGTTCGCTTCACTTCCGCCGGTCTGGATGAAGTGTTGACGGCAAAGA
ACCAAGGCTTGAAAGGACAGATCACCCACATCGGCGCCGGTACCGGCCGCTACAACCCGGACGGCTCGGAAACCGCCCTG
CGCAACGAGCGGCAGCGGGTGGCGATCGTGGATTACGAGGACCTGGGCGACCGGCAACTCAGAATGGCCGCGTTGTTTGA
TGGCGAGGATGAGTATGAAATTGGCGAGTTCGGCTTTTATCTCGCCAGTGGGACCTTGTTGGCAGTGTATTCCTCTGCCG
GAAAGTTGCTGACTTACAAAGCGGCGGCGGCGCGGGTGCTGCAGAAGTTCACGCTGGATATTTCGCCGTTGCCGGCGGAT
AGCGTGACGATTGTTGTAGGTAATGAAAACCTCAACGTATTGTTGGCTGAAGAGATCGCCCTCTTGGCGGCAGCCTCCAT
CGACAATATGTCACGTCATGTGGATTTGATGTGGCGTGTGAGGTCTTTGGAAGCCAAATAACAATGACATGTTCAGTGTT
CTTCGGTATTGCCAGGTCACCAATATCTTATCTGGTGTGTGTTTCATAAGTGCGCAGCGTGTTTTTGCGTGGGCGTTCTG
AGTATAAATTAGGTTAATGGGGGATGTATGGGAATCGAAACAACTATCACGAAAGTAGTGGATGCATGCAACAAACTGAC
AGAAACGGTCACTAATCAAATCGGTAAGATTGATGTGCGCGTGGATACTGCATTAAATCAGTTCACCAGTTGGCGTAATA
GTGTCCAGGCAAAGGATATCAATGGTCGGGCATCTTATACGCAAGTTATTGATCTGACGGGGCTGTCGACAAATATCTTT
TATCCTGTCTGGTGGCGGATGCCGGGCAACGAGGAGGGGATATCCGAGATTGTGATTTCTCGTAACTACAGTCGAGACAC
CGAGAAAAACCCATTCAATAACAACTTCGAGTCTCATGTGGCGGGTTTGAACCTGCAAATGGAAGGATGTGGTATTCCTT
GGAACGGTGATGCAAATTTCTTGACTATGAAGCGTATCTCGCAAACTTATCGAGAGACTGTTCGCCGTGTGGAGTTTGGC
ATGCTGAGTATCGCCAGACCCGTTACCGGGGTTAAGCCTATGTGGAACGGCATTGTCTCCGGGACCTTGACCAATTCTCC
ACAGGAGTCCGGATGCTATTTGCGTGGGGGGCTTTCTTATGCCATCACCAAGAGCTTTGCAAATCCTGTGAATCATAGCC
GTGTTGAAACTGAAGTGAAGATCAGTGAGGCAGTCTTTCCAGAGCAGGAAATTTCCTGGTATGTAAAACCGTACGCAATC
GGTGCTAAAGAGCTGAATGAAACCTACCCGGAAAACAGAATGGCTTACACCCTCGACAACGATAAACGTTACGCAGCCAA
GAGCGCCTAAATATGACTGGTTATATCAATAAACTCGTAACCGTTTCGGGTGAAACACTGATCAATGTGCCGGCAGACCG
GCCTACACTGGTTGCGCTTGGATTCAGTGATCTGCGTGCAGACGAAATCTGCCTGGAGGTGGAGCGCGCAACAATCCTGG
AAAATGTGCTTGCTGCCCGACGCACCCTGTATATCACTGAAGCGGACCCGCTGTTCCTCGAGTGGCAATACGACGAAACC
CCTGAAAAGGAAAAGGCCTGGCGCGACAAGGTTGCTCAAATCAAGGCGCTCTATCCACTGCCTGATCGTACTTAACCCCC
CCACCGCGCAAGCGGTTTTTTTCTACCTGCGAAAGCCCCTTCAATGGGGCTTCGGCATTTTTGCGTCTGGAGAAATTCGT
ACATGTCCATCCGCCAGCAATACACCGTCCTGGTGCCGTTCCCCATCGGCGGCGGCCACTGGTCGAGCGTCGGCCAGCAA
CTGGAACTGCTCGATGTCGAGGCCAGTGCCTTGCGTGCCGCCGGCCGCCTGGAACTGACCCGCGTTCTTGAAACGCGCCA
ACAGGCCGAACCGGCCACCCCATCCACTGCGGCCAAAAAGGCCGCTGCCAAGAAGGCTGAATAACCATGGCTGAGGTTCT
GAACTTCGAGCACAACGGCATTACCGTCAATGCCACCGAATCCCCCGAGGCCATGGGTGGCCTGGGTGACAACGTCATCG
GTCTGGTCGGCACCGCGCCGAAGGCCGACCCGCTGATTCCGCGCAATGCGCCGTTCCGCATCAACAGCTTCACCACCCAG
GCCCTGCTGGACCCGACCGGCGCCGAGGAAGGCACCCTGTATCACGCGGTGTACCAGATCCTCAAAGTGGTCAAGGTGCC
GGTCTATGTGGTGATCGTCGAAGAGGGCGCGACCCCGGCCGACACCGTTAACAATGTGATCGGCGGCGTTGATGCCACCA
CTGGCCGCAAGCTCGGCCTGGCTGCCCTGGGCAGCGTCCCGGAAGACCTGACCATCATCGGCGCGCCGGGCTTCACCGGC
ACCAAGGCCGTGGCCGGCGAGTTCGCTTCCTTCGGCAAGCGCATCAAGGCCCGTGTGGTGCTGGACGGCAAGGACGCCTC
GGTCGCCGACCAGGTGACTTACAGCAAGGAGCTGGGCGGCGCGGACCTGGGTTTCGACCGCTGCCTGGTGGTGCACAACA
TGCCGGCCGTGTACTCCAAGGCGGCGAAGAAGAACGTGTTCCTGGCGCCGTCGAGCCTGGCCATCGCCGCACTGGCCAAG
GTCAAGCAGTGGGAAAGCCCGGGCAATCAGGTGACCTACGCCGAAGACGTGTCGCGCACCGTGGAATACAACATCCTCGA
CACCTCGACCGAAGGCGATCTGCTCAACCGCTACGGCGTCAGTTACTACGCCCGCACCGTGCTCGGCGGCTTCTCGCTGC
TGGGTAACCGCTCCATCACCGGCAAGTTCATCAGCTATGTCGGCCTGGAGGATGCCATCAGCCGCAAGCTGGTCAAGGCC
GGGCAGAAAGCCATGGCCAAGAACCTGACCAAGTCCTTCATGGACCAGGAGGTCAAGCGCATCAACGACTGGCTGCAGAC
CCTGGTCGCCGACGAAACCATCCCGGGCGGCAGCGTGTACCTGCACCCCGAGCTGAACAGCGTCGAGAAGTACAAAAACG
GTACCTGGTACGTGGTCATCGACTACGGCCGCTACGCGCCGAACGAGCACATGGTGTATCAGCTCAACGCCCGCGATGAA
ATCATCGAGCAGTTCCTGGAGGATGTTCTCTAATGTTTACCAACCGCGTAAGACAGGCCATCGCGGCCACCCTGCAAGGC
CTGCCGTTGTCGGCGACCGTGGAAGAGTTCACCCCGCCGAAGATCGAATTCGAAATGGAGGCGATGACCGGTGGACGCTT
CATCGCCGAAGAAATGGCCAAGAGCGGCAAGGCGCTGACGGCCACCCTCAAGCTGCAGGGGCTGGGGCCGGAAATCATGC
TGGCGCTGGGCGTGAAGCTGGGTGACGACATCCTGCTCAATGTCCGCGAGGCGGGCCAGGACCAGGATGGCAAAACCTGG
TTCACCTACCACACCGTGGGCGGCAAGCTGAAATCCCTGGCCGAAACGGCCATGAAGATGAATGAAAAACCCACCACCAC
CCTGGAACTCTCCTGCCGTACCTACAACCGCATCGAGAACGGCGTGCCGGTGATCGACATCGACGTGCGCACCCAGAAGT
TCGTGCTCAGCGGCGTCGACATTCTCGGCGACGCCCGTCGCGCCGTACTGATGCCGTAACCCGCGACACTTCCCTTCTGT
AGGCGCGAGCGGCTCGCGATGACGGCCCGACAGCCCGCATCGCAAGCGCTGTTCATCTCCTATCGCGAGCCTGCTCGCTC
CTACCTTTTACATAGGAATTCATTCATGTCCTGGACGCCTCCGATCCATGCTCTGCTGTGCCCGATCACTGCCGACGACG
AGTCGCAGATCGCGCAGATTCAGCTCAAGCCATTGTTCTACGCCGCGCAGAAAGAAGCGCTGGCCCGCGCCGGCGACGAT
GAGGACGATCAGTTCTTCGAGCTGGCGAAACTGGCGACCGGTCTGTCGGCCAATGAGCTCGATCAGCTCAAGCGCCCGGA
CTACGTGAGCATCGCTCAATACGTCCATGACATGTCGACGCGCCCGGCTGCTTACTTTCTCCAGCAGGGCGTCGAGTCTG
AAACGGCCAGCGATACCCTCGACGATGGGCCGGCGCAGGATGACCTGGACCAGGTGAACCTGCTGTTGCCACTCGATGTG
GCGGGCCAGCGCCTGACTTCCCTGACCCTGGAAATGCCCGCGCTGCGAGCGACCAAGGTGATGAAGAAGCTCAAGACCAC
CAAGGAGCGCGCTGAATTCATCACCGCGCATTGCACCGGCCTGATGTTGCCCGACCTGGCGTTGCTCAGCGTGCCTGACT
GGACGCAGTTGCAAGAGCGCATCGACGATTTTTTAAACAAACCGGCGGCCTTCTTTCGGAGCGCGACATCGAAGTGATTC
TCGATGTGGTGCCGCTCATTTACTCGGTAAGTGAGGCGGAAATCCTGGAGTGGGACGCTGGCAAGGCCTTGCGCCGCTAC
GACATCGCGATTACTCGCCTTGGCGTGAAAGAGGAGTAGAGCGGGATGGCGAACAATCAGTTTTCGCTCAAGAACGCCAG
CATGGAGCCGTCCTGGCTGGCGCCTGTCGGTACCGGCCAGCCAGATGACCGGAGCACAGCCGTGGCGGGCCAGGGAAATG
CCGGCCTGTCATCCATCAGTTTCATCCTGGCCCTGAATACCGCCAGCGTGGACATTCGTCTGCTGACTAAGGCCATCGAC
TCGTTGAAATTGACGCTGTCGTCGCAACGCCCGTTGCAGCTGGCATCCTCCGGTAGCGCCAAGACCGAGGCGAGCGGCGC
CAAAGCCACGGACAAGGCCGCCGGTGGGCTTCAAGCGCCTGACCTGTTCAAGCCGGCGATGGCGATGAATGCGGCGCTGG
CCGATCTGGGGAGAGTGGTTTCTCTCCCCGGCAATGAACGCGAGGAACTCGCGAAAGACAACTACCGCATGGCCAGTTAT
CCAGGCATCGCCGCGGGTGGAACCACGGCGGTCGATCTGGCGAAGCTTGAATACGCCGCTGCCAAGGCCGGGATCGAGAA
CGATAAAGGCGTGTCTCGACGACAGACCCTGACGGCATTCGGCGGTGACGCCGCGCTCATGGCAACCGCGTTCAAGATGC
CGGGCAAGGATGCCGGGGACATGCTGGCCGGTTGGCGCACCTCGATGAAGCTGGACCGCAACCAGGCCCTCGACCTGGCA
GACGCGACCAACCACCTCGGCAAGCTTCCGGGCGATGCCGAGGCGGCCGACATCGGGGTGATCCTGCAACGGCATGGCGC
TGCCGCCACGGCGGCGGGGCTGGCCCCGGAGCAGGCGGCGGCGCTGACGGCGGCATTGCTCAACACCGGCACGCAAAAGG
CCGATGCCGGGGCCGCGCTGAAAGGCATCGCTGCCGTGCTGGGCAAGGGCGAACCCAAGTCCGAGGCGCAGCAAGTGGCC
TTGCAACGGTTGCACATCGACCCGCTGAAGCTGGATGGGGCAGGTGGTCTGACCAAGGTGCTGGAGGCGCTGCAAGCGCC
CGACGTGTCGAGCCGGGAGCGCTCCGCGTTGGCCGCTACCCTGTTCGGCAGCGCGAATGAAGCTGCGTTGCGCCTGGCAC
AACAACTGCCTGAAGTTCAAAAGGCCTTGGCGCAGGTCTCCGACAAGAAGCAGTACGCCACCTCCAAGCTGGGCGACCAG
GGCTCGGTACGCCAGTCCGCATGGGCTCAGGCGAATACCTTCGACGCCCGCTTGAACCGGATGAATACCGCGTTCGGTTC
CGCCCTCGCGCCAGTAGCGGAAGGGGCGATGGTGCCCATTGGTGGGGTGGTCGATGGCTTGGCCAGCCTGGCGACGGAGT
TTCCGAAGATCGCTGCTGGCCTGGCCCTGGCCGGGGCCGCCATTGCACCGGTGGTGGGACGGCTGCTCAAGTCGGTGCTG
GACGAAGTCTTTACCCAGGTGGCGAAGAAGCTCTTGAGTCTCGCGGCTCCGCGCCTGCCGTCGAGTATTGGCAAGCTGTT
CAGCGAAGGCGGGGGCTGCTGTGGCGGTCCTCCGGGCGGTGGTGAAACCCGCGGCCCTAACAGACAAGAGCGAAGGCGGC
GGGACAAGCTAGAAAGGAAAGAGAGGCAAAAGAATCAAGCCAATGCGGCAAAACCCGCCCCCAAAAACACCCCTGCCACT
GCGCCACGCGCCGGGCTGATGTCGCGCATTGGCCGTGGGCTGCGTGGCAGTTTCGCCGGCCTGCGGGCAGTGACCGGTCG
GGTGGCCAGTAAGCCGCTCAACCTGCTCAGGGCCGGTCTGAATGTGTTCAAGGGTGTGCGAAACCGCGACCCCAGGGCCA
TTGGTTCCGGCCTGGGGACCCTGGGTGGCGCCTGGGCCGGCAGCACATCCGGTGCCGCGCTCGGAGCGGCCCTGGGCAGC
GTCGTGCCGATCCTCGGTACGGCTGTCGGCGGGCTGGTCGGCGGTGCTATCGGCGGCTGGCTTGGCAGCGAGGCGTTCAG
TCGGCTGGGGGGCGAGGTTGGAGACCGCTTGAAGTCGCCGGATGAAGTGAGCAAGAACCTCGCAGCCAGCTCGACTTCCT
GCCAGCAGGTTACCTTCGCCCCGGTCATCAATATCTACGGCCAGGATCAGGCCACCTCCAGGCAACTGGTGGACATGGTG
ATCCAGCAAATGCAGATGCAGGTCATGCCTCTGATGATGACCAACCCGCTCGCGGTACGGCGCGATGTGGCCCTGACCGA
TGGAGTGATGTGATGCGACAGCAGATGGCGTTGGGCAATTTCATTTTCGGCTTGTCCACCGGCTTCGCCTACGACCGGCT
TGAACGCAAGACGGACGGTGGCTGGGCCAGTATCGACATCATCACCAGCAAGCCGAAATCGCAGCAGGCCGGGCAGAAGC
TGGAAACGCTGCAGATCAGTGGCAAGTCGATGTACGCCACGGGCATGGCGCGCCTGGACCAGCTGCGCGAGTTGCAGGCC
GCCCGTGTGCCCTTGCCGCTGGTGGATGGCATCGGCCGCAACTGGGGGCGCTGGCGCGTCAACCTGGTGACGGAGGTGCA
GACCTCCATCATCGATGACGGCACGGCGCTAGTGATCAACTGGACCATCAACCTCGAGGAATTCGTCAATGCGTAGGGTT
CGAAGTATTGCCGGCGATTCGGTCAACCTGCTGCTCTACCGCGAGGTGGGACGTTGCGACGATGCGGTCGAGGAGGCGCT
CTGGCGCCTCAATCCACTGCTGGCCGAGAAGGGCCCGGTGCTGCCGGCGGGTGTCTGGGTGATAGTGCCCGAGATCGAGT
CCCGGCCGGTTGCCGCGACCCCGGTCTCAGCCTGGGACTAAGGAGGGCATATGACCCTGGGATTCACCCCGAGCATTGAG
CTCTACGGCGCCAATGCCGCGCGCCTCAACCAACGGCTGATCAGCTGGACGCACATCGATGCGGCGGGTATCGAGTCCGA
CCAGCTCACGCTGACCCTCGATATCGAAGGCCTGGAAGGGCTCCCCGAGCTGGGTGGGAAAGTCGGGCTGCGGGTGGGTT
ATCTGGAGTCGGGACTGGTGGATCGTGGCGAGTTCATCATCACCCGGCGCACGCCCAACCTGTTTCCGCCGCGCCTGACC
CTGGTGGCCACGGCTGCCCCCTTCAAGGTGGCGGACGCGACCGGCTTCAAGCAGCGCCGCTCCGCCAGCCATGGCCCCAC
GACCCTCGGCGCGCTGTTTCGCCAGCTGACCTCCCGGCACGGTTTTTCCCCCCGGGTGGCGCCCGAACTGGACTCGATAC
CTGTCCCGCATGTCGATCAGTCCAACGAGACCGACATGAGTTTCTTGACGCGCATTGCGCGGCCGCACGATGCCGTCACC
AAGCCGCTCAACGAGATGTATGTGCTGGCGCTGCGAGGGCAGGCGAAGTCGCTCTCGGGGAAAATCCTTTCACCGGTGCG
CTTGAGCGTCACCCGGGATAACCGCCCGGGGGATCCGGCGTTCATCTCCGCCAGCATCGATGAGAACGGCCGGGCCAAGC
ACAAGGGCTGCCAGGCCACCTGGTGGGATTCGGCGGCCGGCAAGGAGCGTGTGGTCAAGTTGGGGCAGGCCCCCTTCCAG
ACCCTGCGCCAGCGTTACCCGGGGGAGGGCGAGGCCCGCAGCGCAGCCCAAGGGGCGATGCGCCGGATTGAGCGCGAAGC
GATCAAGCTCAAGCTCGACTGTCCCGGCGACCCGTCCCTGTCGGCCGAGGGGTTGGTGTTGCTGGACAACAGCTGGCCAG
CATTCATGCAGGGCACCTGGTCGATCGACAAGGTGACTGCCAGCGGCAGTCGCGAGAAAAACTATCGCTGCATGATCGAG
GCAACCTGCCTGGAGCAGCAGCCTTAATTGTCGGGCCTTGCCCTGCATCCTGTCCTCCCGCGTCCTTCTTCTCTACGGCT
CCATCCTGTTGCCCGGGCACCCGCTGCCTGGGCGATCCGTTGTGGCCGCGCCTGATGGTTTCCCATTCACTCAGTTTTGG
AGCTTCTTCATGAAGATCACTCCGATCCTCACGCAACTGCGCGATCACTGCCCCGGCCTGGCCAATCAGGTGGCCGTCGG
CGTCGATCTCGCGCTGCTGCAAAGCAATACCGCGTTGCCCACCCCCAGTGCCCACGTGACGCCGCTCGCCGATCTGGCCA
GCCCGAGCACCGGGCAGAACGCTACCCGCCAGGCCATCCGTGACCGCTTTGTGATCACCCTGGTACTGGACGCCAGCGAC
GGCCGGCAGGCCCTGGAGCAACTCGAAAGCCTGCGTGCCGAGTTGTGGCGGGCGCTGGTGGGGTTCAAGCCGGGCGCGGA
CTACAACCCGATCGAATACGACGGTGGCGAGCTGGTTTCGCTCAGCGCCACGCGGTTGTTCTATCAACTGCGCTTTTTCG
CCGAGTTCCAGCTGGGACGCAACCTGGCCAGCCAGCCGGCGGAAACCTGGCGTGAGCGTGAACTGGATGGCTTGCCGTCC
TTTACCGGGGTCACGGTGCGGGTCGATGCCATCGATCCGGCGGACCCCAACCTGAAACACCCGGGGCCCGACGGGCGCCT
GGAACTGACTTTCTCTGGAGACGTAACGCAATGAGCAACCGCATCACTGTGCTGCCGGCCGCGGGCCGCGCCGTGCCGGA
CCCCGAAGCCGGCGACCTGCTGCCCCTCGAAGGCCGTGAAGTCGACGACAACGCCTGGTGGCGCCGGCGTCTGGCCGATG
GCGATATCACCCTCAAGGCTGCGAAGGCGGCCAAACCACAAGGAGCCAAATAATGGCGATCGGATTCAGCAATATTCCGG
CGGACATTCGTGTGCCGCTGTTCTACGCCGAGATGGACAATTCGGCGGCCAATAGCGCTTCTTCGGCCATGCGCCGACTG
ATCGTGGCCCAGGTCAACGACAACATCGCGCCTGCCGAAACCGGCAAGCTGGTGCTGGTGTCCAGCGTCGCGCTGGCCAA
GAGCATCGGCGGTCAGGGCTCGATGCTCGCCTCCATGTACGAGACCTGGCGCAAGACCGACCCGATCGGTGAGATCTGGT
GCCTGCCGCTGCACAACGTCGAAGGCAGCGTGGCCAAGGCCGAGCTGAAGTTCACCGGTGCCGCCAGCGAAAGCGGCGTG
CTCAACCTGTATATCGGTGGTGTGCGGGTTCAGGCCGCCATCGTCAATGCCGCCACCGCGGCTCAGGCAGCCAGCGCGCT
GGCGCTGAAAATCAATGCCGCCGCCGACCTGCCGGTGAGCGCCGCCGCGGTCGAAGGCACCCTGACCCTGACCGCCAAAT
GGACCGGCGACAGCGCTAACGATATCAGCCTGCAGCTCAACCGCCTGGGCAAGAGCAACGGCGAAGAAACCCCGGCTGGC
CTGAGCGTGACTGTCGGCAAAATGGCCGGCGGCGCTGGCGTGCCGGATCAGGTCGCGGCCCTGGCGGCCCTGGGCGATGA
ACCTTTCGAGTTCATCTGCATGCCGTGGACCGACACCGCGACCCTCAACGCCTGGCAAGCCGTCATGGACGACAGCACCG
GTCGCTGGTCCTGGGCCAAGCAACTGTTCGGTCACGTCTACAGCGCCAAGCGCGGCACCGTCGGCACCCTGGTGGCGGCC
GGCCAGGCACGCAACGACCAGCACATCACCATCCAGGCCCTGGAGCCCGGCGTACCGCAACCGTTCTGGGTGCAGGCCGC
CGCGCTGGCCGCGCGCACCTCGGTGTTCATCTCCGCCGATGCCAGCCGTCCGACCCAGAGCGGCAGCCTGCCGGGTGTCG
ATCCGGCGCCGGCCAGCGAGCGTTTCACCCTGACCGAGCGTCAGTCGCTGCTCAGCTACGGCATCGCCACCGCCTACTAC
GAAGGCGGTTACGTGCGCATCCAGCGTTCGATCACCACCTACCAGAAGAACGCCTACGGCCAGGCCGACAACTCCTACCT
GGACAGCGAAACCATGCACCAGTCGGCCTTTATCGTGCGCCGCCTGCAAAGCGTGATCACCAGCAAGTACGGGCGCCACA
AACTGGCCGCCGACGGTACCCGTTTCGGTGCCGGCCAGCCGATCGTGACTCCGAGCACCATCCGCGGCGAGCTGATCGCC
CAGTACGCCAAGCTGGAACTGGAAGGCCACGTGGAGAACGCCGAGCTGTTCGCCGAGCACCTGATCGTCGAGCGCGACAG
CCAGGACCCGAGCCGGGTCAACGTGCTGTTCCCGCCGGACTACATCAACGGCCTGCGAGTGTTCGCGCTGCTCAACCAAT
TCCGTCTGCAGTACGACGCGGCGGCCTAAGCCGAGCCTCTTTCACTGCGCTTTTCCAGCCCGCCTCGTGCGGGCTCATTT
TTTGGGAGAAACACCATGGGTCAACTGATTGCGGGCACCTGCTACGTCAAAGTGGACGGCGCTCAACTGACCATCAACGG
CGGCTGCGAAGCACCGCTGATGTCCGTGAAACGGGAAACCATCGTGCCGGGTTTCTACAAGGAAACCGACATTGCCCCGT
CCTTCAAGGTCACGGCGCTGCACACCCCGGACTTCCCGCTCAAGCAGCTGGTGGCCGGTTCCGACATGACCGTCACCTGC
GAGTTCAGCAACGGCAAGGTCTACGTCCTGGCCGGCGCCTATCTGGTGGAAGAGCCGGTTTCCAAGGGTGACGACGCGAG
CATCGAACTGAAGTTCGAAGGCATCAAGGGGACCTGGCAATGAGCGATAGCGTAAAGCTGCGTGTGGCCATCGAAGCCCA
CGGCGAACCGCTGACCGAACTGACCCTGCGCCGCCCGACGGTGCAGGAAGTGCGGGCGATCAAGGCGCTGCCGTACAAGA
TCGACAAGAGCGAAGAAGTCAGCCTCGACATGGACGTCGCGGCCAAGTACATCGCGGTCTGTGCCGGCATTCCTCCGTCC
TCGGTCAACCAGCTGGACCTGGCTGACCTCAACGCCCTGAGCTGGGCGGTCGCGAGTTTTTTCATGAGTGCGGCATCGGA
GCCATCAGCGACCTGATCGCGGTTGCCTATGACCTGGCCTGGTTCTGGAAGGTTGACCCCGAACAGATGATGGCCAGGCC
ACTGGATGTGCTCCGGGAGTCCCTGGAGCACGCGCAACGGATCAATGCGATGCAGCAGGTGCAGTGATGGCGAACATCAA
TCAAAGCTTGAATCAGACGAGCATCAAACAGCGCCTGAGTGTGACCAATGTGCAGACCACGGTGAACATGCTGGTGGTCA
TGCAAGGCATGCAGAAGCTGGACGCTGAGCTGGGCGAGGTTCGTTCGAAAGTCAGCAACTTCAAGAAAAGCATCGAAGAC
AGCGGCCTGGGCGGGCTGGATTTTTCCGGCCTGATCAAGGGCGGTGGCCTGGCCGCGCCCTTCGTGGCGGGGGTCAATTC
CGCCATCGAATTCGAGAACCAGGCGGCGCGGGCCAAGCTGGTGGCGCAGGGCATCGAACCGCCCAAGGATGTGCTGGGCG
AGACGGGCACCAACCTGAAGGCGTTCAGCGACAGCGTCGACGATATTTCGCAGAAGTTCGGCAGCGCGCTGCTGCCGGCG
GTCAACTCGGTAGTGACCGCCGTGCAGCCGCTGCTGGGCTTTGTGGCGAAGGTCATTGAAAGCAACCCGCAACTGGTCCA
GGGCCTCGCCGCCGGCGCCTTGGCCTTTACCGCGATCCGCGGCGCCATGACCCTGGCCTCGTCCGCCGTGACCCTGTTCA
GCAGCGGCCTGCTGGCCTCGCCCATCGGCTTGATCGCCCTGGGGATCGCGGTGGCGGCGGGCCTGATCGTGACCAACTGG
GAGCCGCTGTCGGCGTTTTTTGTCACCCTCTGGGCGGGCATCAAGGACGCCGCCACGCAACTGATGGCGGGGTTGAAGAC
GGTCTTCGGCTGGACCCCGCTGGGAATGGTGATCGCCAATTGGGGATCGATCACCGGCTTTTTTGCCGGTCTCTGGGAAC
AGCTCAAGACGATGGCCGCGTCAGTGGTCGACTTCTTCAAGCAAGTGTTTTCCTGGACACCGCTGGGGCTGGTGATTGAA
AACTGGATACCCCTGACCGGGCTGTTTTCGGCGCTGTGGGAGTTGCTCAAGGCGTTGTCCGTTCCGGCTATGGATTTCCT
CAAGGGCCTGTTCGACTGGACGCCGCTGGGGCTGGTGATCAACAACTGGGGAGCGATCAGCGGTTTCTTCGCCTCGCTCT
GGGCTGATCTGCAAGGTCCGGCGCAACGGCTCAAGGCCTTCTTCATCGGGCTGTTCGACAGCTCGCCGCTGGGGATGGTG
ATCAATAACTGGGGCGCGATCAGCGCGTATTTCGCCTCGCTCTGGGCCGGCCTGCAAGGTCCGGCGCAACGGGTCAAGGC
CTTCTTCATCGGGCTGTTCGACAGCTCGCCGCTGGGGATGGTGATCAACAACTGGGGCGCGATCAGCGCCTACTTCGCTT
CGTTCTGGGCCGACCTGCAAGGTCCGGCGCAACAGGTGAAGGACTTCTTCGTCAGGTTGTTCGATACCTCGCCACTGGGG
CTGGTGATCAACAACTGGGGCGCGATCGGCACCTACTTCGACTCCATCTGGGCCACCCTGAAAAGCGCGGCGCAGGTCAT
CAAGGACTTTTTTGTCACTCTGTTCGAGTGGTCGCCCGTGGGGCAGGTCATCGCCAACTGGCAGCCCATCAGCGATGTGT
TCGCGGCCCTCTGGGAGGTGTTGAAAGCCCTGGCGGCGCCGGCCATCGAGTTTATGCGCGGCCTGTTCGAGTGGTCGCCC
CTGGGGCAGATCATCAAGAACTGGGAGCCGATCACCGAGTGGTTCAGTGGACTGTGGCAACGGCTGCAGGCGGTGATCGC
ACCGATCAGGGAACTGTTCGACGGTGGTTTCGCCGGCTTCGTCGCCCGCGTCACCGGCAAGGTCGAAAACCTGACCGAGG
CGCAGCGGCAAACCAATGCTGAAGGCAAGGGCGCGCTGGCGCCGGCGTTTTTCGGTGGCGGCCAGCCGGCGCCGGGTTCT
TCGGCGCTTTCCGGCAGCCTGCCGCAAAGCTCCACCTCGCTGCTGCAACAGAGCGCGGCCAACAACCGCACGCAATTGCA
GGGCGGGCTGACGGTGAGCTTCGAAAACGCCCCGGCGGGCCTGCGTACCAGCGCGCCGCAAATCAACCAACCCGGCGTGG
CGCTGTCGTCGCGTGTCGGCTACCGCTCACTTTCGCTAGGAGGTTCCAATGAGCTGGCGTGATCGTTTGTTGCCGGCGTC
GTTTCGTGGCGTCGGGTTCTGGGTCGACCAGGCGAAAACCCCGGTCGGCCACAAGGGCCAGTTGCATGAGTACCCGCAGC
GTGACCTGCCGTTCTACGAGAGCCTGGGACGGCAGGCGCGGACCCACGACCTGACGGCGTTCATCGTCGGCGCCGATTGC
CTGGAGCAGCGCGACAAGCTGCTCAAGGCGTTGGAGGAGGGCAGTGGTGAACTGGTGCATCCGTGGCTGGGGCGCCTGCA
AGTCAAGGTCGGCGAATGCGAGATGACCCAGAGCCGTCAAGACGGCGGCCTGGTGACTTTCACCCTGAAGTTCTACCCCG
ACCAGCCATTGCAGTTCCCCAGCGCCACGGTCAACACCCGCCAGCTGTTGCTGGTGTCGGCCGACAGCCTTATCGGCTCG
GCGGTGCGCCGCTTCGAGGAGGCCATGACCCTGGTCAAGGCCGCGCGCATCGGCATCGCCGATCTGCGCAACAGCCTCAA
GGAGGTCTACCAGACCATCGAGCAGGAGCTCAAGCCGCTGATCGACACCTACCGCGATCTCAACCTGCTGGTGCGGGCGA
TCAAGGACCTGCCCAAGGAAGTGAGCGCCGAGTTCAAGGGTTTGCTGGGGGACATCAAGGACCTCAAGGACTATGCGCGC
AACGGTTATCGCGGCGTGCTGGCCAACGTTTCGCAGCAGGTCGAGGCGGTGAAGAAGATCGACACGCCGAAACTCACCAC
CGGCAAGGACACCACCGCCGCGGCGCAAGCCATGGCGGACCTGGTGCAGGACGCCGTGCTGGTGCGGATCGCCCAGGCCG
TGGCGTCGCTGCCGGTGGCGACCCCGGCGGTCAAGCTCAGCGGTACGCCGTCGCTGGCCAAGCAGGCGATCCAGCCGGTG
ACCCGTGCGGAAGTGCCGGTGGCCGATGAGGTGCTGGCGCTGCGCAACTCGATCAATGAGGCGATCTGGCAGGCGGCGGA
AAAAGCCGACGCCCTGCACTACGAGGTGCTCAACGGCCTGCGCCAGCTGGTCTACGGCCACCTCACCGCGGTGGCTTCGT
CCGGCGTGCGGCTGGTGGTCAAGAACCCGATGCAGAGCCTGCCGACGGTGGTGCTCGCCTATCGGCTGTTTGGCGATGCT
ACCCGGGCGGCCGAAGTGCAGCAGCGCAACGGCTTGGCCCATCCCGGTTTCCTGCCGCCGACCAACGTCAAAGTGGCGGG
GGAGTGACCCATGAGCAACTTCGATAACCGGGTGCTGTTGACGGTGGACGGCCAGGATTACGGCGGCTGGAAAAGCGTCG
AAATCAGTGCTGACCTGGAGCGGCAGTTTCGCACCTTCAAGCTCGACGTGACCTGGCAATGGCCCGGGCAGACCCTGGAC
CAGCGGATCCGTCCCGGCGCCAAGTGCCAGGTGCGGATCGGCGCCGACCTGTTGCTCAGCGGCCATGTATTCAAGGCACC
GATCAGCTATGACGGTCGGCAGATCGGCCTGAGCATCGAGGGCAGCTCCCTGACCCAGGACCTGGTGGATTGCGCGGCGA
TCAACCAGCCCGGGCAATGGCGCGAACAGAGCCTGCTGAAAATCGTCCAGGCCCTGGCCGCGTCCTACGGCGTCGGGGTG
GTCAGCGAGATCGCGGAAACCACGCGGCTGAGCAGCCACAGCATCGTGCCCGGGGAAACCGTGTTCCAGTCCATCGACCG
CCTGCTGACGTTGTTCCGGGTGTTCTCCACCGACGACGCCGAAGGCCGGGTGCTGTTGGCCCGGCCGGGCAGCGGCGGGC
GCGCGGTGGATGTGCTGGAGCTGGGCAAGAATATCCTCTCGGCCAGCGCACCAATGGACTTCAGCCAGGTGTTTTCCGAG
TACCGGGTGATCGGCCAGCACAAGGGCAACGACCAGAAAAGCGGCGCCGCGGTCAGCGAAGTGTCGGGCGTGGCCCGCGA
CAGCACGGCCAGGCGCAAGCGAGTCACGGTGATCAATGAGCCGGCCCAGTTGACCCAGGAACTGGCCCAGCAACGGGCCG
ACTGGGAAAGCGCCATTCGCACCGGCAAGGCCCTGACCAGCACCTACAAGGTGCAGGGCTGGCGCCAGAGCAACGGTGAC
CTGTGGCGCCACAACACCCTGGTGCGGGTGATCGACCCGGTGCTGGGTTTCGACCAGGACCTGCTGATTTCCAAGGTCAC
CTATTCGCTCTCCGAGCAGGGCTCGATCACCACCCTGCAGGTGGCACCGCCCCATACCTTCGACGCCAGCCCCGTGCCAC
CCAAAACCTGATGCCGCCCTATCCGCAGGAGTTGCTCCTGCGGAAAGCGCAGGCTTCGCCGCCAAGGACATTTCCATGAG
CCTACTGACACGCCTGTTGGCGCGCGGCACCGTCGTGCTCGCCAACTCGGCCAACAAACTGCAATCGCTGCAAATGCGCC
TGACCGCCGGCGAAGTGAACGACGACATGGAGCACTTCGAACCCTACGGCTTCACCAGCAATCCGCTGGCCGGCGCCGAA
GGCATCGCCACCTTTCTCGGCGGCGACCGATCCCATGCCGTCGTGCTGGTGGTCGCCGACCGCCGTTTTCGCCTCAAGGC
CCTGGCCCCCGGCGAAGTGGCGATCTACACCGACGAAGGCGACAAGATTCATTTCAAGCGCGGGCGGATCATCGACATCG
AGACCGCCACGCTCAATATCCGCGCCAGCAGCGCGGTGCACATCGACACCCCGACCCTGACCCAGACCGGCAAGATCGTC
TCCCAGGGCGACCAGGTCGCTGGCGGCATCAGCCAGATCAAGCACGTGCATGGCGGCGTGCAGTCGGGTAGCGGGCAGAC
CGGCGCGCCGGCGGGAGGCCAATGATGTTTATCAGCCAAGACCTGCACCGCGCACTGACCCGTTCCGTGCTGATCAGCCT
GTTCACCTGGCGCCGTGCGGCGGACGACGACCCGCTGGATGACGAGGAGCGCTTCGGCTGGTGGGGTGACAGTTTTCCCA
CCGTGGCCGACGACCGCATCGGCTCGCGGCTGTGGCTGCTGCGTCGGGTCAAGCTCACCCGCCAGACCCAGCTCGACGCC
GAGTTCTATGCCCGCGAAGCCCTGCAATGGCTGATTGACGATGGCCATTGCAGCGCGGTCGAGATCATCAGCGAACGTCT
CGACGACCAGCGCCTGAACCTGCGCACGACGCTGGTCCTGGCCAACGGTGAACGCCTGGACATCAACCCCGATAACAGTT
GGCAGGTGACCTATGCCCTTTGATACCCCTTCGCTGCCGGTGCTGATCAAGCGCACCCAAAGCGACCTGGCCAGCGATGC
GCTGCGCCAGTCCGATGCGCAAGTGCTGGCCCGCGCCCTCGGTGGCGCCGCCTATGGCCTCTACGGCTACCTGGACTGGA
TCGCCGATCAGATCCTGCCGGACAAGGCCGACGAGTCGACCCTGGAGCGCATCGCCGCGCTGCGCCTCAACCAGCCACGC
AAGGCCGCCCAGGCGGCCAGCGGTTCGGTGAGCTTCAGCGCCGCCGCAGGCGCGGTGCTGGACGTCGATACCCTGCTGCA
GGCCAGCGACGGCCGCACCTACAAAGTCACCGCCGCCCGCACCACCAGCGCCGGCAACAACAGCACCACCGTCCAGGCCC
TCGACGCCGGCACCCTGGGCAATGCCGAGGCCGGCCTGGACCTGATCCCGGTGCAACCCATCCAGGGCATTGGCAACAGC
TTCACCGTGCTCGCCCCCGGCCTGAGCGGCGGCGTCGCCGCGGAAAGCCTGGAATCGCTGCGCGCGCGGGTGATCCGCTC
CTACCGCATCATCCCTCACGGCGGCTCGGCCCAGGACTATGAAACCTGGGCGCTGGAATGCCCGGGGATTACCCGCGCCT
GGTGCCGTGGCAGCTATCTGGGGCCGGGCACCGTGGGGCTGTTCGTGATGCGCGACGACGATGCGCAACCTATCCCGAAT
GCCGAGCAACTGGCGGAGGTACAGGCCTACATCGAACCGCTGCGCCCGGTGACGGCCGAATTGCATGTGCTGGCGCCGCA
GCAGTCGCCCGTGACCTACAGCCTGCGCTTGTCTCCGGACACCAGCGCGGTACGCGCGGCGGTCGAGGCGCAGTTGCGCG
ATCTGCACAACCGAGAGGCCGGCCTGGGCGACACCTTGCTGATCAGCCATATCCGCGAGGCCATCAGCAGTGCCGCCGGT
GAGAACGATCACCGACTCAGCGCGCCGATCGCGGATGTCCCCGCTGCCAGTAACCAGTTGCTGACGTTCGGAGGTTGCGT
ATGGCAGGAGTAAGAACCGCCGCGCAGTACCAGAGCCAACTGCGCAGCCTGCTGCCCAGCGGCCCGGCCTGGGACCCGGA
GCGGGTGCCGGAACTCGAGGAGGTGCTGGAAGGCGTCTCCCAGGAACTGGCCCGCCTCGACGCCCGTGCCGCCGACCTGC
TCAACGAAATGGACCCCGCTGGCGCCAGCGAGCTGGTACCGGACTGGGAGCGGGTGATGAACCTGCCCGATCCCTGCCTG
GGAGCGACCCCGCTGTTCGACGACCGCCGCCTGGCCGTGCGCCGGCGGCTGCTGGCTGTCGGCAGCCAGGCGCTCGCCTA
TTACGTCGAGATCGCCCGCAGCCAGGGTTATCCGAACGCCACCATCACCGAGCACGAAGCCCCGCGCATGGGCCGTGCAC
GGTTTGGCCAGGCGCATTTCGGCACCTGGCAGGCGCAATTCATGTGGACGCTCAACACCGGTGGACGCCTGCTCCTGGGC
CGGCGTTTCAACGCCAGCTACTGGGGCGAACGTTTCGGCATGAACCCGGGCTCGGCCCTGGAATGCCAGATCCACCGCAG
CGCACCGGCCCATACACGGGTGCACATCAATTATGACTAGGGGATAGACCGATGGATTATCCGAAAAGTGTGCCCAGCGC
CGGGTTGGTGAATGGGCAGTTTGTCGATGAGAACCCGTTGACAGGAACACCGGGGTCGTTGATCCCGGCGGGATGGGGTA
ATGGTGTTACACAAGAGATCGTGAATGTCATCAAGGCAGCTGAGTTGACGCCGGACGAGGCGAAAAACGATCAACTGCTG
CAGGCCATTCAGGTGGTCACTGCGAACGGCTGGAATGAAGATCTTGCGTTGCCGTTCCTGGCTCTACCCCTACCAACCGT
AGCCACAAACGATGGTCGTCTACCTGTGACGTCCACCGCCGTTTCGACCAGTGGTGGCAAGGTGTCCATTTCGGCTGGTG
CCTACATCAGCCTGGGGCAGGAGGTTGTGATCGGTCAGTTAGGCCGTTCGCGTACTTTCCTGACGACGGCATGGAGCAGT
GCGGATCTATTGCCAAATTCTGGTTACTTTCTGAGAGCCCAGGTAGTGGGTGGGGCACTGACTTTTTACATGCAACGAGG
AGCCCTCTATGACCTGTCGCCTGAGTCATTGAGAGGCACCATAAATGGCGCTTCGGGTGGGGGATTTCAGTCCACATCCC
TGGACATGTGTCTGGCCTGGGTAGTGACTGCAGCACCGGGTACAGCTCCTATCGTTCGAGCAATCTATAACCGCAGCAAG
CTGTCCTGGACTCAGACAGTCAATGGAAATGGCGTGGTTTATCTTCCACTTGATCCGCATGCCCGGGCAGCACGCCTCAT
GGTCGGCAATCCGGTACCTGCATCGACGGCATTAACCGATGTGAGTTTTGCACCAGGAGGGTGGCGGGGTTCGAACTACT
CACTTCTGGCACCTACGCAAAGTGTTTCTTATGGGTGGGATGGGTGG
>Pfulva_57B-090714_1
GAGTTCGAATCTCTACGCTTCCGCCATACAAGTGCTTGATTTCATTGGTGTTCGCCACCGCTTGACCCTCAAATGGGAGC
GTTTTGGGAACACTTTGGGAATGACAGGCAGAAGAAAGGGGCCCTTGCGGCCCCTTTTTTTTGCGTTCAGGTCAACCTGA
GCGCTTGATTTAACAACCCCACCACATCCGGGCCGTCCTCGCTGATCCACTTCGCGTAGTGCTTGAAGATCATCGCCGTT
GACGTGTGCCCCATCTGATCTGCGATCCATTCAGGCGTGGCGATGCCGCTGCTCAACATCTGGCTGGCAAAGGTATGGCG
GCAGGTATTCGGCCCGCGCGGTCGTACACCGGCTTTTTCCAAGTGCGTGATCCACCATCCATGCCGCAGAACGTCCGAAG
AGCGATACGGCTCTCCTGTAGCGCTGTTGTGGAACACAAAGCGCACCCGCTGCTGCCGCACGGTGCGGTTGTCGCGGTCG
ATAACCTCGATCAGTTCCGGCGGAAGGTTCTGGGTGAACTTCGCTTGCGCCTGGAGGGCACGGAAGGCTGGAGCGAGCAG
TTTGACCTTTCGCGTAGAGCGCCTGGTCTTGGTCACTTTGTACTGGCCGGCCACCCTGGCACGGCGAATCTCCACGGTGC
CGGCGACCAGGTCTACATCCTCCCAGGCGAGTGCCATCGCTTCGCTGACGCGCGGGCCGGTCCAGATCATGAACTCTGTC
AGGTTGATTTCCTGCTCCCGCTCCGTCTCCTGGCCCAAGATCGCGCTGATTTCTTGCCGCGTGAAGGGATCGGGGTCTTC
GGCGTCAGGGAGAGAGATGGTGATCCCGTCAGTCGGGTCGAATGCAAAGCGGTTCTGCGTGCGGTACAGCTGGTAAATCT
GGCGCATGTGGCCGACGACCTCGCGCACGGTCTTGTTCTGCAGCTCGGACATCAGCACGGTCTGCACCCAATGCTGAACG
TCCAGGTGATCTATCCGATCAGCCTGCTGATCGCCCCAGCGCGGACGAATGTGCTTATTGGTGCGGCTGAGGTACATCTT
GAAGCCACTGGCGGCCATCTGGTTGCGTTTTATTTCAAGCCACAGGTCGATGTAGTGACCGAGGGTGTTGGTCTTCACTC
GCGGTGAATCGGGGAAGTGCCGGGCATAGTTGAACGTGCCGGCCTCAATCTCATAGTTGATGATCCCGACCAGGCGCTCG
GCATTGGCCAGGTTTGCGGGCGATGCATCGCCGGGGATGGCTTCCCGGCACAATTCGCCCTGGTAACGGAAATACACGCG
GACGTGGTTGCCGCGTACTTCGACTCCAGCTGCCATTTTTTTCACTCGTAAACGAAGACACGGCCCAGTTTATGGGCCGT
GAAGGATGCAAGGCGTGTTTCCGGGCCTAGAAGTTCGGGGCTTCGGTTCTAAGTATTGAGGTGCTTCTCATCACTCAGCG
AGTGACTTCCCTCTGCCCCACACTGAGGCCTACTGCGACGGGGCGGACCCAGATCGGCATGCTGCTGAGCATGAAGGTTT
CGCCCTGAGCGGCGAGGAGCAAGGTGGTGCCCATCACCTGGGCGATTGCTTCCGCTGCGTCCGGCGGCACCGCATTACCG
ATGCGCTCGCGCCAGGCCTGATCGCTTAGGCCGTCCAGCTCAAGCTGTTCCTCTGGTTCGACCAGGCTTTGCAGGGCTGC
CAGCTCCAGTGTGGTGAAGGGCCGGTGCCAGGTGCCGTCGAGCGATTCGATGACGCAGGTGAGGCGGTCGTTGGCCTCTG
GCAGGCGCGGATCAGCAACGCTCCAGCGCCCGTTGTCGTGCACGGCACTTGCGGAAACAGCTCCGACCGAGCTAGCCCAC
GGAACAACGCCGTAGTGTCCACCTGTCAGGTAAGCATCGCCTTTGGTGCGGCGCATGCCTGGGCGGGGGTCCTGGACGGC
AAAGGCACCTTGGCCTGTGGTGCTGCCGGCGATAACTGTGCCAGCGGCGCTGCCGTAAGGGGTGACCAGATACTTGCCGA
AACCATCACCAGCACGACGAGGGTCGGCCACGCTGAAGGTGCCTTGCCCTGGGCTCTTGACGCCGATCACGGCTCCACTG
GTGTCCTGCCAGCGCCGGACACCGTACTGCTGATACTGGAGGGCCCCAACTCTGGCGCGTGGGTCAGCCACGGAGAACTT
GCCATTGGTGGGCCCGCTGCGGGCCGCTACGGTGCCGGCCGACTCGCTCCAATCGTGCACGCCCAGGAATCCGTCACGGA
ATTGGGGAACGATGATCAGGTCACGCAGATACCCATCCTCGATCGACAGATCGTTCAAGCTGCGCCAGTCCTTGCCGGCT
TCGACCAGAGCCAGGCGAACCCATGTCTTCCACTGTAGAGCCGGTACACGATGCATCGGGCCAGCCTGTTCGATATCGCC
GGCCAGCGGCATGCGGCCGAGGATGTCGCCAACAGCGCGCAGACTCTTCTTCTCCGGCTCGTAGAGGAACGGCGGCACTT
TCTCGACGTGGCGCGCAACCAGGAGGAAGCGCTTGCGGCTCTGGGCCAGGCCGCCGATGACGCCGCAGTCGTGGGTGGTT
TCGGCGACTGCATAGCCGAAGTGACTGAGCAGTGCGCCGATCTGGTCCAGCAGGTGCCGGCCGCGAGTCGCCAGCCGCGG
GACGTTCTCGAATACCAGCAGTGGCACGGGGTCGTCGCGCCAGGCCTCGCCGAACAGCCAGATGCAGTGCAGGGTCAGTT
CGTTCAGCGCCTGGTATTTGGGAGTCATGCTCATACTCTCGGACAGCAGCCCGCTGGCTCCCTTGCACGGGGAACTGATG
AATACCGCATCGGGACGTCGGCCGCCGGCGGCCTGCCGGATATCCTCCGGCGTGGCCTCACGCCAGCCTGGTGGTGGCTC
CTTGCCGTGGAAGCGGATGTACTGGTCGCGGGTGAACAGATCGATGAGCGTACCTTTGACGCCGCTCAAGCGCTCGAAGT
CGGTCAGGCCGGCCGGGTCAAGGTCTACGCCGCCGATGCATTCCCACTCAGCCTGCATGCTGCCAACGATGGGCTTGGCC
TTGTTGAAACCCTTGGCGCCGCCGCCAAGGCCGCAGCAGAAGTGGAAGTGATACAACTTACGTTTAACGAGCATGACGGC
GCCCCTGCTGTGCTTTCTTGGCCTGGACGTTGGCCATGTAGGCTTCCCACTCCGCAGATTTACGCTGCTGGCGGATCTGG
CTGCAGCGCTGATGCTTCCTGGTCGATCGTGCGGTATTGCAGATGTCGCAGTGATTTGGCAGGTCAAGCGAGTGGCTGGC
CAGCCTTGGGCGCGCCCCTGTGGTAGCCTTCACGGCGCCAACTTCGGGGGTTTCTACTTGCATGTCGTTTCTCCTTGGGG
TTGGCCGGCGCCGGGGAGTTGCAGCTCCTCGGCGCCACCTGGTTACTTGATGCGGTACTGCTTGCCGTCTTCGATGACGT
AGAACTCCACGTCGCTCATCCGATAAACACCGCCTGGCCCTCCGTGAACGTTGTAATCACCATAAGGAGCCTTCCCCACG
CGAACAGGAAACAGCGCTTTTGACTGGTGCGCGTACTCACTTTTCCTCTTGATGTACGCATGCAGTTGCTGGCCTGGGCG
AATTACACCGGCGCCACGGTGGGCGGCCTCAAAACCAAGCCATGCGGCGTGGGTTTCGACGTTTTTGAAAGCTGGGCCAG
CGGACCCATCGGCACTGGTGACGTCCATTCCTCGATCAGTTGCCCACTCTTCGAAGGCCAAAATCATTTCTATGCTCATC
TGGTATTGAGGCATGTCGTTTCTCCTCTGAGCCGCTGGCAGTTGCAGCTGCTCGGCGCATTTGTCAGTTGCCGGCCGTGC
TTGCCTGCATGTCTGTAGTGATGACCTGAACAACCTCGTCACGGCTGTCGGCGTAGGCGAATGGCAGAGAGACTCCAGGA
CGGGTCACCAGGTAGCGCTTGTGCGGTAACCGGCACTCGGCCACGGTGTAGCCGTTGTCGCTGACCCAGCAGCGGGCGAT
GACCTGGTCGTCTGCATTGCGCTTCGCCCGCCACTTCACGCCCAGTACTCGCGTAGCTGGTTGAAGATCATCTGGCCATT
CGGCAGGTAGTCGTGGACTTCCAGTTCGGGGACGTTGTCGAGGCGCAGCACGGCAAGGCAATCATCAAAGAGGCCTGCAT
CAAGGCAGCGCAGGTTCGTGAGGTTGAAGGGGAAGTCCTGTCCGTTGTACAGACCGAGCAGGAAGCGGCCGACCGTCCGG
CTCTGGCCAGATTCGCGCAGTGCTACGGGTACAAGGCGGGCAAGCGCTTGGGTGCCCGCTTCACGTATCGCGGGGCGTTC
TTCTTGGTACCGCACCAGAGCGTCGAACAGTTCATTGCGTTCTGCTGGTTGTGTTTGTTGCATGTCGTTTCTCCTTGGGG
TTGATCCCGGTGTTGCAGCACCGGGTTTCGGTTTATCCGGCCTTGGCGGCCTTGAAGGTCCAGCACTTCACCGTGGTCGG
CCGCAGGTTCGCGGCTGTGGTACGACTGTTGAATGCAGCCCGCACGGCGCTGTCTACGGCGTGGTTGTTGCTGACGAAAG
GTCGGGACTTGCTGTTGCGCAGCAGGTTGCGCAGGGTGGTGGCGTCGGCCAGCTTCTGTTTGTGCTCGGCCGCACGCTCG
CAGAACTCGTTCAGGTGAACGGCGATCAGCTCTGCATTCTTGCTGTGGTCCACAATCGGGTCATCGCTGAGCGACTGCAG
GTAATCGAATACCTCCCAGAACTCGGCGACCTCTTTCGGATCGGCGTTCACCGCGTGCTGCCGGCCTACGGCCATGGCAC
GTAATTCGCGCTGGGTGGCCTCGTACTGGCGGTCGCTCATAGGCACCACCACGCGCAGTGCGTCGACCAAGGCCATGATC
TGGGCGTGGTTCTTGATGATCCGCTCAATGCGGATCTCTCGTTGCTCGCGCAGGGCTTGTTCATGCATTTTCACCTGGGT
GCGGAAGGTCTCCATGACCTTCTGTTCCGCCTTGGCGGCCATCAACAGGAAGTGGCTCACTTCGCTGGCCTGCAGGTGGT
TGAGGTTGTCGGCAGCCGAGCGACTCTCGCTGGTCACATCCGGGCGCACGAAGTGCAGCTTCACGATGCGGGTGAGGATT
GCCTCCGATGCGACCACCGAGGCGTTTTGGCTGAACACCAGCGTGGCGCGGAAGGGCGGGGCATTGGTGTCGTTGCCTCC
GTTCTTGACCCCGGTCAGGCCAAGGCCGCGACCGTTGAATAGTGGCTTGAACTGGTCGAAGTCGAAGGACTTGGCGGCGC
CGGTCTCTGCATCGCTGCGGTCCGCCTCCAGCATCACCACCGGCATGCCCGATGTCTGGCTCAGCCAACGGCGCAGGCCG
GCCTTGGTCATCTTGATCGGGTCATCGCCTTCTTCGTCCTGGCGGCCCAGCAGTTTCCACAAGAACATCAGCAACGTGGA
CTTGCCGGCACCGGCCTCGCCGGTCACCTCCAAGAACGGGAATGACTGGAACTCGGCGCGGATCTGTTCGGCAAACAGCG
AGCCGAACCAGAAGGCGAGGGCGATGGCTCCTTGGGCGTTGAAGCAGGTCCACAGCCAGTTGAACCAGTTTGGGCGATAG
GTCGTGGCGTCTTGGCTGATCTCCAGGCGAATCGATTTCTGCAGCGTTTTCAGGCGCAGACCTTTGAACTCGAAGTAATC
CTCGGCGTTGACCCGCTCCAGCACACCACCGCGCACGGCCAGGTCGCCAAACACGTAGCAGCCGTGTTCTTTGCTGTAGC
CGACGTAATCGATGGTCTTGACGGTTTTCAGCCCGAACAATTGCTGCTGCATGATCCGGTCAAGCTGGGCGCCGGTACCG
GTGAACACCGCACCGGCTGCCATGCCCAGCAGGCGTTTCTTGAACTCACTGGCCGCGGCAACCTGGCCACCGGTAAAGGT
GTTTAGCACGCTCGGCTCGTCGTGCGGAAAATCCACGCGGAAGTAGTACCAAGACTCGTCCGTCACTTCGTTGCGCTGGA
AGTACAGGGCCAGTGGGAAGCAGTTGGCGATCTCGATCACTGCCCCGCACTGGCGCAGCGCCTTGTCGCGGCGCTGACGG
TCCGTGAGTACCAGGTCTTCCTGGCGCTCGGACTCGTCCAACTGCTGCTGCGCCTTGTTGAACTTCTCCACGTCCATTTT
GAACCAGTAGAGGCGGTTCTCGAACGAGAAGTGAAATTCCTGGCGCTCGCGCCAGTCGTACATCAGCACACCTTTCTCTG
CTGCACTATCGGCCAGCAGCAGGCTGCCGTGATAGCGGGCTTCGCGCAGGTCCACGTCGATCTGCTCTTGGCGCTTGTCT
TCATCGATGAAGTGCCAGCGCTGGTGCAGGTCGTTCCAGTCGACTTTTCGCCCATGCTGCGGGATTTGTGCTGCCAGGCA
GGTGTAGCCGAGGTCACGCCCCATCGCAGCGTGCTTGCGGGTGTAGCGGTGTGCCCCAGGCTCGTTATCCAGTGCCCAGA
TCAAGCGTGGCAGCTTCTGACCCGCTTCGCTGCGCTGCTTGGCCAGTTCCTTGAGTGATTCGAACGGGAAGGCGCCCGAA
CTCATGGCGGAAACAGCGTCGACCTGGTTGTGCACCAACGCAATGGCGTCGAAGATGCCCTCGACGATCCACAGCTCTTC
CACTGTGGCCAAGTCAACACAGGGCGGGCACCACCAGTACCCGCGTGGCGATTGGCCTGGCGCGAAGCGCGCCTTTTTCT
TGCCAAAACGGTGTGGCTGATCGATCAGGCGTTCCCAATACTCGCCGTGTTCGAGCTTGAAGCGCACAGTGGCGCTACCG
ATCCCGAGTAACCGATCCCAGTAGTTATCCTGGCTGTACCAGCCTTTCACCCTGCCCAGGTCGAAGCCGCGAGCGTATTG
CATGTAGGCGTCTGCCGACGCACGCGGAGCCGCCTGGGTGGTTGGAAAGCGCTTGCTGTAATCGTCGAAAATGTCGTCGT
ACAGCTCTTTCACATGCCATTGGTCGCCACATTTACCGCGACCGCATTTAATGAACCATGGCTCGTCCTGGCGCGAGTAC
AGCTCAGGCTTGCCGCAGGTCGGACATTTGCCTTTGCGCAGATACTGGGTGTGGGCAATCGGCTTGAGCCCATAGTCGTC
CTGCAGGCGCCGCAGAAGCTCTTCACGCAGGCTAGGTTCCATCGGTTTACGGCTCACCGCGAACACTCCCCATGGTCCGC
CAGTTGCCTATGCAACTCGCGGCGAGTGCGGCTGATACCAACCAAGTGCGGGATATCCCGCAATACACGGGGCCCACGCA
AACCAACCGGTACATCGCGGTAGCGATCCGAATACCATACCTCGGCCATGGTGGTGTCGAACTGGGTGTTGAGCCACAGC
AGATAATGCTTTGCCTGCTGCCTGTCGAGTTCCAGTTGGAGGGTGATCTTGCTCATATTGGCCACCAATCGAGTGCAGTT
TCCCCTTACCCATGTAAATGGGCATGCGGTAGGGGCGGTTACCGATTTACTTCGAGGTGTTGCGAGGGTTTAGCAAGCGT
GCGGGCAAGTAGCGCGCGGGTACCAGGTGATGTTGCTGGGTGCGGTTATCCAGCAAATACAGGACGGGCCGCAGGTGGCC
ACTGCCTAAATACATTCCCAGCAAGGTCAAGCGGTTGGTGGTCCAACCCTCAAATTCAGCAACGGCCAGTTCGGCGATAC
GGGGGGCCAGGTCAGTGGGCACCTCCAATGATTGCGCAAGATAGCGGGTGCAGTTTTTTAGTACCTGGCTGTCGCCAGTC
AGGTGTTCGCCGCGGTGGCGGAGCAGGAAGACAACCGCGGCCTGCTGCATGGCAGTGCGATAGTCGGTCTCGGGGTTGTT
GGTCAGGGCTGTGGCATTCATACGGTTAAGACCTCGTCCAGTTGGTCGAGCAGATCGGGGTGATCGCTGTCGGTTTTCAT
TGCCTGGCGGCGCATCGCCACTGGCGCTACGGGTAGCTGCACTGAAGGGTTGGGCATGCCGCTGGGGCTCATTTCGTGGG
TCATTTCGAACTGGGCTCGTACCGACCAGCCGCAGCCCTCGTTAACGCATTGCAGATAGGCGATGCGTAGGAAAATGTGC
GTGCCTTCGCTGGTTCGTATTCGCATTTTGCTGCTGCAGTGAGGGCATACCAGCTTGTAGGTGCTCAATGCGGGCCCCCT
GTACTGTGCAGCTGGATCGTGGCCAGCACTTCGGCCGTGCGTGCGGCCAGGTAGCGCTTGTGCGCTTGGATGATTTCCTT
GGCTTCGGCGCCTTCGATCAACCCGTCATCCAGCGCCTTTGCAATGATCTGGTCGACGTAGCCGCGCTTGGCATCGGTCT
TCACGGAGCGCCGGTAGAGTTCAACGTTATCCAGGGTCTCCGGTGTGGCTAGGGCGACGAACATGCCGCCGTACATATGC
GCGATGTACTCAGGAAGGAAGGTGGTACCTGCCGCTTGCTCTAAGCAATGAATCTGGTCGTAGCTCAATGGTCGGCTACC
GGCGTTTTCGTAGACGTGGTTATCCAAGCGCTTCAAATCGTAACCCAGGCGCGCCGCAGCGCTTTCACGGCCGCCAGGTA
GTGCGCAGATGACGGCGCTGACTACGTGACGAAGAGACTCTAGAACGGGGCGTTTCATGTTCTGGTTTCCTCTTGAGGCT
CAACGCCATACCTTTTGGTCTCGCCATTTTTGATACCTAGCAGCACGGCCGCACGATGGGCCTCCCCACGACGTCCCTTC
TTCCTACCGTTGAGCAAGTCGCTAACTAAATTCTTGTTGAGGCGGTGACGGCGACAGAACTCAGCGATCGACATTCCTAC
TCGATCGAGGTTTTCGCGCGCTTGATCAGTCGTGAGTGGCGTGTGCATAGTGGTCATCTGTGTTCAAACGTGTTCATGTA
CTAACGATTATGCATGCTAATGCGTGCATGTCAAAGGATATTGTGTGCAATCGTGTGCAATTGGTGAGCGCCTTCGCGAA
GAGCGCGAACGTTTTGGGTGGAATCAGGAAGAGCTAGGCCAGCGCGGCGGAGTGAACCGCAATACCCAAGGCAAGTATGA
AAAAGGGGAGAGAAACCCCGATTCCTCCTACCTGACGGCAGTGTCGAGCGCGGGGGTAGACGTGCTTTATGTGCTGACTG
GGCAACGTGCGCCTGTGCCCGTTGATGGCCTGAGCAACGATGCATACGAACTTGTGCAGCTCTATCAACAAATCAGTGAA
GCTGACCGTTCTGTGCTTTTGCGGATGGCCTGGGCCTTTGCCAAAGCGAACGCTCAGCCCTAGGTCATGCTGGGTTCAGC
CCCGTGTACCCAGCTCTGTGATTCGAGCGCGCCTTACAACACCTGTAGCATTAACCCGCCACCGAGGCTGGTGGAGGGCG
CGCAAGGATGTGGCTCTACCAGAACACCTACAAACACTGGCGACTATTCTATTAATGAAATTGAGTTGTCGTACGTAGTA
GGGCTGGTGGCGCGAGTTGGTGTGCTGAGAATGCGTAACTCCCGGTCGTCTTTCGTGGTGCCGTCGGTACCAGGCAACTG
CTTAGGGTATGGGAGTACGCAGTATGGAAAACCTTACTCAAATAGAACGCACTATCATTGAGCTAATTCGCCAATTGGAC
GAGTATCAACTGCAGGATGTTTTGCGTATTTTAGAGGCGTTGAGCAGGTGCAGCGTAAAGGATAGCTAAGATGGGCCCCG
ACTTTTGGTCGGGGCTTTACCTCACAGGTATTTGTGGCGCTCTTGGAGTTGGGTTGCAACTCCGTCATAGCCAGGGAATA
TTCGGGATGATTCGTACCCGAGCTTGTCAAGTATCATACATGCACGCTTCGCCTCGGAGCATGGGATTATAAATTTTTTG
AAGATTTGTGGATGTTGTCGGAGGTCATTATTGTCGGCTATTAGTTGATCGAGAGGACGCCTGTCTACGAGTGCAGGAAG
CGTTCCTTCAAAAAAATTTCTCGCATGGTTATATTTTGAATCTCTTAATTCCGGCCATAATGTAAAAAGTCCTTTTTGGG
CGTTTAAATTAGGGTTCTGCGAATAGTGGGGTGTAATGAATTCAACGTTAATGCTATCTACCGTGGGCTTAAGAGAAGAA
ATATATTCTTTATTCAGTGCCCATATGGCTAGATTTCCCTTTTTTTCGATAGCCCCTCGAAATGCGAAGTACGCTGATAC
GTAGATGTCATATGTCCAGTCAAGTAGCCTTGTAGGGACACCGTAATGCTGTGCTAGTGCAGCGGTTTCATGCAGGTCAG
AAGGTATCCATACGTCCTGTTGGTCGTGGCGGATCAGATCTACGGTATCAAACTCTTGAGCAAGGTTTTGTCGCACGCGG
ACAGACGCTGGGACTTCCAGTCCTCGCTGGTCCGCAAGTCGATAGAATGCACGAAGTAGATGGTATTCTGCATGGATTTG
CCAGAACTGCCAGTCACATTGACCTTCTGGCTTGCCTTCGCCAGACATCCGCCAAAGCTGTTGTTTTAATTCCGCTCTTA
GCGCGGTTGGTGTTAACTCGTAGGATTCTTGAGAGTGACCTCTGAAAATAAATCCGCTGAGTTCTGGGTCATTCCCCCAA
GGACTGATAAAGTCAAAAAAATCATCAGCGGTTTCAAATGTTTTTACTTGTATCAAGATCGCTCCCTGCATTCTATAGTA
ATAGAGGTTTCAGTAGGTCAATACTAGTCCAGTCTAGCTCTCTCGGCGTGGTCTGGTTGCTTGCATCCAAGTGCCTTATC
GTATTGGAAAGCGCTCGCGCGCGTCTACCTAGCTCACTGCGCGCGATGGTTTCCATCAGCCTATTGACGGTGTTTCTTGC
AACTTGCTTTCGAGTTCGAGGCTCGTCGTGTAGCCGCCGTCAGCTGTAAAGCTGTGCTGCACGTTCCCGCCAAACCAGAC
GATCACCTCGACCTCTGATTTCACCCCATGCATCGTATAAGTAAGCCCTGGGATTAAGTCCGGCCGTCCCTTACCCAAGA
TGTAGTTGAGCGTGGCAGATCCTCGTTGAATACGGTTTAGTTCGGCACGGGCGGCGCGTAGGGCGGACTGCCGACTACTG
TAGGTGTGGCGCAGGTCTTTGAGGTTTTCACCACCGCCGGCAATGGCCTCCTGTTTCTTTGCGCTGTTCACGTCATAATA
GTACGTCCGCACCCCGTCGTAGCTATCACGGTCGGCCTGCATAAAGCGGTGCTGGTCGCCATCTGCCCGGGTCAGGGTAA
TGTGAGGAAGGTCCAGCCCACTGGCGGTCTTGCCGCCCCCGGCCGGCATGCATATCAAGCAACCTGCTTTAACGCTGGCC
ACCGCGTCGAAACCCTCGCCGAGCCGCGTCAGCAGGTTGGCATCAGACTCATTAGCCTGGTCGAGCTGTGCAACTGGCAG
GCTGGTCAAGTCGCTTGAAATCCTTGCCGCTAGCCCATTGCTGACCGCGATCTCGCTCAAGACCGTACCAAGGGTCGTCT
CACTCCAGCTCCGTTCTCGCTTGGTCTTTAGCCCCTTACGCAGGTCCGCCGACCGGGCGCGGATGCTGAGCACGTCGGGC
GCACCGCTGTGTTCGGTTTCGTCGACGATGTAGCTGCCCTTATCGACAAGGCCGGTGTCACTCCAGCCCAGCCACAAGCG
GACAGTAGCCCCCCTGGGTGGAACGGCCAGCAGCCCGTCGTGATCGCTAAGGGTCAGGGTCAACTGGTCAGCCTCGAGTC
CCCTGTTATCCGTCAGATCCAGACTCATCAGCCTCGGTGCAATAAGCCGCGCAATGTCATTGCCGTTCACCGTAATGCGG
AAGGCAGGCACCGGGTAGCTGGCATCCCGCTGCAGGCCGTCCCGGTCGGTGCGCAGGTAGCCAGTGACCTTGCTCAAGTC
GATGTCTATCATTGCTTTCCTCTGATGAAGTTCAGTCCGCCACTGATACTGGAGCCAAGCAAATCGATGCGCCCGTCATC
GATGCGCTTGAGGCTCAAGCTGAAATCAATGCGCCGAGCGGCACCGTCACGGAAGAACACCGTACGGTTGTCGCTCAGGC
TGTCGATCACCCACAGGCCGAGCAGGCGCCCAGTGCCTTCCACCAGCGGCCAGGCCTTGCCGGTATCAGCCATCTGCCGC
AAGGCATCGAGGCCAAGCGCAGAGCCGGCTAGCTCGGGCAGCAGCAAGCCGGGGAGGGTGATGGCATCCTCGCCACGACC
CAGAAACTGCCGGGCAGGTTGCGCGCCGATCCGGTTGTTGGCGGCATGGCGCCAATCGGTCTGGCGTTGCATTTCTTGAT
ACGCCAGGGTGTGCAGGCTGAATACGAACATGCCCAGAGCGAGCATCATGAGGGTTACTCCTGGTCTGATAACCGACTGC
GCCGGCGGGCAGCCTTTTCGATGTCGATACGGGAAAGCTCAGCCCTTACCGCGCGGGCAATGGCGTGAGCATCCATACCT
GAGGACGGGTGAATGTTGATCTCGTACCGGTCGTGGCTTACGTAGTTAGCGGCGGATGCAGCACTGATCGGCGGCCTGCC
ATCGACAGTGATGGGTTGCGCGCCTGCCAGCGCCGGTGTCGCGCCGTTAAGTGCGAACGTGCCTGCCTGAGCGACCTGCT
GGCCAAGACGGTCCACCGCCTCAAGCGGTGACTTGGCGCCGCTGGCCAGGCCCATCGCCAGGCCCTCTGTCGTGAAGCCC
CCGAGTTCCGCGAATACCCGTGAAGGGCTGTGTATGCCCAGCTTTTTCTTGAACCAGCCAATGGTCGAGTCGCCGAGGTT
GGCGACGGATGCCTTGACCTGTCCAAGCCCTGAAGTGAAGCCATTCACCAAGCCACCGGTGATCATGCTGCCAAACTCCA
AGAAGCGTGCCGGCAGTCCATCCAGATAGTTGAGCGCCGCAGTGAAAGCATCCTGCAGGAGTCCCATCGGGTCGAATGCT
ACGAGCAACGCACGAGCGTGCGACAGGCTGCTCTCCACTGCTTCGCTGATGGAGTTCCAGATTTCCAGTGAACCGGTACG
CAGTTCGCCCCAGTTTTGATAAATCATGTAGGCGGCTGCCGCCAGCGCCGCCACGACAGCCGCGATCACCAGCACCACCG
GGTTTGCTGCTAGTCCCCAGAGCGCAACGCTGACCACTCGAATGGTGGTCAGCAGCGCTCCCCCCATCACACCGATGAGT
TTCCCCAGCACAGGTAGGAGTCCACCGCCCTTGAGGCCGAGCATGGCCATACCATATCGAATCAACACGAACGGCCCGAG
CACGCTGGCCAGCGCTATTGTGAGAGCGCCCATGGCCGCGACGACTGCCACTACCACCGCCAGCACTTTGACCAACCCTG
AAGCGAGTGCAGGATTTTCCGCCGCCCAGGCTTTGATGCTCCGTACCGCCCCGGCGACGGTCTGGACGATGCTGCGCAGC
GGCCCATCCTGTTGTTCTTCAAGCGCGATGCCGAGATCTTGCCAGGCGCTGGTCAGCGCATCGATGTCGCCTGCCAGGTT
ATCGCCCATGATCTTTGCGGTGCGTTGGGCCTCGTCCTGCGTATGTTTCAGCGTCTTGATAAAACTCTGCAGCTCGCCTG
ACCCTGCTTTGGAGACAAGCACCTGCATGCCCGCCACCGCTTCTTCACCAGCAATCGCCTTGAGGATACCGGCACGGTCG
GCGTCGCCCATATCGCGGGTTTTTGCATAAATCTCTTTCAGTACGGTAGGCATATCGCGCAGGTTGCCCTGCGCATCTTT
GCTACTCACTCCCAACTCTTCAAGCGCTTTTGCTGCAGCCTTCGGCGGAGCGCTTAGCCGACCCAGGATCGACCGCAACG
CGGTACCACCCATGCTTCCCTGAATACCGGCATCACCAAGTTTACCGGCCATCGCCGCCACGGTTTCAAGGTCTTGGCCG
ACACTGGAGGCGACTGGCGCCACATATTTCATGGTCTCGCCGAGCATCTGCAAGTTGGTGTTGGAGCGGGTGAACGTCCC
AACCAACACATCACCTAAACGCCCCATGTCGCCCGCTTGCAGGTTCATGCCGGTGAGAATGTTGGACGCAATGTCGGATG
TCTCGGCCAGGCCGCTGTCGCCGGCTTTGGCCAAGTCCAGCATTCCAGGCATCGCCAGGTAGCCCTGGCCCTGTGCAGCA
TCTGTAGCGGTGAATTGCGTCGCGGCGCCCAGCTCCCGCGCTTGATTGCGCAATGTCTTGTAGTCGGTACTGTCCTTGTC
GAGCCGGGTCAAGGCCTGCACTTTGCTCATGTCGGCATCGAATTGCATCCCTGGCTGCATCATTCGTGCACCGGCATAGA
GGGCAGCGCCCCCTGTGGCCAATCCGGCGGCACCGGTTCCCGCCAGGCTCCCAGCCCGTTGCTGCGCTCTGACTAGGTCA
CTCTTTGCCCGCGCAGCACGCTGTTGTCGTGCTGCCAGCTCCGCAAGCCGCCGGCTTTGCGTACTGATCTCCGAGTTACT
GGCCGCTATCTGTGTGCGCAACTGACGCTCATGGCTCGAAAGGTTGCGCGTGTTGATACCAACCCCATGCAGGCGTGTAC
GAAGCTGCTGCAGTTGGGCAGACTGGCGCTGGTGTTGTTGGCTCAGACTTTGCGCCTCACGCACGGCGGTGCGCATATCG
CGGGTCATGGCTTGCATGGGCGCGGCGCTAGCATTCATCTGCCTGGCCAGTGCCCTGACGCGGTCTTGGGCGGCGCCCAG
TGCGCGGGTTGTGTGGCGGGCTTCGTCCAGCTGCTTGCGCCAGGCGCTCACATCCTTCTGCTGGCCATTCAGCTCTTTGA
GCCGGTCCCGCGCTGTCTTCAGTGCGCGGGCGGCCACCGTGCTGCCTCGGTCGATCTTGCGCAGTGGCCCCGAGGCCCTG
TCGATGGCGTTAAACAGTATCCGAAGCTGCAAGTCATTGGCCATCGCTGCCGCTCCTGATCCGCGCCCGTTCTCGCCAGC
CCATCAGCTCGCTGACGCTGAGCCGGTCCATGTCGTCGGGTGACCAGTGAAAGACCACTGCTACGTCAGCCATCGCATCC
TCTACGCAACGAGGGATGCGTCGGTCTTCATCCGCTTCTGCAGCAAAAAACCAGAAACCTTCGTGCCGACGGCGAACAGG
TCGGCGGGATCGAGGCGGCTGGTCTCATATTCGTTCAGTTCACTGATACGGGGGATCAGCTTGATCAGGCTGGCGACGTC
CATTTGCAGCAGCTCGGCCAGGTGCAGGCCGCGTAGCTCGCCCGAAGTGGGTTTACGCAAAGTGACCAGGGTGATCTCGG
TGTCGCCACGTTGGATCGGCGTGTCCAGCTCCACCTGGTTGTCGTTCAGCAGCTTAGGGTCAGCGGTTTTCATAAGGGCT
CCAGAGGGGTTAGATGCCAAGGGCTCGACGTTGATCGGCGAGCATGTCGACCCCGTCGATCACTTCGATAAAGTTCAGCA
AGTCGATTTCCACCAGCACTTCGCCGTCGACGGCCAGCTTGTAGTAGCTGCAGGTGGTGGTGATGCTGTGCTCGGTGTCT
TCGCCTGGCTTTGCCTCGCCCATCTCGATGGTCTCGTGTCGGCCACGAACGACCACCTCCACGGCGGTGACATCACCGGT
ATCGTCCTGCTGATAGCTGCCGGCGAAGCGCAGCATCACGCCTGCGGCCTTAACGGCACCGAACTGGCGCAGCACGATCA
GGTCTAGCCCACCGGTTTTCCACTCGAACTGTATGCCGTCGTCGGAGTAGCCCAGGTCGGCTTTCACCGGACCATTCATG
CCGCCCCCACGGTAGCCCTCCATCTTGCGGCTCAGGGGCGGCAGAGTGCAGGACTTGCAGACACCCAGGTAGCTGGTGCC
CTCGTTGAAAAAAAGCATGTTCTTGAGTTTGCGCGGCATGGCCATGGTGGCGGTCTCCGTCAGCTGTTGATGCGGCTGGC
GAAGTCAGCCAGGTAGCGGTCGGTGATGCGCTGGCGCAGCGTCAGGTCTTCCAGCGGCGGTACCGGGGTGTAGTCGTAAT
CGATGGCAAGCTTGCCGGCCTTCAAGGTTGTGGCGCTGTTGGCTTCCTCGTCGTACCAAGCACTGCCGCCGAGCAGGTAG
CCGCCGGCAATCAGCTCGCGGAACTTGGCGTTGATACCCTCAAGGATGTCGCGCACCAAGGACGGGTGCATCGGCTTGTC
CATTGCCCACATGTGCGCCTCGGCCATGGTGTCGGCCAGCACCTGAGCCGTGCGAGTGTAGTTCTCGAACGCGAACAGCG
GATCGTCGCTGCAAGTACGGCTGCCCCAGAAGCGAAAGCCGTCTGCGTTGATGAGCGTCGTCACCTCGTTGCTGTTGAGG
TAGTTAGCATCTGTGGCGGGGTTCTGCAGATCCCAGAAAATGTCTGCACTGATCCCTGTCACACCGCTGACCGGGATGTT
GGACAGGGTCTTGTGCCACCCGATGTCCTGGTCAATCTTGGCGCGCAGGCCCATGGCGCGGGCTACCGCTGGTGCCGTAA
CCATGCTGTCGCTCTCAGTGCTCCAGTGCTCGAAGTCTGGCCAGATAACCATTAGCTCGCGGGCACCGAAGTTGTCGCGA
TACGCCACAGCATCTTCTTTGGTCTGACAACTCGATGCACTGACATAGGCGAAGGCACGTAGCTGCTGGGCGATCGACAC
CAAAGCGGTTGCAACCGGCAACGTGTCGAGGCCAGGGGTGCCGAGGATGCGTGGCGTGACCTTGAGGCGGGTCTTGGAGG
CCAGGAGGGCCTTCATGCCCGTGTACTTGCCTGTCTCGGTGGTGGTACCGATGATGTTGCTGGTGGTCTCTTCGTCAGTT
TTACCGGTGGATACACGCACGACGACACATGCAGGCTTGGTTTGATCCGCGATGGCCTGCAGGCTTGTCGCGAGCGTGCC
GGTCACACCTGCCTTGCCGATGGCGCTTTGGACGTTGGTGAGCAGAACTGGGGTGTCGAGAGGAAAGGTTGCAGGGTCGG
CATCGTCTGCAGTACAGACCAAGCCGACGACAGCGGTGGAGATGGTGCGGATGGGGCGCACGCCCTCGTCGATTTCGAGG
ACGCGCACGCCGTGATGGTAACCTTCGCCCATGGGGAGTGCCTGTATGGTGGGGAACTCGCCACAGGCTGCCTCTCTACC
GTGGAGAAGGCGAGCTGAGGGGGTTGTAGACAGATGATTTACATTCGGCGCGGGTGTGAGCGCATCAGTTCCGAGATCCA
TGTCGGGGCTTCGGGCCGGTGCTCTTCTTGCGGGAATTTCCCGCTCTGCGGCCAATCCCGCAGTCGCTTACGGTAGGTTT
GAAGTTCTGCGTAATGCTGCTTGAGGAGGCTCGGCTTCAGTTCCGATTCCAGCTCATCACGATGCCTGGCAACCATACCA
TCGGATGCCGCAAGCTCTCTATCACGCCAAATGCGTTCGGAAGCTGCCATCATTTCAGAAGTAGGCGGCAGCGGGTCTGC
AAGGTACGGGCGCCCAGCGTCATCAGCCAAAATCCGCTGCCCCAGCGCTTGCCCCGCGAACAACTGGATGTACTCATCAT
CGCTAACGGTTACCGCGCCTGGTGGAGGCATCCGCTTGCCGCCCAACCCGGCATCAAGTACATCAAAACCAAGACTGTCG
GCGTAAAAGATCTTCATGTCATCGTCCCCAAACCCGAATTCGTCCGGCCAAGCCGGGCGCTGGTCCTACCGCGCCTGAAG
ACAAATAGCGGACGTTTGCCCGTACCACCGAAAGCGTACTGTGACTGTTATCAAATGCCCAAAGTGTGGCGGTGTTATCG
CCCCAGCCCGATGGGTTGCTTTCGCCCGCAAAGCCTCCAAGAATCTCATTGGGAAACTGTATGGGCAGCGAGACCGTCAT
GGTGCCTGTTGCATCGCTGCCTCCCATCACCCACTGCTCGATCAAGCCGCACGGATGCTTCACAAATCCAGCGTCAGAAA
GCAGCGACATCCCACTACCGCCGTAAGCAATCCAGCCAGCCCCTGAACTGACAAACTCGGATGCAACGCCCGCTGTCAGT
TGGATAGATTTGCTGCCAGTCCCGTCCATTGCGTTGGGTCCGCTGAAAATCGTCGGTGAGGTTACCGTGATCGAGGTCGC
CCCAGCGGCTGCTTGAATGACAATCTTGACACCCGGTGGGAAGGGCGCAGGGTCAGGCAGCTTAAGTACGATGTTGGTCG
TGGTGCCTACGACGTACTTGCCGAAATCATCGGCGCCAAGCGTTGTACTTTTGGCATAGGCAACGTAGCCGCGCAGGTTG
CCTTTCGCTCTTAGAACCTCTCGATCCACATATTGCCGGGTAGCCAGAACGATACTGGGGTCGATCCTGAGCGTAACGTC
AGCGGTATTGCCGAACAGAATGTGCACCCGGATGGTCTGCGTGCGACCTGACCCTTGTGCTAGCAATGGCTTGTAACTGG
GCGGTGGCTTGGCCACGGCGATGAAGTTGCCCTTGTCATCCTCCAGGGCCAGCTCCCGAATCCACCAGCCGCCTACTTCG
GGGGGCAATACCAGTTCGGCTATCAACACTGCAGGGTCAGTCGGGGATTCGTATAGAGCATTCAATTGCGCGCGATGGAC
CTGCCGGACCAGCTCGGTCTGCTCTGGATCCGGCGTGGGCTCGGGCGTCTCCGAGGGTCCGCCGCCGGCATCGCCGATCA
GCATGTGGGATATGTTCCACGGCAGGCCCAGTGCGGCGGCGTTCGCCTGCTGCGCAATCCCGACATTCGTCAGGAAACCG
CCGAATTGCGTTGATGAATTAGCCATTTGGGTAAATGTCCAGTGCGTCCAAGGTGTGTTCAAAAACGCCGTCGAAGCCGT
GTAGATGCACGTCAATGTCAGGCGATTCCCAGGGGTAGATTTCCAGCACGTCGCCGTCGAGCACGGCGACGCCCTGGAAG
GCTGGAAGCCGGGTTTCCAGGCTGATGTCAAGGCCGATCATGTGGCGGCTGACAGGGCGAGCGTCATCGATGAGCCAGCT
CAATTCCTGATAGGTTTCTTCGCTGATTCCTTCCTCGGAGACGCCGACCCTTACCGCGAAGGTGCCGGGTATGCCGTGGG
GCTCGGTATGGAACCACTCCACGATCTCGATGAGGTAGCCCAGTGGCTCGACTACCCGGCGCAGCGCGCCGATGGTGCCT
TTGCATGAGTGAACCGCAAATGATGAGTGGATCGCTCGGCGTTTGGCGGCTTCGGTCCAGTGACTGTCCCAGCGATCAAC
CGAAAATGCCCACGCCAGGTAGGGGAGTAGTGCAGTCGGGCAGCGTGCCGGATTCATCAAGTCGCGAATAGGCACTGGTA
CTCGCTCAATACGCTGGAGCGCTTCGGCCGTGCGGCGCTCAAGGGGCACAGCATTGTCAGGTAGGAGGCTCATTCGTCCG
TCCCCTGGCTTAAGGTCACGGCAGTGCAGTAGGGGGCTTGGCTCTCTGTCGCGGTAACGTCGCTCCAGCTGTCCAGCTCG
ACTTTACGCACGCCTTCGACATGCAACGCCGCATGGATGGCAGATTCCGAGACTTGCATGCCCAGCCGCCGGCGCTTGTG
GACGTAGGCCATAAGGCGCTCATGTGCGGCTTCCAAGACCGGTTCAGCCTCGGGACCACGTGTATTCAGGTACAGCCGAG
CAGTGACCTGGTAGGGCAGGATCTCGGCGCCCTGCACGATCAGCCGATCAGCCACAGGGCGACGGTCTTCGTCGTTCAAG
TAGAGGTGAACCAGGTTGATTAACGGTTCGTCTACTGATCCGTCGCCCAGCATGGCCTGTAGGGTGACAACAGCTACGGC
GGGTGATGGACTCGACGCCGTGGCATCGGCTACCCGGCCATCGGCCGCCCGTGCATGGAAGATGTAGGCATTGCGCGGAC
CGGCAGTGCTCAACCCCTCGAACGCCATCTGCGCTCGTTCGCGCAACGCATCGTCGCTTTCCAGGCGCTGGGGCGTCGGC
GGGACCGTTTGGCTATCGCCGGTTTGAATGACCAACCGCTTCACATTCATGTTGGCAGCGACCTGGTCCAAGTCATTGCC
ACGGGCCGAGCTGAGCAACACCGCGAGTGCCGCTTCATTCACCCGTTGCCGCCAGACCATCTCCCGGTAGGCATTCTCTT
GCAGCAACTTGGTGATGGGCTCGGAGTCAAGTTCCAGCCGACTGGCGATTTCCGCGCGCTCAGCTTCTGGCCAAAGGCTG
ATGGCGTATGCCTTACGGTCGGCAAGGATGCGCTCATAGTCGATCTGCTCGACGACATCGGGTGCCGGCAGTTGGCTCAG
GTCGATAGGCAAGAACGTGTTCATGCGGCGCCTCCAAGTTGCAGCGGCATACGCAGGTTGAACGGCTGATTGTGGTCGAC
CAGCACACCGGTGAGGGTCAGCTCGGCGTGGCCGTCGAGGCTGTTGTTGTCCAGTTGGACCCGCGCAAGCCTGATCCGAG
GTTCCCAGCGCATCAGTGCCATGGCGGTAGCTGCGTACAGTCTCAAGCGTGTGGCATCGTTCTGTGGGTGGTCGATCAAC
TCAGGCAGCAGGCTGCCGTACTCACGACGCGCGATGCGGGTACCCACGCGAGTGGTGAGGATGTCTTCGATGGACTGGGC
GATGTGCTGAAACCTGTCCAGCGCTGCGCCGGTATGCCGGTTCATTGGGGCGCCCCAGTCTTGGCAAGCCCATGCGTAAC
GCCGTCATGTACATGCTTGGTAAGACTGATGCCGGCCGCGATGACGTCGACAGAAACCGCGACCGTGCCGGTGACCTGCT
GATTACCGGTCTGGGTGTAATCGCCCTCATGGGTGATCGGGCCGACGATGTGGATGCCGCCAGTGCTGGTCAGGCGGGTA
GTCCCGCCATTCGGCAGGGTGGCATTGAGGTGGTGAGCAACGCTGTCGTACTCAATCACTGCTCCGTCACGATAGGTGCG
GCGATGCAGCCCAGCGCGGTCGCCGTTGGCGGCGATTGCGTCACTGAATAGGCCGGTGACAGCCACGCCGTTGGCCAGCT
GACCGCTGGGTGATAGCAGCACAACCTGCTCGTTTACAGTAGGTGGGTCCCACTCTTGGTCATCACCGGCGCGCGAGGCC
ATCCAGGGCAACCAGCTTGTCAGGATGCCGCCGCTACGGACTTTTACCCGTGGCGGCTTGAACTGCACCTCGGCGACGGT
GCCGAAACGGATCAGGTTTTCGAGGAGACGATGAAGCGTTGCGGAATCAGTCATGGCGCTGATGGTCGCGCGGTGCGCGA
CCTATTTCAGCATCATGCTCTTGTTGCTGGGCGATCTACAGGGAGATTAAGCCTTTGCGACTTCTTCCTTGGACGGAGGG
ACCTCGTTCTTCTTGAATTCGTGCCAGACCTTGTCGTCGAAGAATGTCATTGAAACGATATGCTTCTGTAGAAGGCTGAT
GCTGAACAGGCTGCCAATTTCATCAGGCCGGCTTCCTTTGGCAGTGCAGCGGTCTTCGGTGCCGTCATCGATGCCGGCAT
TTGAGGCGTGTTCCGCCTTAATGGCGTCGTAGACCTTCTCGTAGGGCGTTGTGAATTCGACTGTGAGCCGATCCTTGTCT
CGAAAACCACTATAGATAGGGATGATCGAGAAGCCTTCGTCGTTGTTGGAGTCATGGTCCTGCAGGTTACCGAAGTTCTT
GACCCAGCCGATGTAAACCTTTCTGTCTTCCATGCTGAACATGTACAGGCGTTTGTTGAACAGTGAGTCCAGAAGCAAGG
CCTGGTGTGTGCTGGTGGGCAGCATGGTTTTCAGGATGAAGGAGCGCGTGAGGTAGTCGTTCTTCAGTCCATGCCTGTAT
TGAGTGATCTTGAAGCGCACTTTAGCGGCCGCGTAGGCGTAAAGGGGGGCGAGAAAAATGGCGACGGACAGCGTTGAAAA
CAGATGCTTCTCATCGGGTTTGGTGAAGCCTCGCTCAGCTAGGAGATCCGTCAAACCGCAGAATCCGTTAGTCCACCCTT
CGAATACAAGGATTACAACCAGCCACGGCAGGGTGAGAAGTAGTCCCCTCATCGCTATGTGCAGGTACAGCGACTGACCT
TCGTATTTAGCGATGAGGGTCTTGTCGTAGAAGTTATATTTGCAGTAGATGAAGCCGCAAATCAAGATCGGTAAAACGAG
CAGGAAACCCATTGAAATACCTAGTGGGGCCTAGAAATCGCTGTCTTGGCAGCCTCACAGGCTTTCGCAAAGTCAGCATC
ATGCAGGGCGGTCGATGCCGAGATGGAGACGGCGCCGTGATCGCTGACCTGTACCTGCTCCGCGACCTCATTGAGTTGTC
TGGCGATGGCCATCGACTCTGCGGAGGGTGGGGAAACCCATTGCAGGAAGGCTTCCAAGAATTTTTTGTCGCTCACAGTA
ATCACTCCTCTGTTCCAGGCAGGGCCCGAACACGTACCCCCCAGATTAGCAGCAAGCTCGCAAAGCGCTGCTAAGCCGGG
TGCGAAGACTAGCATACCGCAACGTTTGCATCTAAATAGACAGATGGCTGGCCAGGGTGTTTCGGATCATTTCGAGATCT
GAGTCAGTCAATCCCAGCAGTTCGCGCCGGTTATAAGCGACGGCGCGTGCGTCGGGGGTGGCTTTGTCCCTCAGTCCGAA
TTGATGGGTACGCGCAATCCTGGCGATTCTGCCGGAAAAGCCGACCGTCGCAGCTGAGGCTTGGCCCCTCGCTTTTAGGT
AAGTTGCCGTGTGCAGCTTCTGAAACATCTTCACCTTGCGGCGCAAACGACCCCGCTTGCCCCGTAGCTGTCTGGGTTTG
CGTGGAGCGTAGGGGGAGCCGTCAGTGTTGCGCTGAGCAAGAATCCGCTGTTGCTGGCTGCGTCGTAGTTGCTGTGCCAC
GGCCCTGGCGAGTTTGGTTCGCGCGGCCGGCTCGATGCGTTGCAGGAACGGGCCAACCCAGTCTTCAAGAGCGGTCAGGT
TAGCCATGGCGAGTACTCTTAGGATGTGGCCTTCCCTGGTGCTTAGCATCTGGCATTGCAGGCGGCACCGGCGATACTAG
CGGCTCGCCCTCTGCATGGAGGCTGATCTCGCCTGAGTCTTGGAAAGACTCGTATTGCGGCTCGCCGGGGTGAGACACGT
CAAACGAGCCGTCATCCAGGCGCTTCACGACTACCCGTTCAGTCAGTGGCAGGGTGAGGCTGAGATCGACTTTGCTGCGG
TCCAGTATGTCGGCTTCGAAAGATAACCCTTCGGCAGACTTGTCGAGATTGGCCAGCAGCTCCGATTGGTTCACCCGCAG
CCAGCCCAGAATTGGCAGCATCACGCTGTCGGGGTGGCCGGCGAAATCGGTGAGGATGATCTGAAGGGCGTACGAATACT
CGAAGGATAGGCTGACCGCTGCGGTACAGCGGACTTTGCCGCTGTCGATGAACATCAGCAGGCGGTCGGGGTTGCGGGCG
AGGTCGGGAACGGCGGCGAGCAGGTGCTCGCGCAGGCTATCGGGTTTGTTCATGGGTCACCTGATGCTGGTAAACACGGT
CGACCTGGGCGGCGCATTCGGCCCAGGCCAATTCGGTCCGCGCTTGGTCAATGAGCAAGTCACCGTTGCGCTTCGGTACT
GTCGGCGGCAGTTGGCACGGCATCACCACCGGACAGCCACTGACGATAAGCGTCGGCGCCGGTGAGGGAGGGGCGTTCGC
GCAACCGACGAGCAGCGTCAGGGATAGACTGAGCAGCCCAATCGCGTAGCTGTTGGTTTTCATGTTTGAGGGTCTCGATC
AAGTGCTCGCGTTGGGCAAGACCTTTGCTCAGCTCGTTCTGTAGCACGAGCAGCTTGGCCTGGCTGTTGCGCTCGCGCTC
CAGTTCGGATTTCAGTTTGTCGGCAGTGGCCAGGTTCCGTCCGCTGTCTTCCACAGCACGGTTGCGCTCGTCTTGCAGGC
GGCGAATGTTCGCTTCGGCAATGGCCACCTGCTGGCGTTCGCTCCAGGCCGATAGCCCAGCGGCACATGCAGCCAGAAGG
GCGAGGGCGAGAAGGCCGCTGCGCAGGTACATCAAGCGGCCGCCAGGGCGCGGTCCTGGTATCGCTCGAAGGCACGTTCC
AGCTTCACGTCGTAGAGGTTTCGCTTGTAGTCGGCGCCGTTGTAAAGCCTGGCGACGGTCGACCATTTCAGCCCTTTGAG
CGCTTTGTGCAGGTTGGTGTCAGCTGCGATGAAACGGATGAATGCTTCCAGATGATCCGCCTCGCTGCGGGCCATGCGTT
CGACGAAGTCGTGGATGCTGTCATAACCCAATCGTCGCCAGTGATAGCCCATCACTTGGAACGCACCCCAACTGGCAGAC
TCCAGCGCGGTGACGTCATCGAGCTGGCGAGCTTGGGTGAGGCGTTGATGTTCGGCTGTGCCGCCGATGTAACCGCCGGC
TTTTGGGTTGACCAGGGCGGGATTCAGTTGTGCAAGCTCATCGGCCCGTGGCTTGTCCGTTTGCGGGTTCTCATGTTCGC
CACGAAGCAACTGCAGGCGCTTGTACATGACGTGGCGCTCGAACAGGATTACCGGCTTGCCATTAGTGAGGAAACCGAGC
CCATTTGATTCGACTTCGTTCAGCGCATAGGTGGCGGCGACCGGCACGCCCAGTCGCTGAGAAGCGTTAACCAGGTCGGC
ATGTTTGAGCAGCTTATCCGTGTCGACCCCTTGTAGGCTGGCCAGAGTTTTCGGGCCGGCTACACCGTCGGACACTAGCC
CTGCCTTGAGCTGGTAGGCCCTTACAGCGGCCTCCGTAGCATCGCCGTACACGCCGTCGGCAAACAGCGTGATGCCGTGG
TCGTTGAGCTTGCGTTGTAAGTCGCGGACCGCCATAGAGCGGTCACCGTGTTGCAGGGTCATAGGTTTACTCCTTATGGA
TGAAGGTCTTTTTCGCGGCGGCACGCACGCACTCGACGCCAAGCAGGCCAATCAGGCCGCCGAAGAAAGGCGCGGCGGAA
AGTGGAATGCCAATCAGCGAAAGCCCGTGGCTGGCGGAGAGCGCGACGGCACCGCACAGCGGTGCTTCGCTAAACAGCTG
GCGGAGTTTTCCGCCGCCGTAGATCACCCGCAGGGCTGCGATAAGTGCCGCGAGCAAGGCTGAGTAAAGGCCCGGCCAGT
TGCTTTCGAACCATGTCGCCAGAAAAGCCCAGGTTTCTTGACGGTCAGGCATGGTGGCGCTCCCGTGGTTGGGGATAGAG
GCGGGTGGTCAGTCCCATAGGTTCACCATCGGCCGGTCAGGCGCAGCTGTTTGGATCTCGGGCAAATTGATGAGCAGGCC
GGCCGGAAGGCGTGCCCCGTGGTCGGCCAAACCTGGATTGGCATCGAGCACGGCTTCGACGACACCGGCCGTGCGGCCGT
AGTGCCGCCAGCACAGGGCATCGACCGTGTCGTTTTGCTGGCTGTGCCGTTGTTCGGTCATCACAGCAGCTCCACGGTGG
TGCGGGCTGTGCCGAGAAAGTCGCGGACGGCCCAACGCTGGTCGCGTCGGTAGTCGTCGATGGTGGGGGCGGTTTCGGCG
GCATTCCTGTTACCGCTGCCGGTGGAGTCGTAGCCGCGATACCGTTCGCATACTTCGGCGCCGGCTGCGCATTCGACTGC
ACGCAGGTACAGGTACATCAACTGGGATTGGTCCTGGACCTGCTCGCTTGGCACATCAGCAAGCGTCTCGGCGCCTTCTG
CCTGGGCTTTCGAACGCCAGGCAGCCAGTTCACGGTTGACAGCAATAACGGCCGCGATCACAGCGGTTTCGAGGCGGGCC
GGGGTGACGCTGGAGTCGATCCGTAATGTCTCGCGGACTTTGCCCAGGTCAATCGACGGCCAGAACGCGTCGCTGTTGAT
GTGCCCAGCGGGTAATACGCCGCCCGGAATGAATCCGCTCATGGTCGCCTACTCTTGGTCAGATCGGCGGTGGTCGGGAT
TTCACAGCTGCGCCGATGGCTGCTGATCCACCCCGAGCCGCCGGGTGCGTGGGACGCTTGGTTAGCTGGCAGGGCCAGCG
AGTTTTTTGAGGAGTCGCTCGGCGCGCTCCAGGTCTTTCTTGCCGCCGCAGTTGTTGTCGAGCTTGATGGCGTGCTGCAG
CAGCTCGACGCCCGCTTCCACCTGGCCAGGCGAGCCCGGGTTGCTCTCGTCGAGACCCTGCAGGGTCGCCCGTGCCAGGG
CAAGTTTGAGCTTGGCCCGGGCTTCGTCTGGCATGTCCTGCTCTTCCGTGAGCAAGGCCGTGCGCAGCAGGTCGTCCACA
GGGAAAGTGCCGCCGGCCTTCTGCGTGTTGAGCGCGGCCGTGGCGACTTCTTCGGCGATCAGGCAGCCGGTGGTGCGGGA
AAAGCGGTTCGGGGTTGGCAGATTGTGTTTCAGCACATACTCAGCAATGTCCAGGCCACCCGGGAAATCACCAGCATCGA
AACGCCAAATCATCACGGTGGTCAGCACGTCATCATGGGCGCCTTGGCCAGCCTCAAGAATGCCGACGACATACGGGACG
TAATCGGGCAACAGAATGTTCTTGAGCCTGGCCTTGGCCTGCTTCGACTGCACTTGCTTGAGGCGCAGCTGGTCTTGCTG
CAGCTTTGCGAGCATCAGCTCATAGCTGGTCAGGCCTTCCATCATGGCCGCCGGCGCCGTGGCAGCCGCATCCTTGGCGG
CCAGCTTGCGCAGTCGGGTACGTTGGGCGAGGGTTAGAGACATGGTTAGACCTTCTCGATGTTCTCGACCAGGGCGCAGG
CGCCGAAATCTTCCACGACATACGCCTCATTCGACGACTGGTAGTCGGCAATCTGATCGGCGTCTGGCTCATCGCGCACA
TGGCGACGGCGCTTTTCGTTCTGGTAGTAGATCGACAGGTTGGACAGAGGGCCTACCCAGACACCACCCTCGATGAAGAA
CGGGACGTCGTACTCGATTGGCAGGCCGCCCAGGCGGGTTTTGGCGATGATGTCGTCGGCTGCGTTGGCTTCCTGGTTGG
AAACTGCACCATTTTCCAGTGCTTTGAGCTGCTTCTCGTGCAGCAAAGCATGATCAACGATCACGACCAGGTCGGAACGC
TTGCGATGCCATGGGTCCAGCAACTGGATGGCGTCGAACACCAAGGCGTCGAGGGTCTTGTAGTCGCCAGTAGTGCCGAT
GGATACCTTGTCGGCCACCTTGCCTTCGTCGATGACGCGCTCGGGCGCGCGCTCACGCATCTTCTGCAGCCATCCGACGT
TGACATCCTGGAGCAGCGGGTTAGCGGTCAGGTCGGTGTCAGCCGCAGCACTGGTGCCGTTGAAACCGATCATGATGCGG
TCCAGGCCTTGCTGCTGAGCGATCGAGCCAGACAAGCGGGTCTGGAAGTCTTTGAACTTCGCCCAGGCGTCGAGCCGTGC
GTAAGGGGTGGCGGTATCGAAGTTGGTTTTCTTGCAGGCGTAGGTGTCAGCGGTGAGCGCTGCAACGTCACGAGGTTGAC
GGCGTTTGCCAGAACCAGTGGCAGTCCGGCCTGCGGTCGGGCCATTCACGCCCAGCAGAATGGCTTCGCCCTCCGCTTCG
TCCACGCCGATGATATTGATCTTTTTCAGGAACGCACTGGATTCCTGAATGGCGGTTTCTAGCTTCTGCGCCGGGTTTGG
TGCCACGGTGTAAGTCTCGGTCACCGAGCTGACATCGTTTATTTTGGCCTGGTTGGTCAGGTAGCCATTGAAGGCGATCC
GTGTTGCTTTTTGCATGTTAGGTCTCCGAACTGGTGGTCTGTGGGGCTGCGGGGATCAGTACTCGGCTTGGATCTGCCCG
TCGCCACCGGCCACTGGTGGGCGTTGCGTCTGGGAGCGGTCTTCGATTTCGCCCAGGCGCTTGACCAGCTCGTTGAAGTC
CTTGGAAAGCTTGTCGTGGTCAGCCTGGAGCTTCTCGCGGGCGTTCTTCTCGGCGGTAAAGGCTTCGGCCTGCTCGGCGC
CGTGGGTTGCGATCTGTTCGATCAGCTCACCCAGAGCGGTAAAGCTGGCGGCATCCTTGCCTTCCTTGTCCTTGCTCTTG
CCGAGTAGTTCGCCGACCTTGTCGCGCAATGCCGCGAACACGGATGGGGTTTCGACAACTTCCTCAAATTTGAGGGAGAC
CTCTTCAGCAGCGCTGAAAAGGTTGTCCTGGTGCTGCTTTCGAGCAGCCAAGCCGCTCTGCGAACTGAACTTGAGGGCTT
CAGTACCCAGGCTGGCTGGGCTGTCAGTGACTGCCAGGCCGACCAGGTAGGCCTGGCCCGACTCGGCAAAGTTGAGCTGA
ACCTCTGCCGAGGTGTAGATCTTTTGGCCTTTCTTGTTCAGCTCGATCAGGCTCGCGGTTGGCTCGATCTTCCCGTAGAG
GGCGAGCTTCTTCTCGCCGCCTATCTCGATCTCTTCGGCCTTCAGAGCCAGCACATCGCCAAACGAACCGAACAGGCTGT
CCGGGCCCAGGCCGCGGATGTGCTCGCAATTGAGGCGGGCACCGTATGTTTTCGGGTCATATGTCGCGGCCATCTGCTCG
ATCCAGGAGCGTTCAATGGTGCGGCCGTCAGTGGTTGCGCCCTCGACGAAGATGCGGAACCAGTCGGAGCGGAAGTTCTT
GGCGGGGGCGTTGCTTGCGGCCATGTGGGCTGTCCTCGAGGCGGTGGCGTTGTGCCTTGCGATGAGGGGCATGGTCCGCA
GTCGGGACACCAGCAGCAACGTGCTGCACTTGTAGACCTCATGACTACAGTGGACGGCAGTGGGTGAATACGCGCGCGAG
CGGCAGCATCGGCGCCATGAACACAACCGCCCAACCCACGCTCGATCCGCGCCGCCAAGCCAAGTTCATGTACTGGACGG
GTTGGCGCATTACCGATATTGCCGCTTACCTTGGCGAGAAAGAGAAGACCGTGCACAGCTGGAAGGCCCGTGACGAATGG
GATAGGGCGGACAACGTCGAGCGTATCGGCGGCGCGCTGGAGGCTCGGCTGGTACAGCTGATCCTCAAGGACGGCAAGAC
CAGCGGCGATTTCAAGGAAATCGATCTCCTGCACCGCCAGCTGGAGCGGCAGGCACGCATTCAGCGCTATCAGGGCGGCG
GTACCGAAACCGACCTCAACCCGAATATCGTCAAGCGCAACGAAGGGCCGAAGAAGCAGCCCAAACGCAACGAGCTGGAC
GAGGACCAGATCGAGCAGCTGGTCGAGGCGTTCCGGGACAGCTGTTTCGATTACCAACTCGACTGGTACCGCGCGGGTAA
CCAGCGTACCCGGATGGTCCTCAAAAGCCGGCAGATCGGCGCCACGTTCTACTTCGCCCGGGAAGCGCTGATTGACGCGA
TCACGACCGGCCGCAACCAGATTTTCCTGTCGGCCAGCAAGGCCCAGGCCCACCAGTTCAAGACCTACATGCAGGCATTT
CTCAATGAGGTCTTGGGCATCAAGCTTACCGGCGACCCCATCGTGCTCTGGAACAACGCCGAGCTGCACTTCCTGGGCAC
CAACTTCCGCACCGCCCAGGGCCGATCAGGCAACTTCTACTTCGACGAATTCTTCTGGGTGCACGGCTTCGCTGAGATCA
ACAAAGTCGCCTCGGGCATGGCGCTTCACAAGAAGTGTCGCAAGACCTATTTCTCGACGCCGAGCAGCATGGCTCACCCG
GCGTACACTTGGTGGACCGGTGAGCGGATCAACAAGGGCAAACCCACCGCCCAGCACATCCAGCAGGATGTGACCCATGA
GGCGCTGCAGCAGGGACGGCTCTGCGAGGACAAGATCTGGCGGCAGATCGTCACGATCATGGACGCCGAAGCCAGGGGCT
GCGACCTATTCGACCTGGATGAACTGAAGCTTGAGTACGATGCTGCAGCCTTCCAGAACTTGCTCATGTGCCAGTTCGTG
GATGATGGGCAGAGTATTTTCCCGCTGAGCATGCTGCAGCCTTGCATGGTGGAGAGCTGGGATTGGCCAGGTTACAGCCC
GTTTGCTGCCAGACCCTATGGCGAGCGGCCGGTCTGGGTGGGCTACGATCCGGCAGAAACCGGCGATTCGGCCGGCCTGG
TAGTTTTGGTCCCGCCACTGGTACCGGGTGGGAAGTTTTACGTCCTGGAAAAACACCAGTTCCGCGGCATGGACTTCAAT
TCCCAGGCCGAGACCATCCGCCAGATCACCAAGCGCTACAACGTGGCTTACATCGGTATCGATATCACCGGCATGGGCAG
CGCCGTGGCCCAGCTGGTGCGGCAGTTCTTCCCGGCTTTGCGCACCTTTAGCTACAACCCCGAGGTCAAAACACGCCTGG
TCATGAAGGCCTGGGACGTAATCAGCAAGGGCCGCCTGCAATTCGATGCCGGAGCAACCGACATTGCCCAGTCGTTGATG
GCCATCCGCAAGACCATCACCCCGGGCGGTCGCCAATTCACATACACCGCGGGCCGGAATGAGGCTACTGGCCACGCCGA
CCTGGCCTGGGCGCTATTCCACGCGCTGCACAACGAGCCGCTTGAAGGCCAGACCGCAACCAACACACGCATCATGGAGA
TCTTCTGATGGGCAACATCGATCAGGTCGGCGCCTTGCCGGCGCCTGCTGGGGAGCTGCTGGCGAACCCCGGCGCCCGAG
CCGAGGCCTTCACTTTCGGCGACCCAACACCGGTCCTGGACGGGCGGGAGATCCTGGATTACCTGGAGTGCTACGACAAT
GGCCGTTGGTATGAGCCGCCGGTCTCCCTGGACGGCTTGGCCCGGTCATCGAAGGCCAGCGTCTACCTGCAGTCTGGCCT
CATCTTCAAGCGCAACGCTTTAGCCAGAACGTTCAAGCCCCACAGGCTGCTGAGCCGTCAAGCCTTCGAGCAGATCATCA
TGGACCTAGGCTGGTCGGGAAATCTGTACCTGGAAAAGCGTGACAACATGCTGCGCGATACCTTTGGCCTGCTGCCATGC
TTGGCCAAGTACATGCGCCGCGGCTCCGATCTGCAGACCTACTACCAGGTGCGCGGCTGGCGGGATGAACACGAATTCCG
GCCGGGGAGCATTTGTCACCTGCGCGTTGCCGACATCAACCAGGAGGTGTACGGGCTTCCAGAGTGGCTGCCGGCGCTGC
AGGCCGCACTGCTCAACGAGGCGGCCACGCTGTTCCGGCGCAAGTACTACCAGAACGGCAGCCATGCGGGGTTCATCTTA
TACATGACCGATGCCGCTCAGAACGAAGAATTTGTCGACGACCTGCGAACGGCGATGAAGAGCAGCAAGGGCCCAGGCAA
CTTCCGCAATCTGTTCATGTACGCGCCCAACGGCAAGAAGGACGGCATTCAGCTGATCCCGATTAGCGAGGTGGCCGCGA
AGGATGACTTCGGCGCGATCAAGAACATCAGTCGCGACGATCAGCTGGCCATGCTGCGGATTCCCCCACAGCTGATGGGT
GTGGTGCCTCAAAATGCGGGAGGTTTTGGATCGATAAAAGAGGCAGCGAGCGTATGGGCCATGAATGAACTTGAGCCGGA
ACAAGCCCGGTTGTTGCAGATAAATGATTGGCTTGGGGAGGAAGTAGTACGCTTTGATTCGTTCCAAGCTCACGCACAGT
AGTAATCTTGATGTGGTCGGCCCTGTTGTGGTTTGTTACAGGGCCTTTTGACATTAAAGCTAGTCAACTTTCGAAGTATC
TCTTTAAGAAGAAGCTGGCCATCTCGTGAGAGTAGTCAGGTTGCCCATCTCCCATTATTCGATGACAGAATATCTTGCCG
AGTCTGGCGGACGGGATTTCACTAAGCTTTCCGTCGGCAATTTTCATGAAATCTCTGGCCACGCAAAAACTGATAAAGTC
TGCTATTTCTAATAAATAATGAGATCCTGGTTTTAAGAATTCCGGCTCAGCTATGTGCGCGCCCGCTGCAAGGTAAGTGA
AGAGGGGGGTGTACTGAAGCCCCAAGAAGCACTCCATAGCCCAACCTTCGGTTGCTTGGCCAAGAGTTGTATCTTTAATA
TTATCGAAATGCCAAACCACTGCTTTTTTATTGAGGCGCATCGAGTCCATGGTGATCAGCAACGCCTGCTTAAACAGGTC
TTCCTTCTGAAGTTTTATTTTTGCTGCGTTCTCTTTTCGGTTGTCGGTTAGGAGTATGGCGTTCGAAAAATTATAGCAAA
CAAGCTCTGGCTTCAGGTCGGAAATCATCTTGGCGAATCGCTCGCCATATTTTACCTTTTCGTTGACGCCATTAAATGAG
AATTTCCTATGGTCTCCGCTGTCGCTCCATATCTCTGTAAAGTGGTGAGTCCAAGCTGCAGGGTCTAAGTCGGGTCTGGC
TTCAAGTTTAAATTGATGTAGCTTCGATTGGAGTAGGTCCTGTTTTTTATTGTGAAGCCCGACAAGTGTCAGGCAAAAGA
AGTGGATTTTCTCGCCTCGATACTCGATTGTTCTACCGGCTTCATCACCATAAATATGCCATCGGCATTCGCGTTCTATT
ATCGGGATATTGTGCGAATAATTTGATGCGCAAACACCACAAATCATAGGGACCGAAACGGGCACCCATCTACCTCGGCC
ATCGTTAGGTTTGATCGCTTCATGCGGGAATTTCATTTCCGCTAACCAATCAATTTTATTGCTTGCACCACATTCGGTGC
ACGTTGATGCAATGTGCTCAAGCTCTTTTAACACCAGCCCTGGATGCTTCTTATATCGCTGCTTGTGCTTAGCCATGACT
CCTCCCGTTGGCAGCTAGCTGGCCGATTGCCATGCGCGCCTCTGAATAGCGATTTACGTTCTGCTGCGGAACCGTTGTCT
GTCCATTCAGGCCTTAGCGCGCTCGCTCGTCACCCACACCTGAAGGATAAACGTGTCGGAATTTCTGAGTTCCTGCATAA
ATGGTCAAGCCGCCCCGTATTTGGGCTTGGTCGGGTGAAGAGGGGTCTAACCATTCTGCGAACGGCGCTCCCCCAAGACC
TGGAACAGCCTATCTAGGCCGACCTAGAATCGTTTATTTTCTCTGGTGCTTCCTTTGCTTTTGTTGTACGCGCTTGTTTC
GTTTTTTCATCATAAAGCCGGAGTAGCGAGTGTATAGGGGGCCGAAAATATGATAATAGAATCCTCCCCACCGCTCTGCG
ATGATCTCATCGCCTTCGTAATGCTCTTTTATGGTGGTTGCCCTTTCTCCAAAGTCATAAACCTTTACGGTTGAGCCTGC
CGAAAGCAAGCCTTCTTCAAGCCTTTTCTCTAGGTATAGCTGAAGAGAGTCTTTGGACTCTAGGCACTCCCTGGTCAGGT
CGAAGCTCCTAAATATTTTTAGTTGATAGTCGGACTTAAGGAGTTGTATCGTTTCGGTTGCTCCATCTTTCTTTAATATG
TCGACAATGAAATCGACATTCCCGCCGATGCATTCTCCATTGTGAGTTACTCTGACTATATGGATAAGCCCTGTTAAATG
GTTTCTGAAAAACTCGCCAATTGGAGACCAACGTTTCACTTGCTTGGGAACTACGTACTTGCCCTCGCTTGTGGAGAGCA
CTAGGCGTTTTTTTGCTTTCTTGTCCTGAAGTAATTTCTCCATTTTTATTGTATTTGAGTTTACTGTGTAGAATATTATT
TCTCCCATTTTCTTGTGGTAAGTTTCATACGGTTTCATTATAAGTGGTGCCTCGTCGTGGTCCTCCAGTTTTATATAGAA
GTTATGTCCTACCTTGAGGAATATTCCATAGATAGTTACTGCCCTGTCTTTCAGGTTTTCAAGGACTATGTATGATACAT
AGCTCTCTTCGCATCGCACACTCGATGCTATTCCAAAGCCGCCACTGATGGCTATCCCGGATTTTCTCTTGTAGTTTTTT
ATGGCTACAACTAGAGCTATTACTGCTATTGGTGCGGTTACTATAAGTGCTCCCCAGTTTCTGGGGTCGGTAATCCAGTT
TGTTAGTAGTTCTGTCATTATTTATTTCTTTTTTGATGGTGTTTAGCGAGTTTCGAGTTTTTATTGACGCTTATAGCGAT
GGGGTTTCTCCCTAGACCTGAGTCGTGAGGGATGAGGCTGTGATCAGTTCGGCTCAGGGTTTGATAATACTGCAACGGTG
GCGCGCTGCCGAGGTGAGCTAACGCCCCGGCGCGCGCGCTCGTCCCCCCGCCACGCCTGCGGGCTAAACGTGTCGAGATT
TCTGCACCCCTGCAGAGCGCTGGCAGCCCCTACGGCGTGGGGCTGTGTGGGATGTGGTGAGCGGCTCAATTCTGCGAATC
CCTGCGCCCGGGGCAGTTCTGAGCTCTCAAACTTAGCAGATCACCTGCTCTCCCTGGATTTCAGTTGCGTTCTCAAAAAA
CGGTAATTTTGGTAATGACACCACTCCGATTACTCGTTAAGGCACGGAAATCAAGGGGTAGAGCGATTACCAAAAATGGT
TACAAGTGGTAAGTGAAAAGGTAATTTTCTGCTAACCCATTGAATTTATTGGTTTTAGTTATTGAACGATCCAACCTATT
GTTTGGGTAATCTGATTACCTACTAATTACTAAAAAATTACCATTAACGGAATTTCTCAACGCATTGATTTTAAAGGGCT
TTGCGACTATTCTGAGTATCGATTACCGAAATTACCATTTTTTGATGAGTCAACATGAAACGGAACATTCCTTTAGGAGA
GGATCCGCTATGGAAGACCTACAGACGCGCTGGGAACACTCTGGGAACACGAACGCACGTTCACGCACCCTGCTCCCCGC
GATAATCAAGGTCTCCAGCGATGCCGGTGCCGTTTCGTTG
>Pfulva_57B-090714_2
CTCTCAATCTTCCCACGCAGGGTGCAAGGAGAAATCGATGAGCAATGCCTTCAAGAAAGGTGACAAGGTGCACTGGAACT
CAGAGGCCGGCGTCATACATGGCACCGTCGAGAAAGTGCATACCCAGGATGTCGAATTCATGGGGCGTCAGCGCCATTGC
TCAAAGGAGGAGCCACAGTACGAGGTCAAGAGCGACAAGACCGGGCACATGGCCATGCACAAAGAGCAGGCATTGAAGAA
GGGCTGAGAACACAGGTTATTGCGTTGGTGCTCAGTTGCCCGTGTGTATCACGGGCTTTTTTATGAGCCGTTTCGTCAGG
TGCACTTTGCAGCCGGTGACGCAAGGAGCGGGTTCAGGGCCGCTCCCCGCACCCGCAGGCTGGTTTCATGCCTCGAGCGC
TGCCCGCCACGCCTGGATCTGCGCCAAGGTTGCCGTGGCGCCCCCGCACACGACCACCAGTACATTGCGGTAGCTTGCCA
GTGCGCCGGCGTCATACCCCACCGCCAAAGCGGCGCCGCAGGCCGGCTCGACCAGCAGACGGTGATCCAGCAAAAAGCGC
TCGCACGCCTCCAGGGCCTGCCGGTCACTGACCAGCAGGCTTTGCACGGGATGTTCCTGGGTGCAGAGAAACGCGTGTTC
GGCTACCTGTTTCGCGCCCAGCGTGGTGGCAATCGTATCCAGCCGCTCCAACGTCACCAATTCGCCGGCTTCGATGGCGG
CATGCAAGGAGGCTGCGCCCTGGGTTTCCACGGCCAGGACCGGCACATCGGCCCAACCATTGCGCTGTAGCCCCTGCACG
ACGCCGCTCAGCAAACCGCCGCCGCCCACGGAAAGCACGACGGCATCGGGCTTGATGCCGGCTTCTGCCACCTCGTCGAC
CAGGCTGGCATGGCCTTCCCACAGCAGCGGATCGTCGAACGGGTGAATGAACGCGGCATCGTCGCCCATCAGGCTCAGCG
CCAACGCATTGGCCTCCTGCCAGGACTGCCCGTGGACGATGACCTCCGCGTCTTCAAGGCGCAGCAATTGCTGGGCGCGC
GCGGTGGTGGTCTCGGGCACGACAACGGTCACGGGAAGGCCGAGCTTGCGCCCGACATAGGCGACAGCGAGCCCGGCATT
GCCGCCTGACGACGACACGAACCGTTTAGCGCCGCGGCCGTGGTGGAACTCACAGGCGTGGGCGACGCCGCGCAGCTTGA
AGGAGCCGCAGGGCTGCAATGCCTCGAGCTTGAGCCAGACTGTGCAATCGGCAGCCAGCGACAATGGGCGTGATTCGATA
AGGGGGGTAGGGATGTGCAAGGTCACTGGGAGGCTCCGCGCAAATGTTCGAGGTAGTTGTAGACGGTGTACCGGGTCACG
CCGAGGGCGTTGGCCGCTTTCTCGACGCCGCCCTTGACGATGAACAGCCCGCGTTCCTGCATCACGCGCACCGCTTCGAT
CTTGGCTTGCCTGGTCATGCGGCCTTGGCCGGTGCCATGCAGGGCCGCCTGGATGATCTCGGTCATCAGCGCCTCCATGT
CGGCGGGCTCCGCCAGCGCGGGCGCGGTGCCCATGGGCGCGAAGCTTTGTAAAAAGCCCATGGCAGCCTCCAGGCCCGTG
ACATCGGTGTTGATGCACAGGCTGGCGAAGGGGTGGCCAGCGCTGTCGCGAAAGATCGCGGTAGCGCTGCGCAGCGTGCG
GCCCTTGATGGCGGTCGGGTAGTCGGGCAGTACGACAGGCCCGCAGCCTTGCTGATCAGCCGCGGCCTTGAGCAACGCTT
TCAGGCCTTGATCCTGCTCCGGTACAGCCAGGATAGGGCTTCCCACCTGCCGGCCGGAGAGGTGGCCATTGACGATGGCA
ACGACGGACCGTTCGGGATGGTCCAGGTCGTGAAGCAGGATTTCGGTGTTTTGTGTGACAACGCTGCCCAAGGCCTCAAT
GGAGGCTTTGAGCACGCTCAAGGTCAAGCGGCGTTCATCTTCGGGTAAGAGGGCCATGCGAACTCTTCGAATCAACAGTT
TGTGCATATTTACACATAACGTTGATTTTCGCGAGATGCCTGGCGCTCTGTTGTGCCGTCAGCCCAAGGGCGGGGTGCGG
GGTGGAATCATCCGCCGTGAACCGGTGGCTTCGAACGCTGCGGCAAAGCTCAACAGTGCAGTGTCACTGTAGGCCCGCCC
CGCGAAGGTCAGGCCTACCGGCATACCGATGTCGCTCATCACGCCCATGGGTACGGTGACCGTGGGCACGCCCAGGTGGC
GTATGGCCAGGTTCCCGTTGGCCACCCACACGCCATTGCTCCAGGCAATGTCGGCCGATGCCGGGCTCACATCGGCGTCG
GCCGGCCCGACGTCGGCCACGGTGGGGAACAACACGGCATCGAGCCCAAGCGCTTGCATCCAGTCTTCCAGGTCGATCTT
GCGAGTCTGTTCAAGGCCACGCAGACCGTCAGGCAGGGTCTCGATCTGATCCCAGGTCTTCAGGCCGCGCTTGGCCATGT
TGACGTACTCATCCATGCCGGCGGCCAGATCATCCTCACGGTTGGGCAGGGTGCCAGGGTCGTGTGGGAAAATTCGTGGA
CCGTCCACATCCGCCAGCCGGTTGAGATTCGGGTCGTCATTGGCGCGCAGGAAGTCGTCGAACGCCCAGCCGGAGAGTTC
CCACAGCTCATCGTGCAGGAATGCCTTGCTGACGATGCCCCGGTTGTAGACGGTCGGCGCGCCCGGCCGGTCGCCTTCAC
AGTTGGAGACCAGCGGGAAGTCGACTTCCACAACCTGGGCACCGGCCTTTTCCAGGGCTTGGCGAGCTTGCTGCCACAGC
GTCATGACGCTTGCCCGCGTCTGGATGCGCTGGCCGGTAGGGCCGCCAATGCCCGGTTTTTCCGACGTGCCCGCGTGCTC
GTCGGCGTTGATGTACATGCGCGGTACGCCGAATCGCTTGCCTTGCAGGGCGGCGGTGCCTGCTGCCAGGTCCAGGTAGC
TGGTCGGGCGGACCTGCGAGGGTTTCGGGATCGAGACCCAGGGCTGCAGCCGCCATAGGTCACCCCGGGTATCTGGATCA
TCGGCCACGACCACGTCGAGAATTTCCAGCAGGTCATGCATGGTGCGGGCGAACGGCACGACCACATCCATCGTCGGCGT
GAGGGGCCAGTTACCCCTGACCGAAATGATCCCGCGTGAGGGGGTGTAGGCGCACAGCCCGTTGTTCGACGCAGGGCCTC
GGCCGCTGGACCAGGTTTCCTCGGCCAGGCCGAAGGCGCTGAAGCTCGCAGCTGTCGCGGTACCGGCACCGTTAGAGGAG
CCCGAAGCGAAGGGCGCGGTCAGGTACGCCGCATTGTAGGGGCTCTCGGCGCGACCATAGACGCCGCGCTGCATGCCACC
GTTGGCCATGGGCGGCATGTTGGTCTTGCCCAGGCAGATGGCCCCGGCTCCGCGCAGCCGTTCGATGGTGAAGGCGTCGC
GCTGGGCTATCAGGTGCTTGAAGGCTGGGCTACCGGACGCTGCGGTCAGGCCTTTTACCAAATAGCTGTCCTTGGCGGTG
TAGGGTATGCCGTCCAAGGGCCCGAGCACCTCGCCACGGGCCCGGCGGGCGTCCGAGGCCTCGGCTTCGGCAAGTGCATC
GGGATTGCGCACTACCACGGCGTTGAGGGCGGTGTCGGTGCCGGCGCCATCGTAGGCGTCCATGCGGGCCAGGTAGGCCT
TGACCAGTTCGACCGCCGTCGTGCGGCCCGCCTCGAGCGCGCTGCGCAACTCGGCGATGGAAACCTCGGTTACCTCGATC
ATGCGTTCACCAGAAAATGCAGGTTGAGCTAATGCGATAATGCTGTTCATCTGAGATCGTTGGGACCGCGATGGGCCGCG
CAGCGGCCCTAAGTGAACAGCATTAGGCTAATGCGGGGAGTGTACAAGAAGGTTAAAGGGTACGCAGGTGTGCGCAGGAG
CAAACGGGTGCGTGCAAGGGGGCATTGAATGGGGGCACCTCATTGACACCTGGGCGGCCCCGCCAGCAGGGCCGCCCGAG
GATCAGCAGGCCGTTCAGTCCAGATCCGCTGCCGAATGCCGCTCCGGTACCTGGCTGGCTTCATCACCCCAGGTCCGGTT
CACGCGCGTGCCGCGTTGCACGGCGGGACGTGCAGCGATCGCCTGGGCCCAGCGCTGAACGTTGGGGTATTCGTGAACTG
CGAGAAACTCTGCAGCGTTGTAGAGGTTGCCCAGCACAAGCTGGCCGTACCATGACCACACCGCTATATCAGCGATGCTG
TAATGACCGCCGGCAAGGTAGGTGGTTTGGCCCAAACGGCGGTCGAGCACGTCCAGCTGCCGCTTGGCTTCCATGGTGAA
GCGATTGATCGCGTACTCGATTTTTTCCGGCGCATACACGTAGAAATGCCCAAACCCACCACCCAAGTACGGCGCCGCGC
CCATTTGCCAGAACAGCCAGTTCAGGGCTTCGGTGCGTTCGGCTGCAGTTTGCGGGAGCAGGGCATCGAACTTCTCGGCC
AGGTACAGCAGGATGGACCCCGATTCGAATACCCGCACCGGCGGCTCGACGCTGCGGTCAACCAATGCGGGGATCTTGGA
GTTTGGATTGACCTGCACGAAGCCGCTGGAGAACTGGTCACCTTCGCCGATACGGATCAGCCAGGCATCGTATTCAGCGC
CGGCATGGCCGAGTTCCAGCAGCTCTTCCAGGGCGATAGTGACCTTGACGCCATTGGGTGTAGCCAAGGAATAAAGCTGC
AGCGGTTGCTCGCCCACTGGCAGGTCCTTGTCATGGGTAGGCCCGGCGACCGGCCGGTTGATACTGGCGAAGTGGCCACC
AGAGGCCGCTTCGTTGCGCCATACCTTCGGGGGTTGGTAAGCGGGTGTGCTCATGCTCGGCTCTCCACGATTGCGAATGA
TCGACGACGTCTGATTGACCTGCCTATATGCCACGGGTTCGATGGCGGGCACAAACACAAAACGGATCAGCCCTGGCGCG
GCCGATGTTTCATCGGTTTTTCATTTTTGACGCAAGGGCAGCGATTAAGCTCAACCTATCCAGCGGCCATGCGCAGAGCC
CCCATGATCCTTCTTCGTTGCTTGCTGGCACTGGCCATGGTCGTTGGCTCGATGGGCGCAGCCAATGCTTCGCCCTGGGT
AGCCGGCTTGCATCATATGATGCTGACCGACCCGGTAGACAGCCGACCCATGCAAGCCTTGGCGTTCTATCCTGCCGAGG
GGCATGCTCGGGCCAGCCACATCGACGGTTACGCGCTGGAGGTGGCTGAAGAGGTGCCTGTGGCCCAGGGGCGTTTTCCG
TTGCTCGTGCTTTCGCATGGCAACACCGGTAGCCCCCTGGCCTTGCACTACCTGGCAACGTCACTGGCCAGGCAAGGGTA
TGTGGTGGTCGCTGTGGTCCACCCAGGCGACAATGCCCGCGACCCCAGCCGGTTGGGCACCCTGAGCAATCTGTACGGTC
GGCCACTGCAAGTCAGCGCCGCCATCACCGCTGCGCGCAGCGATGCGCTGCTTGGGCCTCGGCTGAACGGTGGGAAAGTC
GGATTGATCGGTTATTCGGCCGGCGGCGAAACCGCCTTGATCCTGGCCGGCGCGCGCCCTGACCTTGAGCGCCTGCGTGC
ATATTGCCTCGAGCGACCCGATGATCACGACGCCTGCAAAACCCACGGTGTGTTGATTGCCGACCGCAGCGAACTGTCAC
CCCAGGCAGATTCCCGCGTCGGGGCGGTGATGCTGATGGCGCCGCTGAGCCTGCTGTTCGGACGCCACGCCTTGGTCGAT
GTGCACCTACCGGTGCTCATCTACAGTGGCGACAAGGACCAGCTCGTCGCCGTCGATCGCAACGCCCAAGCCCTGGCCCG
CAAGTTGCCCGTCACACCTGACTACCGCCTGCTGGCAGGCGCCGGTCATTTCGTGTTCATGGCGCGCTGTGACGCCGAGC
AGGCTTTGCGCATGCCGGCGCTGTGCAAGGATGCCGAGGGGGTGGACCGCCGGCACATCCATCGTTCGCTGCAACGCGAG
ACGGCTGCGTTCTTCGAGCAGACGCTCGAGGCCCCGCAGCCTGAAAAGCGCTCAGTGAATACGCTGAATCAAGCCACCAC
GCCCTGACTGCGCAGGTATTCGTCGTAGGTGCCGCTGAAGTCCACCACGCCGTCGGCTGACAGCTCGATGATGCGGGTCG
CAAGCGAGGAGACGAATTCGCGGTCGTGGCTGACGAAGAGCAGGGTGCCTGGGTAGTTTTCCAGCGCCAGGTTCAACGCC
TCGATCGATTCCATGTCCAGGTGGTTGGTCGGCTCGTCCATCACCAGCACGTTGGGCTTTTGCAGAATCAGCTTGCCGAA
CAGCATGCGGCCCTGTTCGCCACCGGAGATGACCTTGACCGACTTGAGGATCTCATCGTTGGAGAACAGCATGCGCCCCA
ACGTGCCGCGGATCACCTGCTCACCCGATGTCCACTGGCCCATCCAGTCGAACAGGGTCATGTCATCTTCGAAATCATGG
GCGTGGTCCTGGGCGTAGTAGCCCACTTCCGCGCTGTCGGTCCATTTGACTTCGCCCTTGTCCGGGGTCATCTCGCCTAC
GAGCGTACGCAGCAAGGTGGTCTTGCCGATGCCGTTGGGCCCGATGATCGCGACGCGCTCTCCGGCTTCGACGGTGAAAC
CGAGGTCCTTGAACAGCACCTTGTCGTCGAAGGCCTTGGCCATTTTCTCGACCGTCACAGCCTGGCGGTGCAGTTTCTTG
GTCTGCTCGAAGCGGATGAACGGGCTGACCCGGCTCGACGGCTTGACCTCGGCCAGCTGGATCTTGTCGATCTGCTTGGC
CCGCGAGGTGGCTTGCTTGGCCTTGGAGGCGTTGGCCGAGAAGCGGCTGACGAAGGTTTGCAGTTCAGCGATCTGGGCTT
TCTTCTTGGCGTTGTCCGACAGCAGTTGCTCGCGGGCCTGGGTGGCGGCGGTCATGTACTCGTCGTAGTTGCCGGGGAAC
AGGCGCAGCTCACCGTAGTCCAGGTCAGCCATGTGGGTGCACACGCTGTTGAGGAAGTGGCGGTCGTGGGAAATGATCAC
CATGGTGCTGTTACGCGCGGTGAGCACGGTTTCCAGCCAGCGGATGGTGTTGATGTCCAGGTGGTTGGTCGGCTCGTCGA
GCAGCAGTACGTCCGGGTCCGAGAACAGGGCCTGGGCCAGCAGCACACGCAGCTTCCAGCCCGGCGCTACTTCGCTCATT
GGGCCGAAATGCTGCTCCAGCGGAATGCCCAGGCCCAGCAGCAATTCGCCTGCGCGCGACTCGGCGGTGTAGCCGTCCAT
TTCGGCGAACTCGGTTTCCAGCTCGGCGACAGCCATGCCGTCTTCTTCGGACATTTCAGGCAGCGAATAGATACGATCAC
GCTCGGCCTTGACCTTCCAGAGATGGCCGTGGCCCATGATCACGGTATCGATCACGGTGAATTCTTCGTAGGCGAACTGG
TCCTGACGCAGCTTGCCCAGGCGCGTATTGGGCTCGAGCATCACTTGGCCGCCAGAAGGCTCCAGGTCGCCGCCCAGGAT
CTTCATGAAGGTCGACTTGCCGCAGCCATTGGCGCCGATCAGGCCATAGCGGTTGCCATTGTTGAATTTGACCGAAACGT
TTTCGAACAGCGGCTTGGAGCCGAATTGCATGGTGATATTAGCGGTGGAGATCAAGGAGCTTACCTATCAATAACTTACG
TGGCTTCATCGCAGCTACGGACCAATTTCGGACCAATCTGGAGCTTTTCCAGCTCCTGCCAGTCATTGGACGAGTTAATC
CAACGTGCATAAGTCGATAAGAGCATCTGCACGCTATGCCCGAGCTGTTGGGCGATAAATGCGGGGTTGAGACCGGACAT
TAAGCATATTGTCGCATAGGTATGGCGGCAGTTATACGGTGGGCGATATCGGATCCCCAAACCCTTCAGGATCGGGCGCC
ATTGGTGGTGGAGGTCCGATGTCTGCTTGACGTACTCGCCGTTCTTCCCGGGTGGGAAGACGAACGGCGATTCATTGAAC
TGTCCCTTGCCCTGCTTGCGACGCTCTGCATACTGCTTCGCGAACGCCAAGGCATGCAGCGCTCTGTCGTTGAGCAGAAC
AAACCGATCGCGGCCGGTTTTTGTCCTCTCTTCCACAATGCCCAGTGCGACTGTCCGTCGGACGTGAGCGGTTTTCTTTA
TCGAGTCCACCGCATCCCAGCGTAGAGCCAAGCCTTCAGAGAGACGAAGCCCCGTGAAGAACATGAACTCGAAGAATGCT
GCGTAGATCTGGCTGGGCCAGTGCGCGTGCTTGTATAGCTCAGCGATGATCAAATTGGCCTCGTCGAGAGTGAACGGATC
GACTTCCTTCCTTGAGCGCGCTGGAAGTTGGATCGCTTCGGCGGGATTCCTGGTGATCAGCCCGTCCAGCACAGCTGAGC
GGAGGATTGTCGACAGCTTCACCATGGCATTGCGTTTAACGGATGCCGATGTCCATGTGATCGAGGTGACGATCCGCCTA
AGAAGCGTGGGCGTGATCAGATCTATACGTACCAAGGCGAGGTGGGGCACCCAATACAGATTCAAGGTGCCTTTGTAGTT
GAGCCTCGTGCCCGCCGCGATCTCCCGGCTGTCCAACCACAATTGCGCGTACTCGCCGAACGTTGGTACGCCACCCACGA
CAGCGCCGGAGCTAGGAAAGAGTTCCGCGTACTTGTCATGGTCGAGCAGGTTGAGTTTTATCAGGCTGTTTACTTTATCT
CGAAGCTGGGATGCAGCCTTGATGCCTTTTTGTGTCGCGGGATAGGGAAGGGTCTCACTCCTGCGAGCACCTTCCCACAT
GAACCTGAGCCGGAGCGAGCCGTAGTGGACGTCGATGCCAGGGGGTAAATCCATTGGCTTTCCAGCCATTCGTCATACCT
CTTTATGCTGTAGATAATTCGGCCGCTGTGCTTCATCCATACGCCCTCGGGGATAGATCCCCGTAGTCGCCGGCCTTCGA
GAGCGCGCTTCGTGCAGCCGAGCAAATCGGCCATTTTCTGTTCGGTAACTTTGTCGACGTCACCAGTGCTGGCGGTTTCC
ATGGGTGGTCTCCACGCCGCCGGCGGCGGCAGGTTGTTAGTCAGACGAGTATTTGCTCGAGCACGGCGTCGGCGACTTTT
AGTGCAGCCTGGGCGTCCCTTACGTAAGCCGGATCGAAGCCGCCCGCGTAATGGATCACTCGCTGGCAAGCATCCAGCTC
TTTGCGCACCAGGCTCAGCGCCTGCACCAGTTCCTCCTGCAGTGCACCTTCGGCGCGACCGATATCCCAGAACTCCTGAC
CCCAGTGGCCATCTGGTGGGGGGTTGTTGTTCTGCTTGCCGAAAGCCATGGCGCCGATGATGGCGTCACAGAGCAGTCGC
TTGTAGATGTTCTCGCCATCCAGACCCAACCCCCCGCGCCGCCGTAGGGTGCTCACGACCTCGTCTACGTTAAGGCCGCT
GTCCTTGAGCACGATGTCGAGCTCAGGCTTTTCAGGGGTGTAGATGACCAGAGCCAACTTGGCTTCTGGCCAGAGATCGG
CCGCCAGGCGCTCCAGGCAGTCATTCGCGGTGTGGTGAAATCGTTCTGTTGCGGACATAGGGCATCCTCGCCCGCGCTTG
TCGGCGGGCTTGAGTTGTAGGGGGAGGGGTTAGGCTGTGGGGCGCTTCATGAAGGTGATCCAGTGCGTCTTTTCGCGTTT
ACCGGACTTGTGGCCAAACAGGGGTTTCTCATCGGTGAGGGCCAGCAGCTCGCTAACCAGTACCTGGGTTTCGTTCCACT
TGAAGATCAGGATCCCCTCGGGCTCAAGCACGCGGAAGCACTCGGCGAAACCCTGACGAATGTCATCTCGCCATTCGCTG
GTGAGCACCCCGTACTTGGCGCGCATCCAGCTGTCCAAACCGGCCCGGGTAAGGTGCGGCGGATCGAACACGACCAGGCG
GAAGGTTGAGGCCTCGAAGGGCAGGCTACGGAAGTCCATCAGCACATCGGGCTCAACCTTCAGTACGCGGCCATCGCAGA
GCAGGTGCTCTTCGTCTCGGATGTCACCGAAGAGGGCACGCTGGTCTTCCTTGTCGAACCACATCATGCGGCTGGCGCTG
CAAGGATCGAGCACCTTGATTGCGGCGCTCACGGCATCAGCTCCTTGGGGACCTGGACGCTATCGCCAAGCTTGGCACTG
ACGATCGCGCGCATCGCCGCGACCAAGTGGGTCAAGCCATCCCCGTCACCCGCAATATCGTCTAGTCTGATGACGGCGAA
GAGCGAGTCTGAGTAAAGGCCGAAACCGATGCGGTATTTCGCTACCAGCGGCCCGCCCAGTACCCATGCCTCCCAGGGGT
TGTACCGCTCGCAGCGCTCAGTCGCCTCACCCCGGTAGATGGCGAACACGCGCCAACCGTTGCCGTACTGGGGCGGCTCG
AGGTGCAGAGCCAGGCCCTCGGCCATACCCACCGCCCAGCCCAGGGCCTCGTCGGCAAGGTCTGCCGTCTTCACTTCGAT
TAGGTCGGTCATGGGCGGCGCTCCATTTGACGCTGGCGATATGTCGACGGCCTCTCGATGGCCCACCAGCCAGCGCTGCG
CGATATGGCGAAATACCAGTGGCCTTGAGCGTCTGTTTTGTACCAGCCCGCCATGAATTTGTGGGTGCTGGGTGCCCATG
CCTCTGCATCGGCAGGCGCGACTTTCCAATTCGTAGTCGTCACAGCTTGTACCTCTCATCAATCCAGCGCCCAGGCGCCA
GAGCGGGTGTAGGTTCGGGTTGGGTTTCGTGCGGGGAGAGCTGGCGCTGGTTGCCGGCCTGCAGCTGGCTGTCGGGAATG
CAGCTGATGCCGACCCCGTTGAGCAGGTAGCAGGTGACGCCGCGCTGGCTGTCATGCTGCACGTCGATGACGTTCTCGGT
TGCGCTGGCGCCGGTGGCCAGCAGCAGGAGGCAGAGGGCGAGGCGGGTCATGCCGCCACCTGCTTGAACTCGACGACCCA
GACCCAGGGGTTGGCGTTCCAGGAGTCGGCTCCGTTGATGGATACCCAGAGCTCCCGCCAGGCGTCGAACGGGTCGGCCC
AGTTTCCAGGCCCTGGCTCGCTCTTGAATGGGTGGTAGTAGTGCTCACCGTCGCCGTGGTGAATGCGGTGTATGCCCTCG
GCGACGTAGCGGCTTTCGAAATCGGTTTCGCCCTCGCCATCCTGCAGGCGCTCGACTCGCACGTCTGTGACCTCCAGCAG
GAGGCGGCTGGCCACGCGCGGCATGTGGATGCTGGGCTTCCATGCCGACCTTGGATCGCCGCCGCCATCCTCATCGCCTG
CCCATTCGCAGAGACCGTCCGCTGCGTAGACCACATGCCCTGAGTAATAGCCGCGACCGAACCGCATTTCGCGGACAGCC
TTCGCTGGGCGATCCGGCTCCCAGTCGATCGCATTACCCTGCTGATCGAAGTCGTGGCTGATGACGCCCCAGGTCTCGCG
CACCCACAGGCGGTCACCTGGCCGGCCGTACGGACACTCGGGATTGCGCTTGGTCGGGTCTGGGTGGCGTATGAATGGCT
GGCCAAGGCCGTAGCTGCCGATATCGCCCTTCGATCGGGGCTGGACCTTCACCGGGCGGCGCGTCACCGTCTTCCAGCCC
TCCAGGATGGCGCGCACCATAGGCGCACTGAACAGGATCGGGCGTTCCTTTGCTTGAGACATAGCTTCGCCTTGGCCGCC
ATATCGCGGCAGTGAATAGAGGGGAGAGGGTTTACAGCGGGTTGGAGTACAGATGTTCTCTTGGGCGGTTAGACTTGTCC
GCGCATGTAGGCAGCCATATCGCCCATTTGCTCGACGATGGCGTGTTCCTCGGCCGCTATGGCCTTGGTGATGCTGCTCT
TGCGCTTATGGCATCTTCGGCAATCGACCTTGGCCCAGTCGCCTGATAACTCGGAGGATTCTCCTAGCCAGGTGCCGCAG
GGCGCTTGCTCAACGTCTTCCGGGTCGGTGAATGGTGCGAAGTGCATCTTCACAGCTTCACCTGCGGCTTGCGCCCCAGG
GCGGCGCGGGCCTGCCAGCCCCACCATCCGCACTCGGTCAGAGGGTTGACGTGTGAACCGTCTGCTCGGCGCCTGAGGGC
TTCTGGGTCAAGCTCCCGGCCTCGAGCGGTAGCCGCATCGCGGCACGCTTGCTCGAACTCCGCCCGCTCGTCGATCTCAG
CCGGCGCGCTCGGCTCTGCGCTGGCGGATAAGGCGTTCGCGATTCGGCGAATTTCATAGGCCGCGTCCTTCAGTCGGGCA
TCCGCGAAGTCGACAGCAGAATCAACGCGCGGGCGCGTCATGCGCTTGTCTTCGTCCTGCAGGTCATGCAGCCCTCTAAG
TGGTGCCCCGATGAGGTACGCCGCCATCTGCACCAGCTTGCCTGAGCTATCACGCAGCAGCGCATGCGCCTCGGCCAGCT
GGGCGCGCTGATTTGAAATGCGCATGCTCTGCCGCATGATCTGCGCGTCAGAGTGCTTGATGACCTCGCGCAGCTGCTCT
GCCTCGACGCCACCGCTCAGCGGCCCGACCGGAACAATCGGTAGCCCAGTCTCTGCCGCATCCCTCTCTGCCTCTTCTTT
GGTCCACCAGAAGGCAGTACCAACCATCCAGGCTATAGGGTCGGGGTGGGGCTGCGGGGCTGGCTGCGTGCACTGGGAGA
TGGCTGCTTTGTAGCGAGCAGAAAACTTTAAGTCCTGGCGAGCACGCATTGAATCGAAATGAACCATCGGAACGGGAGCA
CTACGTGCTGCATCCAGCATCTGAGCACTAGGCTCGCGCGGCACGCTGACCATCTCTGTGTTGCTGGATCGGTTTTCTGT
GGGCATGGGGATACCTCAAGCTGAGCGTTCGAGTTGTTGTTGAAGGCGTTGGCCGATCCAGCGCACGACAGGTACAGCCT
TGCTGTTGCCAATGGCCTTGTAGCGTGGGCCATCCGGGCATTCTTCGGCGAGCTTGCCGCGATATGGGATCAGGGTGTGG
TTGGCAGGGAATCCCTGACAGCGCTCCCACTCGAGCGGGCTTGTTCTGCGGACCCCGTTGCGCTCCAGTACGTATGCCTC
TCGGTCATCGAGAGCGCCTCCCCCTTGAGCCGTGAGAGTAGGATGAAGTGTGAACTCCGCCGGCCGTCCCGGCGGGCTAT
CCCGGCGAGGGCCTTCGCGCTCAAAAAGTACTTCGAGTGGATCGAACCCTGCTCGAGCACTTGCGACAACGAACACACGG
CGGCGTCGTTGGGCCAGGCCGAAATATTGGGCGTCCAGGATCCTCCATGCGATTGTTCTTTTGGGTCCAAACACACAACC
AGCGTCTGGCCACCGTTTCCCTGAAGGCTGCAGTTCGCAGTCTTCCCCAGCAAGCGCACCAAGAAAGCATCCGAAGGCGT
TGCCCTTGTCGGAGAGGACGCCGGGGACGTTTTCCCACAGACAGACAGCCTCGGGCTTGCCGCGCTTTGTTCGAACATGG
TCAATTGCATCAAGCAGCTCCACGTATTTGATGGTCAGGGCGCCGCGCGGGTCGTCCAGGCCTTCACGCATGCCGGCCAC
GCTGAAGGCCTGGCACGGCGTGCCGCCGACCAGCACGTCGGGCGCCTGGATCTTGCCGGAAAGCGCCATGGCTGCCAGTC
GTGTCATGTCGCCGTAGTTGGGCGTGTGGGGGTAGTGGTGGTCCAGCACTGCGCAGGGAAACGGCTCGATCTCGGCGTAC
CAGGCGGCAAGCCAGTTCAGCGGGTGCCAGGCGACGGTCGCAGCTTCAATGCCGCTGCAGACGCTTCCGTAGGTGATGGG
CATTGGTGATCCTCGCCGGGGAGGCGTTATCGTTGAATAGGGGAAGGCGCTGGAGGGCAGCGCCATGTTTTGCCGAGGGC
GTCGATGTTTGATATAACGCCGGACCATTTCACAGGAGGGAACCTCATGAAACGCACCGTCATCGGCGCAATCCTTGTCG
CCGTCACTGCGCTGTCGCTGAGCGGATGCTTTGAGTCAGAAGACGAGCAGAAAGCTAAGGCGCAGCAGGAATCCAGTGAC
AAGCTCTGGGACATCCCTAAGCCAGATCGGAGCAAGGACAAGGGCTTTACGCCCTGATTTTTCTGCTGCCATCGACGCCG
CCGATATAGGGCGGCGTTTTCGTTTAAGAGCTGGCGGGCAGCGCCGGAGTGTCAGGGGCAGTTGTTCGCGCCGCAGTTCT
GGCAGTCGTTGAGGAATCGGCCGTCCCAGCTGATGAAGCGTCCGCAGCCGTGGCAATTGAGCGGTCGCTCCCAAGGCTTG
CGTTGCTTTCGAGGAACCACCAGTTCAATGCCGGTACCCTGCAGGGCCTCTTTGATATTCACATCCCGCTTGTGTACCAG
GCGCCGTGCCTTGGCTTCTAGGTAAGCCAATGGCCAGATCACTGCTTCCTCTGGGGTGTTGCCGATTGCCTCGGCCGCAT
CAAGGGTGAGGTGATGTGCCTTCTCGAACCGGAAGGTGTGGCCTATTGGCCATCTGGCCAGGGCAATGTCGTTCCCGTTC
CAGTGACCTGGGATCTGCAGGACAACGGTGCAACCTGGGGTCAGCTGGTTGCGGGCTTCGTCCAGGCAGATGTACTGATG
ATCGACGCCGAGATGTGCGCGCGCGTCTACGTAGTCCTTCGGCCATGCAATGTCTGTTTCCCGACGGCCACAGGCCTGTT
GCTGGGTGAACAGCTCGGCCTTGTCGAGGTTGGTGGTGTAGCCGCCACCCAGGGCCCAGAACATGAGGCCGTCACCGGTG
TTGCTGCGGCTGTCCTGTAGGTAGAACTGGCTCATGGCTTTCTCCATGCATGCGCCGCCCTCCGTGGCCGGATGCGACAT
GGTGACAATTGGTCTTGGTTGTCGTGGTCGCCTGTCACGGCGACATGTCACGTTGTGCGAATCAGCTTTTCGAGCTGCTT
GTCTGTGAGGCGGTCGGCGCCGTGGATGAGGCGCGAAATCAGGTCCTGCTCTTCCTCGATTCCGGCGCGGGCCATCGAGC
GTTTAAGCGCGTTGTCCGTGTTGTGATAGAGGTCCGTGACAATGCGGCGTGACAGCAACCGGGCTTCGCGCTCCTCTGCT
GTCAGCTTGTCCCGCTCGCGCTGTTCCTGCTTGCGCTGGGTTGGCGACTTCGCCATTGCTGATACCTCCCAAGCCGCTAG
GCGGCAGATTGATGTGCTGCTGGCGCCGACGCTGCTGCACTTTCGTTCGAATGGATCTCAAGGGGTGCAGGTCTCGATTG
GCGTTTTCTTTGTCGACTCGGAAGGCATGACCAACAAGAGGCGCCTGTTGCCGCGATACACACCCCAGGGCTTGCCTGTG
GACTTCGCCATGGCGGCCGCATACTTCACGGCCGAGACGGGTTGTGAAATGGTTGCGATCATGGTCATTCACCTGCGAGG
TGGTGCATCGGGGCGAAAGGTATGTCGTCGTCGAAGCTATCGCTATTCGGTGGTGCTGCCTGCTGGCTCGGCGGCTGTCG
CGCCTGGCGCTGTTGCTGAGGTTGCCTGTCAGGCGGATACCCGGCTTGCTGGCCCTGCGGTCGGCTGCCAAGCATCTGCA
TCGTGCCGTTGATGTCCACGATGATTTCAGTGGTGTAGCGCTTGATGCCGTCTTTCTCCCACTCGCGGGTTTGCAGCTTG
CCCTCGATGTAGCACTGGGCGCCTTTGCGCAGGTACTCGCCAGCAATCTCGGCGACCTTTCCGAACAGAGACACGCGGTG
CCACTCGGTGCGCTCCACCTTCTGGCCTGAGCGCTTGTCCAGCCATTGCTCGCTGGTTGCCAAGCTGAGGTTGGTGACGG
CGTTGCCATTGGGCAGGTACCGCACCTCCGGATCTTGGCCGCAGGTGCCCACCAGGATGACTTTGTTTACGCCGCGGCTC
ATGACGAGAACGCTCCACCCATGACAATCAGCACCAGTGCCCACAGAGCGGCCCAGCGGGTGTGAACCTCATCAGGCGGG
TTGACCGTCACCACCGGCAACGACTTGGCATTGACTGCGCGCTCGAGGCTCTCGGCGTAGGTCACCGCGTCGAAGTAGCG
CCGGCGCTGGCCATACAAGCGGTTGTCGTTGGCGCCGACCACTGCCCAGCTGTTACCGCTTGAAGGTTGGACGTAGAAGC
GAGAGTTGCTGCGGAAGCGTGCGGATGCTGCCTCGGCTTCCTGGCGAACCTGCTCATATTGCATACGGCTATTGCGGATG
GATGCGTTCATGTTGTGGCTCCGTGTTTCATGCGTGAAGCTCCAGGCTTTCAGCCCGGCGAAGGATTCGGACTTGAGCGG
TGCGACGCTCCGGTGCACGGCGGTCGCGGCGCATCGGATCGTTGTCGTTGATAACTGAGTGCATGGCGATGAGGCCGGCC
AGCACGATGCAAAGCGGGCTGATGATCTGCTGGCGCATGGCCTTGGTGACCGCCTCGATGCGCCGCCCGGCTTCCAGCTT
GAACAGAGCAGCCTCGATACGGTTGGCCACGGTGCCGGGGGTGACCGCCATCTGCCGCGCGATCTCTTTGGTGGTCAGGC
CCTGGGCAACCCAGAGCAGTGCTTCCAGCTCGCGAGGTGCCAGCGTCTTGCCGAGCTGGCCGGTCCATGAGCCGCAGGTG
ATCGTTTCCATGATTGTCCTCAGCAACCGCATTGGTCAGGCGTCAGGCGAAGTGACCAAACTGGGCGTGAAAAGCCAGCC
TGACGCCTGCCAATGCGGTCGTATGTGAAGGGAAGGGGATGCGGGATGCATCGGAGATTGATCGGAACACCAGGGCGCTA
CTCCTGCTTGGTTCCCGCCGCGTTTCTGGTATTGGCCGTCTCGCATATACCGGCTCAGGAGGTTCACGGGTCTTTGCGAT
CCTAGCGCTGCAGCTCGCTTGAGCACGCTCCGATCAATCTCCGATGCAGCCTGCGATGGGGAGCAGGGCACCGGGCCGTC
TTTCCGGCTGTCATGCATCAGAGCCCGGCGGGCCGTGCAGTTGCGCATTACCGAGGATTGCGCAACCTGATGATCTCACC
TCGGTTGATTCGGTGATTTCCCGTCTGGCCCTGTCGCCAAGGCCAGGCAGTGAAATCTCCCGGCCTCGCTACTGGCGTCA
GGCCGGGGTGTTGCTTCAGCGGTGATCCCTCTGCGCCAGGGTGGCGCCGCGTCTGCCGCTGCTGATTGCAGCTCTGCGGT
TCGTCGTGGTTGCGGGCGTCGAGCTTCCTCCTCGCGACGTCAAACAGCATCTGTCCGCCGCGGATCACAGGTCCTTACAA
CATGCACGCTACAGCTCTGGGTGCCCTAGCTGATTGGGGCAGGGTGCATGAGGTCCGGCGCCCCTCAATGCCGAAGCTCG
GGGCGCTAATTCAAAGATTCGTGTTGCCACTCCCGCTTACCGAGGTCGATACAGCCAATCCCAGGGAGCCGCGTGGCTTT
GTGGATTCGCTAACGCCTTTCCCGGCAGGAGCTTGAACAAGTCGAGTTGTTAAAGAGCGGTGAGTGCTAACTGCCGCGCC
GCCGTGGAAGCGAGCGCTTGAGGTAAATTTAGAAAACTAAACAAAAAGCGTCAAGCACTATTTTAGAAATCTAAACAGCG
CAGGCGAGCTTCACCCGCCCTTGTCAAGACTTCCAGCCTTGTAGGACTTCAGCTAATCTGCTGTCGTACCTGTATGGATG
TACAGCAATAAGGAGGTCGCATGGCTAGGCAGAAGCAACAACCAGAACGATCAGGGATGTCCGGGCTAGAGCGCCTGGAG
CTGAGGGTTTCCTCGATGATCAATCACCCCATTGCCCAACAGCAGCGATGGGTGACAATTCACCGTCTTGATACCGATGG
CGAGCGCGAGTGGGAAGAGCTGATGAGGGCGCTTTCAGAGACGGACGGTCTTGAAATGGCCTTCAGCGATGAGGACGAGT
CGGTGACGCTCCAATGGGAAGCGCTATCAGATGATGACCCAAGAGCTGAGCACATCGAAGAGTTCACTGCGATGGAAGAG
CCGGCACCCTTCTAAGACCGATTGGCCCGCAAGCGGGCCATGCTGACTGGACTTATGCCTTCTTGGCATTCCAGATCAAG
AGCACCTTGGCATGGATCGTCACATCGTCGATGCGAGCGGTCTGGTTCTCGTAATGGGGATTATCTGAGATCAGGCGAAA
ATGATCTTCGTCAAGGCGCATCATCCGCTTGATGTAGAGCTCCTGATGCCAAGTAATGACGTAGATGCCTTCTCCCACAA
ACTCATTGACCCCACGATCAACGATGACCAGATCCTTGTCGTTTATCGTTCCTTCCATGCTCTGGCCCCAGCCAGTGATC
ATGGCCAGGGCAGTAGGGGAGGTGTAGGTGACGCCTTTCTCTCGCAAGGTGTCCTCACGGACTACCAGGTTTCTGACCGC
TTCGTTGTAATCCGCAGGGACCTGACCATGCCCCATCGCCGCCCTCACATCGTATTGAGGGATCAGAATCTCGTCCTGCT
TTGGACGGAGATTGGAATACGCTGACGGCAGATACTCCTGGGTAGGAGTTGGGTTGTCGGCTTCGGCTGCAGCGGCCAGC
ATCACTTCGCGGGCCTTTTCGGACAGGTTTTTTCCTGCGCGCGATGCGAGCATCTGTGCAACTAGCTCGGCCGTGCTGGA
CGCAGGTGCTTCCGAATGTGCCGCTACGTCGCCTGGGCTCCCAGTCCCATCCGATAGCCACTGGGGCGAGCACTTGAGCG
CTTTCGCGAGGGCGAGAAGATTTTTGCCCTTGGCACCGTTAGTTCCGTTGATCCAGAAGCTAACGGTCGCCTTGGACACG
CCAGACAGTTTGCTGAGGTCGGTAGAGCTGATGTCCAGCTCTCTCATGCGCCGCACAACGCGATCTTTGAATTCCATATT
TAGGATTCTAAACCTTAGCGAGTTTAGATAACTTGCCTTGTATTGTTAAGAACTCTAAACTCACCGAGAGCATCGGAGAG
CCATCAATGACCTTTGACGAAGCCCTGAACCATTTTCGAACCGGCCGCGCCATCGGTGACGCTCTCGGTGTGTCCGGTAG
TCGTGTTTCCCAGTGCCGGGCAGCTGGAGGATTTTCCTATCCAATGCAATGCGTATTGGAGAAGGAGTCAGGAGGCGAGC
TCGTCGCTCGGCGCCAGGATGTGCCCGGGACCGGCCCGCTAAAGCAGGCAGGTTGACTGAATACAGTCTGATGTATCGCA
CAGCGCGCCAGTAGATGGCTGAAACACCTGAGAATCCATCCAGTATTGAGATCGCAGACGAAAAAAAACCGCCTGGCAGG
GCGGCTTTCTCTACAACATTTCAACGGGCTAAAGCATGACAAACATCGTCCCACTTGACAAGTCCAGGGGGTTCACCCGG
ATGGACAACCAGCTCATGGATGGCCTCTTGGCTATCGATCTTCCGGCACGAGAAATGAAGATCGTGCTGTACGTGGCCAA
GGCCACCATCAACTTCGGGGCAGGCGCCCAGCGCATCCCAGCCACCGACATCGCCAAAGCCATCCATGCACACCCTGACA
CCGTATCCAAGGCTGTTTCCAGCCTGCTGCGTCGTCGCGTGCTGTTTCGTGACGGTGGCGCTCGTGGCGATATCGGCGTC
AACGACCCGAAAGACTGGGTCTACGTAACTGATCCGAAACAGACCAAAACAGCCGATTCGGCTCAAGTGGTCCGAATCGG
CTCGGAGTCGAAACAGACCAAAACCGCCGAGTCCCTTCTTTATTCTAAGAAACAAACCCCCTATGTATTTCTTCCTTCGG
AAGAAGATACATGCCCCCCCAGCGAAATCGACGAGCCTCCAGCCAAGGCCGATCGCAAGACCCCATTCGGGAAGGCCGCC
ATGCTGGCCGACAACCCCCACGGCCTGGATGAATCGCTGATCGCTGATTACCTGGCTGTCCGCAAGGCGGCCAAGGCAAC
TGTTAGCGCTCGCATCTGGTCCCGCCTGAACGCCAAGCTCGAGCAGTGCAAGGCCTTCGGCATCCAGCCTGCCCAGGCCT
TGGAGATCGCGGTGGAGAACGGCTGGCGCGGATTCGAGGTGGAATGGGTCACCAAGCGCGTTGGTGGCCAGCCGCCTGCC
AAAGCCAATCCCAATAGCCGTCATCACGGCTTCAACGAGCGCGACTACACCGCTGGCCTGGCCCCGCGGGAGGACGGTAC
CTATGCGATCTGAATCGGTGATCACCATGTCTGAGGTGAAGAACGCTGCTGGCTTTCGTGTTCAGCCGGGCGAGTGCGAA
CAGCACGGGGCCTTCGAGCAGCGCGTGACCCTGTTGATGGGGCGCGAGATCGTCGGCCGTTGCCCAGACTGCGAGAAGAT
CGCCATCGCCGAACGCGAGGCCAAGCAGCTGGCCGAGGAAACACGCCTGAAGCGTGAGGGCATGACCCGCAAGCTCGGGT
CTGCGCTCATCCCGAAGCGATTCGCCGACCGCACCTTGGCCAATTACCGGGTCGAGCACGAGGGCCAGCGCAAGGCCCTG
GCCTATTGCACGCGGTACGTTGCGGCGTTCGACGAGATCCAGCGCACCGGGCGATGCCTGATGCTGTTGGGCCAGGTCGG
TACCGGCAAGACCCATCTGGGCGCTGGCATGGCCAACGATTTGATGCGTAACACCTCGGCTACCGCCGTGTACCGCACGG
TAGGCGCTGTCCTGCAGGCCATCAGAGCGACATACGACCGACACAGCGAGCAGTCCGAGGCCGACATCCTGTCCAGCCTG
ATCGAGCCGTCGCTGCTGGTGCTGGACGAAGTCGGCGTCAGCAAGGAGCAGCCGAGCGAATTCGAGCTGACAACCCTGTT
TTCGATCATCAACGGGCGCTACGAGCAAATGCGCCCCACGGTCGTGATTTCCAACTTGGAAGCCAGCCAACTGCGCCACG
CCATGGGCGAGCGGTGTTACGACCGCCTGCGCGAGGGCGGCGGTGTGGTGGTGCCGTTCCAGTGGGAGTCTCACCGTGGC
AGAGAGGAGTTCTGACCATGCGGCAAACCAAGCTGACCAGGGCTGCGCGCGGCCGGGAGTGTCAGGTGCGTATTCCGGAG
GTGTGCAACGGCAACCCGGAAACCACCGTTCTCGCGCACTACCGCTTGGCTGGCACCTGCGGCGTCGGCAAGAAGCCGCA
CGACCTACAGGGCGCTTGGTGTTGCAGCGCATGCCATGACGCTTGCGACGGGCGCAGCAAGGCCGTAGATCGCGAAACAG
CCCGGCAGTATCACGCCGAGGGCGTCATGCGCACCCAGGCGCTGCTGCTCAACGAGGGGGTGCTCATCGCATGAAGCCGG
CAACCGTGTCTGGGTTCAGCCCCAAGAAGCCCCGGGCCAAGCGCGTAGATCGCGAGGGCAGCGAGCAGGCCACCCTGATG
ACCGAGATCAAGCTGCGCTATCCAGAGGTGTACGCGAGCCTTCATCACACCCCGAATGGTGGGCATCGCAGCTGGGCCGA
AGCCAAACGGCTCAAGGCCCAAGGCACCAAGCCTGGCATTCCCGATCTGCAGCTGACGCTGGCCCGCGGTGGATATTTCG
GCCTGTTCATCGAGTTCAAAGCCACCGTTGAACCGGCACCTGTCTCGCCTGAGCAGTACGCCTGCATCGAGCGGCTAACC
CGCGAAGGTTACCTGGCGGTCGTTTGCTACGGCCATTTCGACGCCATGGAGTGCTTGAGAGCCTACATGGCCCTGCCCAA
AACCGAGGTAGTGCAATGACCAACACCGCTGCTGTGAAGATCAGCGATTCCGAGATCCGCCGGCAGGCCGCCGGATCGGC
GCGAGACCTGCGTAGCCTGGCCAGCAAAGGCCTGTATTTCCGTTTTCACCGGTCCCGCGATCGAGGTTCCTGGTACCTGG
TCATCAAGGGCAAATGGCACCGGATCGGCTCATATCCAGAGCTGAGCGCCGCCAAGGTGGCCGCTGCGCTGCCGGATATC
CGCCTGCGCCTGGAGGCCGGGGAGGGTTCGAGCCTGTCGAGCTGGGTGCTGACTGGTGAGCTGCTGGTCTGGTTCGCGGA
TCGCATGTCCCGTGACCGCAATCTCTCGGCCAAGCGCAAGAGCACCGGTGCATCGGCCATCAAGCAGCATCTGGTGCCGC
GCCTCGGGCAAGTGACGCTGGCCCAGATCGACAAGGCGCTGCTTGACCGGGAGCTGATGTGGCCACTGCAAGAGAGCCTG
TCCATCGACTACGTGCGGTTGGTCTTCCAGCTGCTGGCCCTGGCCTTCCGGCAAGCCTTCAAGCTGCGCTACATCAGCTC
CAACCCCATGGCTGGTATCCGCTTCGGGGACTTCTCGAAAGCCAAGGTCACGGCGAAGCCATCACGCCTGCGTGGTGTGC
ACCTTGAAGATCTCATGAGCCGCATGAAGGGCGCCCTGGCCAACCGGCCACAGCATGGCGTGCTGGCTCTGATGATGCTG
TGCCACGGTACCCGACTGGGCGAAACCCGCCTGGCCCGTTGGAGCCACATCAGCCTGGCCGAGCGTGAGTGGTACATCCC
GGCCGAGCACACCAAGACCGGCGTGCAGCACCGTTTGCCCCTGACCGACCAAGTGCGGTTCCTGCTGATGGCCTATCGCG
AGATCCAGCGCAATCAGGGCTATGACGGCGAGTTCGTTTTCCCAGGGCGCCAGGGCAAACCCATGAGCGAAGCCAAGGCA
TCGGCAGTCTTCACGGTCATGGGGCAGGGTGAGTGGACAAGCCACGACCTGCGCAAGCTGGCCCGCACAGGCTGGGCTGA
TCTGGGCGTTGACCACCTGGTGGGTGAGCTGCTGATCAATCACGCCATGGGCCACAACGTGAAGGTGTACATCCAGTCCG
ACATCATGGCCCGCAAGCGTGAGGCCCTGGAGAAGTGGCATGCACATCTTGATCAGAAGGGTTTCGAGTCGGTTCACGGC
TTGACCGGCGATAGATCGACGGATTCAGGGATTCTCTCGCGGGCCGCAGAGCGTGCGGGCTTCGGGGCAATTCCGGTATC
CACCATAAGCGAGGATTTGAAATGAGCGAATGCAGCATGCCTGCCAAGGTCGTCAGCGTCGGTCAGTACGCCGCCACGGA
GCCGAGGGAATTTGACCGGTCCCAGGTGTTCATGGTCTGCATCCAGAATTTCGACGACCACAGGCGCCTGAGTGTGACCA
TGCTGGGAGGCCGCCGCTTCGAGATCGACAGTCGCGAGTGTCCGTATGACCTGGACCGCGCTGTCGATTGGCTGATGGGT
GAAGCGTGAGCAGGAACCATGGTCCATCGCTGCGCAAACAGCAGATCGCGCTCAGCAAGTGTCCGGCCTGCCTAGGCAGA
TCAGTAGTAAAGGGGGTGTTCTACGAACTGCCGTGCGGCATGTGCAACGCCTCTGGTTGGGTGTCGGAGATCACAGGCGA
GCCACTGCCCCTAGAAGAACTGGTAACGCAGCTGGGTCTGCGTGTGCGTGAGCTTGAGCAGCAGATTGATCGCCAACGGC
CACAGCGCACCACGGGTCCATCCGAGCAATACGAAACGAACAACCGCCGCGGCGCCGGCGGCACCAACTACACCGGGGAT
TGATGACCATATGAAAAAACGAACCTATGTCGATAAGGCCCTGGGCGATACGGCTTACATGCTGGAGCAGTGGGGCTGGT
GGCGTATGGATGGAATGGGGGTACCTCAGTACGTTTGCCCTCTGTATGCACTCATGCGTGACAACGCTCCAGCTGAGGGC
GGGTTGAAGCAGTACGTCATAACCGACGACCTAGCCTTAGCCGTAGACGGCGCCGTGGCTAGGCTTTGCAAGCGCAATCA
ACAAATGGGTGGATTCGTTTGGCTTTACTTCGGGGCCAAGTGGCCAGCACTGCGGGTTGGCCGCCATCACCAGATGAGTG
AGGCAAAGGCGCGTGAGCTGATCAATACCGGCGTGGCCTGGATTGATTGCGCGCTCGAGCAATTGCGCGAAGCCGCATAA
AAGGCTTTCCGCGCGGATAAACACCTGTTTTCATAGCAGCGTGTCCAGCTTGCAAACAACGCGATACAGAGAAACCCCGG
CCATTGCAGCCGGGGTTTTGCGTTTCTAACGCGCGATTTTTTCCATGGCTGCATCAGCCAAAAAGGAAGATCGGCTTTTG
ACATTGTGATCGCGTACATAGCGGTCAATCTGCTGGATCACGAAGCCGGGCAGGGTGACATTGACCTTCTCGGTCTTGCC
CAGGTAGGGCGTTATGTCGATCTCCAGCATGCCCCAGCCCATATCGGCGAAGTCCGGGTTGTTCCGATGCGTCGCTGTGC
TGGTCGGCATTGGTATGGCCTGGCCGTTGCCCGCGATCTCCTCGAGCATGATGTGGGCGACCTCGACCGCAGCGGCATAG
GCCTCCTCGAAGGTGTCCCCAGCGGTGACGGCGCCGGGAATGTCAGGGATCTGGATGCCGATGGCGGTAGTGTCGTCGCC
CCACTCGATGCAGATTGGATATTTCATGGTCGTCTCCTACAGAGGTGCAAAGGGTGAAGCCGGGTTATTTCAACCCGGCT
CGTTCCTTGATGCTCTTTACCGTGCCGATCGGTAGGTCCTTCTTGGGGTGGGGCACTGGTATCGAGTTTGGGTTGTTGGG
GTGCTTGAAGATGTGGTGGCTCCCGGTGACACGTTTTAGAACCCATCCAGCTGCTTCAAGCTCCTTGATCAACTGCCTGC
TCTGCACCTCCGTCTCCTTGTGTGGTTGATGAAGTAATTATACCTCCAGGCGCATAAATAGTAAATAGAGAGATGCGCCT
GGAGGTATGAATATTTTATCCTTTGTCTCACCTGGTTAGCTCAGTTGGTTAGAGCGCGCGGCCTGCTGTCTTTACAGCGT
CACACGTGCTGCGAGGTCGCAGGTTCAACTCCTGCCCCAGGTACCAATTCACAGCCTCGGCATCTGTCGGGGCTTTGTCA
TTTTTGGAGTCATCGAATGCAAAGCGCCGACTATGTGCCGGGGGTATCCGGCTGGAAGATCCACGACGACATCCGGCTTG
AGCTGAATGATGGTAACCGCCGCATTCATGCCGACGTGAGGATGATCACTACCGCCGCCCCGGGTAAGACCAACGATCAA
GCGGCCCAGGCCATACGCGACTCTATTGCAGGTCAGGCCGGCCGTGTCACTGCCTGTGAGGGAACGGTGACTGCCCAGGG
CACTGCGGTAACGCGCCTGACCAGCCGAGTAAGCGACCAGGCCAGCACCCAGGCGCCCCATGATCCAGACGGCTACATCA
CGGGCGAGAAGCTCGCCCGCCAGGCGGCAGAGAATGCCCGCTGCCGCGCAGATAGTGACATGGCATTGGCTCAGCGGATC
GGCTCGGTGCAGTGCGGCCTGGCTGCCGCAGCTGATGCCAGGGCCACCTGCACTTTGACATCCCGCAAGTTCAGCGAAGG
GGCTGCTGAGGTGCGCATCAAGCCAGAGGAGGCTATAGAGCCGCTGCGCATGGGCCGGGTCCTCTTTGAAGGTGAGCCGG
CCCGCCAGATCCGCGCTGCTCAGGAGCTTCTGCGCAAAGCGGGCATGGGCCAGCTCGAGGTGGTACAGCGTGCAAGCGAG
CTTGGCAGCCCATTCGTTGTTATCGATGGCCAGGTTTTCATTCCCGACGCGATGGTCAAGAGCCCCGCTATCGATCCATG
CACTTACAGCCTCAAGGTAACCATGGGTGACGATGGTCGCTTCTACATTGCCGGCGTTGGGATTGGTGTCAGCACCGTTG
CAAGCGAGCTAAACCTTGGCCCTAGCCTTGAAAAGGATGTGCGGCGCTTGCTCCGCGAAGAGCTCAAGCCAGGCGGAATG
CTGCACCGCGGAATCTGTTCTCCAGCGTCGTGATCATTGGCGCTTTTCATGCACAGCGAGAGGTCGAGCATGGATTTTTT
TCACCGCCTGCTCGAGCTGATCGACTGGGCCATTGCGGGGTTGCTTGGAGCCCTGGTTGCCACGCGTTGGCACAAGGATG
ACCTGACCGACCGCAAGGCCTGGATTCTTTTCCTGCTCACCGGTATGGCCTGTGCCCACTACCTGACTGGGATGGTCAGC
GCGTACTTCGGGATCGTTGAGCCACGCAGTGTGGCAGGCGTCGGGTTCCTGCTGGGGACCTTTGGCGGCTCACTCATTGC
CGCCGTCACCCGTGCCATCAAGGCCGCTGATCTCTGGTCTGTCATCAGGTCCAAGTTCGGAGGGCCAGGTCAATGATCCT
TGAATACGTCAATGCGTTCGCCGCCGGCGGCATCGCCCTTTGGGCTTCCTGGGCTGTGCTGAGCGGAAAGGTTCGTGATG
GTGTTTTAGGCAAGATCCTGTACTCCATCATCGCCCTGAGCGGCTACGCCATCCTGGCCCGGTCGGACCGCATGTTCTTC
ACCCCCAACACTGCCGGCGTGACGATGCACGTCGCCCTGGCCCTGGCCGGTATCCGGCACATGTTCGTGGTGACCTATTG
GCCGAGGGTAAAGCGCTGGATCTGCCGGCGCCTGGACTGTGACCTGTGCAAGCGGTCGAGCTGATCCGCGCCACGAAATC
GATAAGCGCCGTTTCGTGGCGCGGAGACGGGAATGAACCGACAGCAGATAGCCTGTGCATACAGCCTGTTCCATACCCGT
GACCAAGTGAAGCGGCGTTTGGACACAGTGCTCAGCGGCAAGGGTGTGTCACTGATGATCACTGGTGACTATCAGGACGA
GGGCGTCCTGAGCTCGGTGACCGGATCTTTAGAAGCGTACTTCATGGCTGAGCTGGCCACGATTGATGATCAGCTCAAGG
TGCTGGGCTGGGATGGCGAGTAGGAGGTCGTTGATGTCGTGCATTGGATGCGCCGCGCGGCGCGAGTGGATCAACAAATG
GACCAAGGTGGCATATGAGCGAGCAAGAAACCTTTTCACCACAGATCGAGAGCCTGAGCCCGAAGAAGGGCGACCTTCTG
GTGGTCAGCGTTCCACTCCCAATCAAGGCGGAAGTACGCGAGCGGCTGACTCAGCACCTGGCGGGGACGGCTGATCGACT
CCAGTGTGAGCTGGTCGTGCTTGAGGCGGGCATCACTGCCCAGTTGCAACCAAGCGTGAGCGACCTGCTGGCCGAGCAGC
AGAAACAGACCGCGCTTCTCGAGCAGATCGCTACCCAGAACCTAGCGCTGATTGAGGCGCTGGCTGACGGCGATGATATG
GATCCAGACTCCGAGCCGCGAACCTACTTGGACGGAACGCCGTGCCGCTGAGACCACAACGCCCGTGTAGGGCCCAGGGA
TGTCGGGCACTTCACCGTAATGCCAGCGGCTACTGCGATACCCACGCTGAGCAGGTAAAGAGCTACGTCAAAGAGAAGCC
GCGCGAAAGCTCGACAGCTCGCGGGTACGGGTACAAGTGGCAGCAGGCTCGTGCCGGGTTCTTGGCCAAGCATCCACTGT
GCATCAAGTGTCAGGCCCGCGGCTTGGTAGTTGTGGCCACGGACGTTGATCACATTGAGCCTCACAAGGGTGACATGGCG
GTTTTCTGGGATCGGTCGAATTGGCAGGCCCTGTGTGCCTCATGCCACTCGATCAAAACGGCCGGTGAGGATGGTGGTTT
CGGCAATTCTCGGCGGAAATGATCAAAAATCGATCAATTTAGCCGTTAATGAGATTGATTCTCTCAATTGGGAGGGGGTG
GGTCGAAAGTTCAGGCCCTTTCGTTTCTAGACCGCGCCCTCAATCGTTTTTTTACACCCGCGAAATATAAAGTTTAGTGG
AGGCACCGATGCCAGGGGTTGCCGGGCGCTCCGGCCGTCGCCCAAAACCCACGGCCCAGAAGGCGTTGGCCGGCAATCCC
GGCAAGCGCAAGCTGAACAAGGACGAGCCAGATTTCGCCCTGGTAACCAACGTCGACGCGCCCGAATGGCTGTGCGAACA
CGCCACTAGGGTTTGGGAAATGCTGGTTCCGGAATTGCTCCGGGCAAAGGTTCTTGCCCTGACTGACATGCACAACGTCG
AGGCGTTTTGCTCTGCCTACGGCAACTGGCGAAGGGCCCAGGAATCGGTTATCGCCCACGGCATCGTGGTGGCTGGAGCC
ACTGGCGGGCCGGTGAAAAACCCGGCGCTCACTGCCGCTAACGAAGCGATGCGCCAGATGGTCACGTTCGGCTCGATGCT
GGGTCTGGACCCAGCCAGCCGCACGAGGATCATCGGCGGCAACAAGCAGAAATCCACCAACGAGTTCGCAGCTCTACTGA
GTTCCTGATGGCCAGAGCCAAGTACACCAACGTCGACAAGGCGATGGCGTGGGCAAAGTCCGTCCTCAAAGGAAAGTTTC
CCGCCTGCCTATTCATCCGCCAGGCGATAGAGCGGCACTTCGATGATGTGGCCGCCAGTCGCTCGAAGGACTACCCGTAT
AAATTCGATCCGGCGAAAGCCGAGAAGAAGCTGCGCCTTATGCAGCTGCTGCCGCACACCAAGGGCGAATGGGCGTTCAA
GCGTCAACTGATCACCCTGGAACCGTGGCAGCTGTTCGGCATTGCCTGCACCTTCGGCTGGGTCCGGAAGAAGGGCGGGT
ACCGGCGCTTTCGCGAAAGCTACTGGGAAGTGCCGCGCAAGAACGGCAAGTCGGTGATCGCCGCCGGCGTCGGCATCAGC
ATGTTCGTTGCCGACAATGAGTTTGGTGCCGAGGTCTACTCCGGCGCGACGACGGAAGCGCAGGCTTGGGAGGTATTCCG
GCCGGCCAGGCTGATGGTCAGTCGCTCGCCAATGCTGGTGGAGGCGGCAGGTATCGAGGTCAACGCCTCGAACATGAACA
TCCCGTCCAACGGCAGCCGCTTCGAGCCGTTGATTGGCAACCCTGGCGATGGTGCTTCGCCTTCGTGCGCGATCGTGGAC
GAGTACCACGAGCACGCCACTGCAGCCCAGTACGACACAATGCTCACTGGCATGGGGGCTCGCAGGCAGCCGCTGATGTT
CATCATCACCACTGCTGGTGCGGATATTGAGGGGCCGTGCTACGACAAGCGGCGCCAGGTCATCGAAATGCTGAACGGCA
CCGTTCCTGACGACGAACTGTTCGGCTACATCTGGACCCTGGACGAGGGCGACGACTGGACCGACCCGAAGAACCTGGCC
AAGGCCAACCCCTGCATGGGTGTGTCGGTGTTTCAGGAGTACCTGGAGAGCCAGCTGGCCCGGGCAATACGCTCGGCGCG
CTTCACCAACACGTTCAAGACCAAGCACCTGAACCTTTGGGTGACCGCGAAATCTGGCTTCTTCAACATGGAGAGCTGGA
AGACTTGCGAGGACAAGACTCTCACCGTCGAGCAGTTCGAAGGCCAGGAGTGGATTGCCGGATTCGACTTGGCCCGCAAG
CTGGACATGAACTCCAGGGCCAGGCTTTTTTGGCGAGAAATCGACGGAAAGATCCACTATTACAGCGTGGCACCGGCTTT
CTGGGTTCCCGAGGATACCGCCAATGACGTCGACAACAAGCGCATGACCGAGCGATTCCAGGCTTGGGTGAACACTGGGC
ACCTGGTCACCACACCTGGTGCCGAGGTGGACTACCGGGAAATCCTTGAGGACACCAAGGAGGCCAACAAGCTGGCGCCG
ATTCGGGAAAGCCCGATCGACCCGCACGGTGCCACCGGCCTCAGCCACGACCTGGACGACGAGGGCTTCAACCCGATCAC
CATCACCCAGAATTACACCAACATGTCCGACGGCATGAAGGAACTGGAAGCGGCGATCGAGGCGGGGCGCTTTCACCACG
ACGGCAACCCGATCATGACCTGGTGCATCGGCAACGTGATCGGCAAGCATTTGCCGGGCAACGACGACGTGGTGCGCCCG
ATCAAGCAGGGCGAAGACAACAAGATCGACGGCGCTGTAGCGCTGATCATGGCCATAGGCCGAGTCATGGCGCAGACCCA
GTTGGGTAACAGCGTCGACAACTTCATGGACGCCATTCGGAACCCAATCTACTGATGAACGCCGCGACGATCCTCTACCT
GGTCACCGCGCTGCTGGGCTTCGCCCTGATGGTGGCGGGTGTATTAATCCTGGCCGGTACCGGCTGGTCTCTCATCACTG
CCGCATGCAGCCTGTTCTGCATTGCGGCCTTCGTTCGTCGGGGGCTGATCAGTGGCTAACTCACTCACGCGGGCGCTGGG
CGCTGCAGCCAGCCGGCCCAGGGCGAGTATCAGCGACTGGGTGGGCAAGAAAATCCGGTTGAGCGACGGTGGCTTCTGGA
GCAGCTTCATTGGCGCTCAGTCCAGCAGCGGCAAGCCGGTCACCGTCGACAAGGCGATGCGGCTGTCGGCGGTATGGGCT
TGCGTGCGGATCATCTCCACCTCGGTTGCCGGCCTGCCGCTGAACATCTATCGTCGCCTGCCTGATGGCGGGCGCGAAAA
CGCCAGGGATTTCCGCTTGTACGACGTGCTGCACACCAGCCCGAACGAGGACATGGCCGCTTTCCAATTCTGGCAGTCGG
TAGTGGCCTCGATGCTCTTATGGGGCAATGCGTTTTGCGAGATCCACCGGGCCGGGGGCAGGGTGATCGCCCTCGATTTC
CTGCAGCCCTCGCGGGTAGACGTGGAAGCCGACGACGGCGGCCGCCTGATCTATTACTTCAGGCCTCGCAAGGGGCCCCG
GCGCCAGATCGAACGGGCAGACATGCTGCACATTCCGGCCTTCACCCTGGACGGCCGGATGGGCATGTCCGCGATTCGCT
ACGGGGCCGATGTGTTCGGGGCCGCGATGTCGGCGGATGACGCGGCCAACAGCACGTTCAAGAACGGCATGATGCCGACC
GTGGGTTTCTCGGTCGATCGCACCCTGACACCCGCCCAGCGGGAAGATTTTCGCGAGTACGTGAAGACCATCAGCGGTGC
GCTAAACGCCGGCAAGAGTCCTGTATTCGAACAGGGTGTGAAACCCGAGCAGTTAGGCATCAAGCCTGCCGATGCCCAGT
TGCTGGAGTCCCGCGGACACAGCGTCGAGGAGATCTGCCGCTGGTTTGGCGTGCCGCCCTGGATGGTGATGAAAACTGAC
AAGGGTAGCAACTGGGGCACGGGCCTGGAGCAGCAACAGATCGCGTTTCTGACCTACTGCATCATGTCCTATACCGCGCC
GATTGAGCAGTGCATCAACAAGTTCTGCCTGACAGCAACCGACCGCATCAACTATTACGCCGAGTACTCCCTGGAAGCGT
TCCTGCGCGCCGACAGCGCCGGCCGCGCCGCCTACCTCAGCACTATGGGCCAAAACGGTTACATGACCCGCAACGAAGGG
CGCCGCAAAGAAAACCTGCCAAGCATGCCAGGCGGCGACGTGCTGACGGTGCAATCCAACCTGGTGCCGCTGGACCAGCT
CGGCAAGCAGGATACCCAGGAAGCCGCCCGCAACGCTTTGAAAAACTGGCTCGGCGAGTCGAGCAACGCCTCTCAGGAGT
AACCCATGAAGCACAAGATTCAATCTCGCGGCCTGCGCAGCGAGGTGAGCCCGCGCGCGCTCGATAAATGGAATCCGGCC
ATCCAGGCCGCCGTCGAGAACACCGCCGAGACCATCACCGTATACGGCGTGATCGGCGAGGACTGGTACGGGGAGGGCGT
CACCCTCAAGCGCATCGACGCGGCGCTACGCGCCATTGGCGATCGCGAGGTGACCGTCTACATCAACTCCCCCGGCGGCG
ACATGTTCGAAGGAATCGCCATCTACAACCGCCTGCTCGAGCACAGCCAGAAGGTCACCACCAAGGTGCTAGGGATGGCG
GCCAGCGCCGCATCGATCATCTACCTGGCTGGCGCCGAGCGCCAGGTGGCCAGTAGCGCGTTCCTGATGATCCACAACTG
CTGGACGTACCTAGCCGGCAATCGCCACTACCTGCGCGATGTGGCTGACGACATGGAGGAATTCGATGCTGCCATGTGCG
ATCTCTACGCCGAAACCAGCGGCCAGACGCCCGAAAGCATGGCGGAGCTGATGGACGACGAGACTTTTATCCGCGGCAAG
CGCGCCGTGGAGCTCGGGCTGGCCACCAGCGTCCTGGCCGCGGGCGAAGTTACTGAGCGCGAAACCGAAGAGTCCGCCCA
AGCCAATGCGCTGAAAGCCATGGACACGGCGCTCGCCAAAGCAGGCATGCCCCGGTCGGAGCGCCGAGAACTGTTCGCCA
GTTTCAAGTCCAGCATGCCTCGCGCTGCTGGCGGGGGTACGCCTCGCGCTACCCCGACCGACAAGCCGAACGCTGTCGCG
CCAGACCTCTCCGCCTCACTGAGCGCGGCAACCAACCTCCTGAACTCTCTGAAAGGTAAATGACCGTGGACTATGAAGCC
CAAGTCAAGGAAATCAACGCCGCCCTCAAGGGGATTGGCGACCAAATCAAAAGCCAGGCCGAGGCAACCGAGAAGCAAAT
CAAGGCCTCCGGTGCGATGAGCGAAGAAACCCGGGCGAAGGTAGACGAACTGCTCATGAAGCAGGGCGAACTGAACGCGC
GCCTGGGCGAAGCCGAGCAGAAGCTCGTCAATGCCGGCCGCGGCCATCAGCACCAGGAAGAGCCGCAGAAGTCGGTCGGC
GCCCTGGTCATCGAGAGCGAAGAGATGAAGGACATGAACTCGTCCTTCCGCGGCTCTCGTCGGGTATCGGTACCGCGTGC
CGCTATTACCACGGCCACTGGTGGCGCTCTGACCACGGCTGATCGCCAGCCGGGCATCATTGCTCCGCCTCAGCGTCGTC
TAACCATCCGCGATCTGGTAGCGCCTGGCACCACCGAGGCCAACTCCATCGAGTACGTGCGTGAAACCGGCTTCACGAAC
AATGCTAAGCCTGTCGCTGAGACCCTGGCCAAGCCCTATTCGGACATCAAGTTCGAACTGGCCACGGCTAACGTGCGCAC
CATCGCGCATCTTTTCAAGGCGAGTCGCCAGATGCTCGACGATGCCCAGGCGTTGCAGAGCTATATCGATGCGCGCGCCC
GTTACGGTCTGCTGATGGCCGAGGAGGCCCAGCTGCTATACGGCAACGGTACCGGTGCCAATTTGCAGGGCCTCATGACA
CTCGCCCAGCTGTACGCCGCTCCCGCAGGCGTGACTGTGACCGGTGAGCAACGTATCGACCGCCTGCGTCTGGCGCTGCT
GCAGGCCGAGCTGGCCGAGTTCCCATCTGATGGCATCGTGCTCAACCCCATCGATTGGGCCGCGATCGAGCTGACCAAGG
ATGGCGAAGGCCGTTACATCATCGGTGAGCCGCAAGATGGCACCACCCCTCGGCTGTGGAACCGCCCGGTCGTCTCGACC
CAGGCCATGACCCAAGACGACTTCCTCGTCGGGGCCTTCAAGCTCGGCGCACAGATCTTCGACCGCATGGAAATCGAAGT
GCTGATCTCGACCGAGAACGACAAGGATTTCGAAAACAACATGGCCACCATCCGTGCCGAGGAACGCTTGGCGTTCGCTA
TCTACCGCGGCGAAGCGTTTGTCACCGGCCCGCTGACCGGCAGCGGTTCGTAACCCTTCACTTCAAAGGCGCCAGCGATG
GCGCCGTTTAGGAGCGATCCTATGGCTAGCATTAAGAAGCAGGAAAAAACCAGCACGGTACTGGAGCAGGCTGCACCGGC
GCCTGGTGATCAGAACGCAAGCGCAGCGCCCAGCGGCAGCGTTGCCAGCAGTGCTGATGCAGTTGCCAGTGGTGCGGCAA
CCACCGCCCCCGGTGCCGACTCTGGCATCAACGGTACTGAGGGCGACCCGGTAACAGACCTGCCGACAGGGTTAGCGCCG
GTGGCCAACTCGACCAAGAATGCTGCAAGTCCCGACGTCTCTCTAAGCCAATCGAGCCAGGCTGGCGAAGCGCTGGATGC
GGCTGCCTATCCGGCCCGTCTGGACAAGCTCTCCTTGAGCGATCCGGTGGAGCTGAACCCAACCCAGATCGAGGTTTATC
CGTTGCGCTCGTTCATGGACGAAGGTGAGCTGCGTCGGCGCGGTGGACCAAGCTATCTGGTGTCGCGGCTTCACGCCGAA
GACCTTGAACGACGGAAGTTGGTGTCGCGCCAGCCCTTGGGGGAATAGCCCATGTCCGCGATCGCTATCGAAATCGCCAT
GCATCACCTGCTGGCCGAGCCCGATGACCAAGCGCTGGTGCAGGTCTATCTCGATGCGGCGGAAGAGGCAGCGATGCAGT
TTCTCAATCGCCGTTTCTACTTGGACCAAGTGGAACTCGACAGCGCGCGGGCCGGTTTGGCGCAAGTGATGCGCCAGGCC
AAAGCCGCCAATGTCGAAGCGGTCGCAGCGGCCGACTTGGTGCTCGATCACAGCTTGCGCTGTCGCCTGCTTGAGCACGC
CCGCGGGGCACTGGCCGAGGCCTACGACAGAGCTGACGCCATCGCCTACGGCATGGTGATCAATCCGGCGATCCAGGCTG
CATGCCTGCTCAAGCTGGGCCATCTGTTCGCCAACCGCGAGGAAGTGGTGACGGGCGAAACGGTGGCAGAGCTACCGATA
GCCTCGCAGAACTTGCTGATGCCGTATCGCATCCGGATGGGTGTGTGATGCAGGCAGGCAAGCTCCGGCACCGCATCGAC
ATACAGGAACAACAGACCCCCCGCGACCCGGCCACTGGTGAGTTTGGCGACACCGAGTGGGTGACGCGCTGGGCGCGTTG
TCCTGCCCAGGTGCAGCCGATGTCGACCCGCGACGTGGTGGCCGCCCGCGCGAACCAGTCGGAGGCGACTGCCCGCATGG
TGATCCGGTACCGCCCTGGTGTGCTGTCGACCATGCGCATCCTGTACCGAGGCGATGTGTACAGCATCGAAGGTCCTCCT
TTGGAGGATGCCGAGTCAGGCCAGGATTACCTGACGCTGCTGGTCTCGAAGGGGGTTCGTGATGGCTGAAACCATCGAGT
TCAGCCTAACAGGACTCGACAGCCTGTTAGGGAAGCTGGACGCAGTGAGCTATGACGTTAAACGCAAGGGCGGTCGTGCT
GCCCTGCGCAAGGCTGCCCAAGTGATTGCACAGAAGGCCAAGGAAGGCGCCGAGCGCCTGGACAACAAGGAAACTGGCCG
CTCGATCGCGGACAACATCGCGCTGCGCTGGAATGGTCGCCTGTTCAAGCGCTCGGGTGACCTCGGCTTTCGGGTCGGGG
TGCTGCACGGCGCCGTGCTCAGAGATGGCGGAGACCTCAGCGCCAACTCGCCGACCCCGCACTGGCGGTTACTCGAGTTC
GGTACCGAGAAGATGCCGGCGGCCCCGTTCATGCGGCCCGCACTGGCGGACAACATCAGCGAGGCCACCAATACGTTTCT
CACCGAGTACGAGAAGTCGATCGACCGCGCTATCCGGCGTGCTGCCAGGAGGACACAGAGCTCATGACGCCGCCAATCTT
CCAGGCCTGCGCTGCCAGCGCGGCCGTTACAGCGTTACTCGGCAGCGGTGCCGATCTACGCCTTTATTCATTCGGCGAGG
CGCCCCAGGGCGTCGCTAAGCCCTACGCGGTATGGCAGGTGATCGGCGGCAGCCCGAACAACTACCTGGCAGGACGGCCT
GATGTCGACAGCACAAGCCTGCAGGTCGACGTGTACGGATCCACATCTACCTCAGCCCGGCAAGTCCGTGACGCTATCCG
GGATGCTATTGAACTGCGCTCTAACATCACCCGATGGGGCGGGGAGGGGCGCGATCCTACCACCAAGAACTACCGAGTCA
GCTTCGACGTGGACTGGATAGTCCCCCGTTGACCCAGCCGGCCCGCCAAGTGCGGGCTTTTCTTTGCTTCAAGGAGACGA
CCATGTCCGTTTTGACCCAAGGCACCAAGGTTTATGCCCTGGTACCGCCAGCTTCCGGTACCGGCCCGCACGTTGTGATG
CAGATTGAGTGCGCCACGGCTTTCAACCCCGGCGGCTCGCCTAAAGAGCAGATCGAGGACACCTGCCTGGAAGACAGCGA
ACGCAGCTACAAGCCTGGTTTGCGCACGCCAGGTCAAGCTTCGCTGACCATCAACGCTGACCCCAGCAATGCAAGCCACA
TCCGCCTGCATCAGTTGGCTGAAATGAACGGCGATACCACAATGAAGTGGGCTGTTGGTTGGTCCGATGGCACTGCAGCT
CCCACTGTGAACTCCGCTGGCGATGACTTCGAGTTGCCTGATACCCGTACCTGGTATGTTTTTCAGGGCTACGTGTCGGA
CTTCCCGTTCGATTTTGCAGCGAACTCAGTGGTCAGCACCGCTGCCACCATCCAGCGTTCGGGCGGGTCGGCGTGGATCC
GTAAGAAGGCAGGCGCGTGATGGAACTCAGTATCTCCAACCTCAAGAAATCCAACGCCTTCACGGCCCGTCCGGTCGCTA
AAGAGCTTGAGTGGAACGGCAAGAAGTTCACTTGCTACGTGCGTCCGCTCTCCTACCAAACGGCCGTTGGCGACATCGCT
GCGCATCGCGGCGCTGATCCGCTGGCGTGCCGAATCGCATCGAGCATCTGCGATGCCGATGGCAAAGCGGTGTTCACTGT
GAGCGACATCACGGGCGAGGCCGATCCGGAGAAGGGCGCGCTCGATCCTGACCTGACCAACCTGCTGCTGATCGCCATCG
GCGAAGTGCAGAACGGTGCAGGGCAGGGAAAGAAGAAGCGCTAGAGCCGCTCGATGAGCTGTGGTGCGAGCTGGTACTGA
ACGGGATAGGCGGCCGCACCATTGCCGAGGCGCAGGAGAACATGACCTATCCCGAGTTCCTTACGTGGGTGAAGTACCGG
CGCCTACGCGGGTCGCTTCACCCTGGCATGCGCTTTGAGATCGCCCTGGCGCAGTTCCAGGCCAACTACTTCAACGGCAG
GACGGCTAAGGGATCACCCACTCTGTATCAGCAGGACTTCGCACCGCATATGGATCCACGAGTGCAAACGCTCGAGGAGG
CAATGGAAAGTTGGGACTGAGAATTGCACCTGCTAAAGTCCGTGTTTTTCCAAGGGAGAGCTGCCATGGAACAGCTTTTA
GATAATTGGCAGGTGGTCGTCTTTTTCTGGTTTTGGTGCGGGGCGATCTGTGCCTACTTAGCCGCCGGTAAATCACGCAA
TCCAGTTGCTTGGTTCCTCATCGGCGTAGCCTTCCCTCTGTTAGGCATTTTCGCAGTGGTCGTCATGGGGCGCCCGTCCA
GGATGATCGAGGATGACAGCAAGGCGGCTGCCGTGGCTCTCGGGGAGTCGTCCGAGCACCGGAAGTGCCCATACTGTGCA
GAGGCCATCCGCAAAGAAGCTGTTAAGTGCCGTTATTGTCAGTCCGCTGTGGAACCGGTTTGCAGCTGAAGCCGATCCAA
ACCCAACGAGCCCGCATTGAGCGGGCTTTTTTTTGCCTGGAGGAAACATGGCTGGATCACTTGGCACTCTGACGCTGGAT
CTGATTGCCAAGATCGGTGGGTTTACGGGGCCACTCGATGAGGCGGGGAAGTCAGCACAGAGATCTTCGAAGGAAATGGT
CAATGCCGCACGCCAGGCCTCAGCTGCCTGGGGCGAGCTGGCGGGTGCCGCTGCTGGCGTCGTTGGTGCATTTTCCGTAG
CGAGCATCTTCGGGCGCTTCGTGACTGAAACCCGCAACGCTGAACAGGAGCAGGCGCAGCTAAGCGCAGTCTTACGGTCC
ACGGGTGAGTCAGCGGGGTACAGCCGTGATCAGTTGAATGACATGGCGGCAGCGCTGGAGTCTGCGACCACTTTTTCTGG
CGGGGACGTCAACCAAGCACAAACCGCACTGCTGGCGTTCACCGGCATCGTTGGCGACCAGTTTCCTCGAGCCCTACGTT
CAGCTGCCGACATGGCAGCACGGACTGGTACCACGGTCGTCGCGGCAGCTGAGACGATTGGGCGTGCGCTTGACGTTCCC
TCACAAGGGCTCACGGCGCTCAGCAAGCAAGGGTTCCGGTTCACTGAAGACCAGAAGAAAATGGCGCTAGCCATGGAATC
GACTGGAAACGTTGCAGGTGCTCAAGGGATCATTTTGCAGGCGCTCGAGGAGAGCTATGGTGGCGCAGCTGCTGCAGCGA
GGGATACCTTTGGCGGCTCTCTGGACGCGCTTCAAAATACGATCTCGGGACTGCTGACGGGCGAGGGGAGTCTCGAGGGT
GCGCGGGAAGCGGTGGAGGCGCTCAATGAGGTTCTGGCGTCTCCTACCACCAAAGTAGTTGTCGATGCGCTGGGCAAAGC
TGTAACTGTCCTGGCGGGGGTAATTACCGTACGGCTGGTCTCGTCGGCTGTGGCTGCATCCGCAAGCTTCGTACTGCTCC
AGGCGCAGGCAGCAGGCGCTGCTGTCGCTGCGGCCCGTCTTACTGGCGCTTCAGCGACAGCTACGGCGGGAATGGTCGCC
ATGGGCCTTGCCGCGCGGGGCGCTGCGGCGGCGGTTGCCCTGTTAGGTGGCCCAGTCGGCATCGCCATCACTGCGGCCGG
CGCTCTCGCTTACTTCATGACGCGAAGCGATGATGCCAGAGTCAGCGTGGACGACCTCAACAAAAGCGTCGACGTTCTCA
ACAAATCGTTCGAGGGGTTGACGGTTGCTCAGGCGAAGGTCGAGATCAAGGCCTATTCCCAGGAGTTGGCGGAGACCCAG
CTGGTCGCAATTGATCTTCGAGAGGCTATCGACCTTTACCATCGGAAACTCGCAGATCAACCGGATGCGTCTAAGCAGCG
TGAGCTGAACGAGGCTCTCGTTGATGCCCAAGCCAAGCTGGATACGACTTCAAGTCGCGTCGACGTGCTGTCCGGAAAGC
TGCAGGAGCTGGGCCGGATCGCCGCCGGCGTACCTGATGTCAGCGAATCTAAAACCTACAAGGAGATGGCCAGGAAGATC
GAGGAACAGATCTTGTTGGCTGGTAAGCGCACCGAAGCTGACAAGCTCGAGGCCAGGATCAAAGCGGGACTGGTCGACGG
CTTGAAAGAAGGCGAGGGCGAACTTCTGGTCGCTGGCCAGCGCCGCGCGGATGCCGCCATCAAGGCGGCGGAGGCAAGCA
AGAAGGCCGACGAAAGCGCGGCCTCCCGTGCCAAGTCTGCTGCCGAAGCCATCCGAAAGCGCGGCGAAGATGCCGAGGAA
AACTACCGCCGCCAGATCGCGCTCATCGACGAAACCAGCGGCAAGCAGGGCAAGGCCACCGAGGTCGCCAAGCTCGCTTT
CGAGTTGGAGACCGGCAAGCTAAAGGGCGTGTCCAGCGAGCGGCGCAAGGTGCTTCAGGGGCTGGCCGAAGAGCTCGACG
CCAAGGCCAAGCTGCAGCGCCAGAACCGCGAAGACCTGAAGCTGGCCACCTACGCGGCCAACCTCAAGGACAGCAACACC
GTAGTTCGGCAGGGCTTCCAGCTGGAGATCGCTGGCGCTGGCCAGGGCGATAAGCTGCGCGAGCGGATGCGCGACAACCT
CGCCATCGAGCAGGACTTCGTCAAGCAGCGCGACGAGCTGTATCGGCAGTACAAGGAAGCGGATCTGCTCGGCGACCCAG
ACGCCGAAGAACGATACAGCAAGGAAACCGCGCTGCTCGAGGAGGCGCTGGCCGAACGTCTGGTCATCCAGCAGGACTAT
TACAACCAGCAGGACGAGCTGCAGCAGGACTGGCTCACCGGCTTACAGGATGCCTGGGCCAACTATGTCGACGCTGCGAC
CAACTACTCGGCCATCGCAGCTGATGCGACGACGACCATGCTGGGAAGTGCTCGCAGCGAGTTGGGTGGTTTCCTGTCTG
ATGTGGCCACGGGGTCCAAGGACGCCGGTGATGCGCTGGTGGATATGGTCAGCGGCTTCGGCAAATCCTTGATCGATACG
CTGGCCGACATGGCGGCGCAGTGGCTGGTATATCAGGCCGTCCAATTACTGGTCGGCAAGAGCACGCAGTCGGTCGCGGC
CATGGGCATGGTGGCAAATGCGCAGGCGACCTCGTTCCAAGCGCAGCTTGCTGCCTATGCATCCACTGCCGCGATCCCTG
TCGTCGGCCCGGCCCTGGCGCCTGGTGCAGCGATGGCTGCAGCCATGGCCACGGCACCGATGGTGGCCGGTGTGGCATCC
ACATCCCTCATGGGTATGGCTCACAACGGCCTCGACAACATTCCGCGAGAGGGCACCTGGCTGCTCGATGGCGGCGAGCG
GGTGCTGAACCCGAACCAGAACCGCGACCTGACCCAGTACCTGCGCAATGCGAATGAAGCTGGCGCGGGCCCCGGCGGAG
GCGGCGGCATCACCATCCATGCGCCGGTCACAGTCCAGGCCCAACCAGGCATGAGCGACGATGCCGCGCGTCGTCAGGGT
GAAATGATGGCCAGAGGGCTGGAGGAGCAGATGGAACAGGTGATCTACAAGGCCACTCAGCAGGGCGGAATTCTCTGGAG
GAAGTGATGGCAGAAACGTTCAGCTTCTGCACTCGGGTGGGTGCAAGTGGCGAAATCAAACAGAGGGTGTGGGAGAACAA
TTTCGGTGACGGCCTCACTCAGTCCGGAGGCACGGGTATCAATGGGAAGTCTGAGGAATGGTCGCACAAGGCCGTGGGCA
GCCTCGACCCTGGGCAAGAGCTACGCCTCATGCGTGACTTCCTCGACCGCCATGAGGGTTACAAATCCTTCTTTTGGACG
CCGCCAGGCGGCATTCAGGGCCGATACAAGGCCAACGGTTACAAGCTCGACCCGAAGGGAGCCGGGCTGTTCGAAATCAG
CTTCACGATGAAGCAAACCTTTGTACCTTGATCGCGCTATTTTTTACGCGGCCTGCTTATTCCCCCTGAGAGAGAAGGCG
ATCTAGGACAAGAATTTCCACCTTATCAATAACTTAGCGGCACAGTTCTGTGTGTAGGTGCATTTCGCCACCATTTCTGC
GATCCTGATATCCTTTGTGGCAGAATCTTAAGGAAGAGACGGGAAATGAAGCGTGTTGCTAGGCCGAAGGGAATTGAGGA
TGGTCCGGGGCGGGATCGCAAAATTTACGTTGGTTGCCTGAATGTAGTCCTACATCCTCATAGTAAAGCCCTGTATGTCA
AGTTCTTGACTGCTCTTAAAAATCATAGACTAGCTGTGAAAGTGCGCGGCGATGATGCGCTGATGATCGGATCATGCATT
AAGAGTGAGGATGGGTCTCACTATTATGGTGAAATATATAAGTATCTCAATTTGGATGCTAATGCTGATTGGTTCAATGT
CGAGAGCATGTCTGCTGCATCTAAGAAAGATGTTGGCACAGTGGTTATCCCAGAGAATCTGAAGCCTCACTTCAAAAAAT
ATCCTTACGTGTTTTTTCCTTACAAGCACCGGCTTTTTTTTGTAGCAAAGACCGGAGGTGACACGCTTGCTCCCAGCCTT
CTGAAGAAGTTTTTAGAAGGTGCCGCCGAGTCCGAGCTCATGGCCGAATTTGGGAGGCTGACTGTCACTGTGGAGCCTAA
AAAGGGTTCAACAGATGAGCTTTTCAAATTGCCACGCTTGTCGAAAATCGAATTAGAGATATACAAGCCCAATCCTGATG
ATCACGCTGGATTAGATCTAGAGATCCAAGAGCGTCTGAACAATATACATGCAAAAAAAGAAGTCGTGATTTATGTTGAG
GATGACTCAGAAGGCCTAAAACCTGATGATCGACTCAAAGCTCTGGCATCTGTCGCAGCGTCAAATGGCAAGGTTGCTGT
AAAAGGGCGAAATGCTCAGAATGATGTGGTGAGTCTTTCTACAGAGAATTCGCCACTCTATGAGCCGGTCTCTTTCAATC
CTAATAATCAGACTGAGGATAGCGCGTTGCTTCAAGCAGCTTTGCACATTCGAAGAGGGCTATGAAATGCTCAAAGACTT
ACGCTCATCCTATAAAGGTACATGGAACCTATGGGCAGCCTACTGGCGCATCTATGGCGGATGGAAAGCAGTTTTTACGT
CGCTGTATTTATGCATGGCTGTAGTTGTTTCAGCAATATGCTATTTTTTGTGGTCAAAGCCTAGCTGGTGGGATGTTGTG
ATCTCGGCTGTGCCTACGATGCTCGGCTTTACATTGGCTGGCCTAGCCGTCTTTTTAGGAATGGATTCGAAATTTAGCTC
GGTTATCGCCGGAGGAAACGGAAAAGGCACCTCGCCTTTTTTACAGCTGATTGCTTCATTCGTTCATTTTGTAGTGGTTC
AAGTGCTAGCCTTGGTGGCGGCGCTACTTGCCAAGTCAACCTTTTTTTATATAGCCGGATTGCCTTCTTGGTACTATCAG
CTAATTGATATTGTTCGGCCTTTCGTTTGGTGTATTGGATTTACTTTGTTTGTTTATGCAGTATTTTCAATGCTGGCGGC
AACATTCACCATCTTCCGTACGACGCAATGGTATGATGCTTTCGTCGTCTCGGCTAAGAGCGCAAGTAAGGAATGAGTGT
AACTTGATATCGGTTTGATTTCAGTGTGTGTTTCCGGCTGACTATTCGTCGCATAAGGCCTTTCGTAAATATTTATAAGC
CCTAATTACCTCCGACCCTGCATTTGCGGGGTTTTTACTATTTATGAATTTATATGACTTTCGAATCCGATATCCAGAAG
CTTGAGCCGGGAAACCAGATCCGGCTCTACGAGGTGGACGCCACCCGGCTGGGGGGGAACATCATGCGCTTCCATGGCCA
TGCCCAAGAGGGTGAAATTATCTGGCAGGGTCAGCTCTATTCGGCCATGCAGATCGAGGCCAAAGGCTTCGACATTCGCG
GCGATGGCCGGCCTGCCACCCCGACCCTGCAGATGTCTAACGAGATAGCTGGCGTGCGTGGCGCGGTCACAGCGCTCTGC
CTAGCGCTTAAGGACCTGGTGGGCTCCAAGGTCAGGGTCATCGAGACCTTTCGCCACTTCCTGGATGCTGCGAACTTCCC
GGACGGAAACCCCGATGCGTCCAACCAGGCCCGAGAAAACCTCTGGTACATCGAGCAGAAGACCGACGAAGACCGCCAGC
AGGTGACATTCCAGTTATCCAGTCCTTTGGACATGGGCGGCGTCATGCTGCCGGCCCAGCAGATCACCAAGCTGTGCCGC
TGGGCCTGCCGTGGGCAGTACCGGGGTGAGGCCTGCGCCTACACCGGCGCCGCCATGTACACCAAGCAGGACGAACCTAC
CGATAACCCGGCGCTCGACCGCTGCCCGGGGCGCTGGAAGAGCTGCAAGCTTCGCGGCAACACACGCCGCTTCGGCGGCT
CCATGGGCGCAAGCCTGATCGTCAGTTCGAGGTGATCGATGCGTATCAACCAGTCACTGCAGGCCGCGATCCGCGAGCAT
GCAGAACGCGCGTACCCGGCCGAAGCGTGCGGGGTGCTTATCAAGACCGATCAGGGCCGGACCTATGTGCCGTGCCGCAA
CCTGGCGAAAACGCCGCGGGAGAACTTCCGCCTTCACCATGAGGACTTGGCAGACGCCGAGGATCAGGGCGAGGTGCTGG
CGATCGTGCACAGCCATCCTGATGCTGCGCCTACGCCCAGCATGGCAGACCGGGTGAGCTGTGAACTGCATGAGGTGCCC
TGGGGGATCGTCGGCTGGCCAGGTGGCGACATGCAGTGGTTCAAGCCGTCAGGCTACCAGGCACCGCTGCTGGGTCGCGA
GTTCGCCCATGGCCTGCTGGATTGCTGGGCCGCCTGTCGCGACTGGTACGCCCGCGAGGCCGGCTTGGTGTTGCCCAACT
TCGAGCGCGATGACCTCTGGTGGGAGCAGGAAGACGGCCCAAGCCTGTATGAGGCCAACTTTGCTGCAACCGGCTTCTAC
CAAGTGGACGAGCCCCAGCGCGGCGACATGCTGGTGTTTATGGTGCCATCGCCTGGGCGGCCCTGCTTTCACCCTAATCA
TGCGGCTATTTACCTCAGCAGCCAGCCTGAGCTGACCAGCGAGCCGGCCGCGCGCCTGGGCGGCAGTGGGCCCTTCATCT
ACCACCACATGGCCGGCAGGTCCTCCACTCGGGAAGTCTACGGCTGGTCAATGGCCAACCGCTGCCGGCTGATCCTGCGG
CACAAGGACTTTCAACCATGAAGCGCAAAGTGAAACTGTATGGGGTGCTGCGCAAGCACTTTGGACGCGAGTACGACCTG
GATGTGAACAGCACACGCGACGCCATTCAGGCGCTGTGCAACATGGTGCCCGGCTTCGAAAAGTTTCTGATCACGGGCGA
GGAGCGAGGCCTGGTATTCACCGTGTTTTCCGGCACCCGCAACCTGTCAGCCGATGACTTGGACATGGTGGGCGACGACG
CGGGAGACATCCGAATCGCTCCGATCATTCAGGGCAGCAAGCAGGCCGGGCTGTTCACCACCATCATCGGCGTCGTGCTC
ATTGTGGCTGGCTACTTCACCTTCGGTACCACCTCCGCCTATGGCGTGGCGATGATCGCCGGCGGTGCCGCGATGGCTGC
AACTGGTGTGGTGCAGATGCTGTCGCCTACACCGACAACTGGCAGCCTGGATCGCAACGAGGACGGCAATAACCCCAGCT
ACGGGTTTGGCGGTGCGGTCACGACGATTGCCCAGGGCAATCCCTATCCGGTGCTGTACGGCGAGCGCGAGATCGGCGGA
GCCGTAGAGTCGGGGGGGATCTACCCGCAAGACCGGCTGTGAATATTGGCAACACATGACCCGCTTCGGCGGGTTTTTTC
GTTTGTGGAGACTGGAATGGTCCAAGTATCGAAGCGCGCGCCGCAGCAGTCCCGCGCAGCGCGTAAGCGCCAGGTTGTGG
GCAGCAAGGGCGGGGAGAAGAAGCAGAAGCAGCCCAGCATCGCTTCCAACAGCGTTCCGTCCATCGCCGTTGCCCGCCTG
CTGTACCTGTGGAGCTGGGGCCCGATTGTGGGGCCGGTCAATGGACTGCGCTCCGTCAAGCTCGATGGCACCCAAGTCAT
GGCCGACGACGGCACCATGAACTACCCGGGCGTCAAATGGCAGTTTCGCTCAGGTGAATTAAACCAGGAGCGGATGACCG
GCATCACCGAGTCGAGCAACGAGATTGCTGTTGGCCAGTTGCTGCTGACCACCGCGCCCTACGTGCACACCATCAGCAAC
CCCATGCTGGATGCCGTGCGTTTGCGTTTTTCCTGGCCACAACTGCAGCGCCAGGACCAGACCGGCAACATTGATGGTGT
CCGCATTGAGTATGCGGTCGATGTATCGACCGACAATGGCCCGTTCCAGCAAGTGCTGGCGTCCGAGGTCAATCGCAAGA
ACGTCACCAAGTACGAACGATCGCACCGCATCGAGCTTCCCGCCGGTTCGCGCTGGACCATTCGTGCCCGCCGTATCACG
CCCGAGGCCAACAGCTCTCTGGTCCAGGACGGCATGTACGTGGAGGCGCTGGCCGAAGTGGTCGACAGCGACCAGGAATA
CCCGCTGACCGCTGTCAGCTGCGTGGAGTACGACGCAGAGCAGTTCGGTGGCGATATCGCCAAGATTGCCGTATTGATGC
GCGGGCGCATCGTGCGCGTACCTGCGAACTACAACGCAGAGACGCGGACCTACGCCACCAGCGGTGTCGGCACAACTAAC
GGGGTCTGGGATGGCACCTTCAAAGAGGCCTATACCAACAACCCGGCCTGGGTCTTCTATGACCTGGTGCTGCACCCTTA
TTACGGCCTGGGAGATCGCATTGATGCAAGCATGATCAATCGCTGGTCGCTGTATCGCATCGGGCAGTATTGCGACCAAT
TGGTGCCAGACGGCATGGGCGGCCAAGAACCGCGCTTCACCTGTAACCTGTACCTGCAGAAGCAGGCCGAGGCCTGGGCG
GTGATCCAGGATCTGGCAGCCATCTTCCATGGTCTGGCCTTCTGGGACGGTAGCCAGATCACCGTGAACGCAGACCTGCC
GCAGGACCCGGTCTACAACTACACCCTGTCACAGATCCTCGACGATGGCGCAGTCAAGTACACCGGCAGCAAGCTGCGCG
AGCGGCATAGCCAGGCCATGGTGTCGTTCGATGACCCGGCGCGGGGGTATGACACCGACAAAGAGCCCGTTTTCGACGAG
GACGCGATCGCTGAGTATGGGGTCCGCGAGATCTCCGTAGAGGCGGTGGGGTGCACCTCGCGTGGTCAGGCCCAGCGCGC
TGGCCAGTGGGCTCTGATGACCGAGCAGCTGCAACTCAGGGGTGCAACCTTCCGCGTCGGCCTCGATGGATACATTCCCA
AGCCAGGCAAAGTCATCACTCTGTCTGATCCTATGTTGGCTGGCCGTGCGAACGGTGGGCGCATCGCGGCCGTGAATGGC
CGCGTTGTGACCGTGGACCGTGACGTAGAGGTGCCAACGGGTGCACGCCTGCTGGTCAACCTCCCGAGCGGAAAGGCCGA
GGCCCGTGTCATTCGTTCCGTAGCAGGTCGGCAGATCACCGTGGTGGCCGAGTTCAGCGAGGCGCCGCAGCCTGAGTGTG
CCTGGGTGCTGGACTTCGACGACCTCAAGGTCATGCAATTCTACGTCCGCAACATTACCCGGCCGGAGTGGCACCAGTTC
CAGCTGGAGTGCATCCAGTACGAGCCGAGCAAGTTCGACGCCATTGACTACGGGACGGTGATCGATGACCGCCCCATCAG
CGTTCTGCCACCGGGCGTTCAAGATGCCCCAGCGCGCGTGCTGATCGGCAGCAACTCGTCTGTGGACCAAGGTATGGCCG
TCACCACCATGACGATCTCTTGGGATGCAGCGCCTGGGGCTGTGGCCTACGACGTTGAGTGGCGCTGGGGCTCGCGGGAC
TGGGTGAAGGTACCGAGAACCGGCGAGCTGGCTGCCGACGTGCGTGGCGTGTATGCCGGTCAGTACCTGGCCCGCGTGCG
CGCAGTCAGCTCCATGGATGTCTCGTCCATCCCGACCACCTCCATGCTGACCAACGTGGCCGGGAAGACCACGCCGCCGC
CGGCCGTGACGCACCTGACCGCTGAAAGCCTGCTGTTCGGCATCAAGGTCAGTTGGGGCTTCCCAGCTGGCGCCGAGGAC
ACCCAGCGCACAGAGCTGTGGTACAGCGAAGGCACCGACCTCGGCTCGGCAACCAAACTTGCCGACCTGGCCTACCCGCA
GAGCGAGCACGTCATGCAGGGCCTGCGCGCGGGGCAGCGCTTCTTCTTCTGGGCGCGCTTGGTGGATCGGTCCGGTAACG
TTGGGCCGTTCTTCCCGGTGGCCCCGGCAGCTATCTCAGGCATGGCGAGTGCCGATGCCGGTCCTATCCTCGAGCAGATC
AAGGACCAGATCACCGAGAGCGAGCTGGGCAAGGAGCTCACCAGCCGCATCGACCTGATCGACAAGAACGGTCCTGGCTC
TGTAAACGAGCGGGTAGGGGCTGCCAAGACCGAGCTGGCCAAGCAGATCAGCGAGGTGAACAAAGCTCTTGGCACTGTGA
AGGGCAACCTCGAGCAACAAATCACCGCCGTCAGCGCGGACGTTTCTGCCGCCAAGATCGAGCTGCAGCAGCAGATTGCG
AATGTCTCGGCCCTGGCCGGCTCGCTGCCGTATCGCAAGGACAAGGCCTACAGCGTTGGCCAAAGCGCCTTGGGCAGCGA
CGGCAAGTTGTACCAGGCCCTGAAGGCCGTGCCGCTGAACACGCCACCGCCGAATGCCACCTACTGGACCGATGTTGGCC
AGGCTGTTGTTACGGCCAATGGCATGGCCGCGCGCGTCTCGAAGATCGAAACCGATGTATCGACGCTCGATGGCAAGGTC
ACTGCCCAGGCATCGCAGATCAGCGGGCTGCAAGCTGGCCTGTCCACCACCAACGACAACGTGGCCAAGAAAGCCGATGC
ATCAGCAGTGAGTAGCCTCGGCCTGCGTGTGTCGGATGCCGAGGGCAAGCTGTCGTCGCAAGCCACCCGCATGGACGGGA
TGCAGACCAGCATCGACGGCAAGGCCAGTTCGCAGGCGCTGCAGCAGGTCACCAGTCGCGTGACAGCGACCGAGGATAAA
GACAAGGCCCAAGATCAGCTCATCAGCTCGCAAAGCCAGGCCCTGACCTCGCTGAAGGACAGCGTGGACAAAAAGGCTGA
TTCGTCGGCCGTGCAGTCCCTGAGCAACGAGGTGAAGCAGCAGGGACAGACGCTCACGTCGCAGGGGCAGTCCCTGGTCG
CCATCAACTCAACCATTGGCCAGCTCGGCGGGGAAAACTGGATCTACAACCCGTCGTTCGAAAAAGCAGGCGTTGGCGGC
CTGGCCGCTGGCTGGGCAGCCGATGGAGCGTCAGGAACCGGCATTACCACAACCCTCGTTGCCTCCACCCTTGCGGCAAA
CGAATTTGCGCAACGACTGCAAGTGACCGGTGTTTCTGCCTCGGGTTGGGTGCGGCTAAGGAACCCGGGTGACAAGCAAG
TGCAAGTGACCGCAGGCGCTCCGGTCACCCTCTCGGCCTATGTCAAAGGCACGCCCGGCCTGACGGCTCGCTGTGAATTG
CAATTTCTGGATTCGAGCAACGCTGCGATAAGCGGCACGCCGACTGCGGTCAACAGCACGCTTAGCGCTGACTATCAAAG
GATTTCGCACAGTGTCACTGCGCCGGCGGGAGCGGTAAAGGTGAACTACCGGATTACCGTGTACGGTACGGCCTCTATCA
CTGCCGGCTTTGTTGAGGTTGATCGGACTCAGATCGAGCTCAGCGCCAGCATGAGTGGTTGGCGCGACAACGGTGTGGTC
GACGCTGAAGCAGCGGCTGCCGCAGCCTCTGCGGTGCAAAGCCTATCGGGAAGGGTAGACCAGACAGAGTCATCGCTTAC
CTCCCAGTCAGGTGCGATCACACAGTTAATCAACACGCTGAATGCAACCAATCAGGAGGTAGCCAAAAAAGCCGAATCAT
CTGCAGTCCAGTCTCTAGGTAACGTGGTATCCCAGCAGGGCGCCGCGATCACCGCCAACGGTCGCGCCCTGACGAACATC
AGTGCAGGCTTAAGCAGCTTGGGGGCCAGCGGCGTCAACTTGGTACCAGCTGAATACTGCGCGTTCGCAAAAGATTTGCC
TGCGAACATGTATTCGAACGGCGGCGTGGCGCTGAGCACCGTACCAGATGCTACGGCGTTCAAAGGCTATGCACTGAAAG
CAGCCAACAGCAACGTCGATTCGCATACCTTTGGCTTGAATACCGGGTTCACCGCCGCTGGCTGCAACATGGGCTTCAAG
CCGGGCAAGTATCTGGTGTCGTTTTACGCCAGGGCTGAGGTGGCGGGGCATGTTGTTGGGGCTTATGCGCGTGTGCTCCT
TGCTGATGGGTCGTCGTTCAAGACTTCTAACGCGCCCACGTTCGCCCTGACCACGGCCTGGGCCAGGTATGTAGGCGTCA
TCGACCTTACGGACCCCGCCTATACCGGGACTCAGATGCAGCTCGCCGTCCAGAGCAACCGATCTGGCGTCGCCAACCGG
GTTACCTACTACGACCGGTTCATGCTTGAAGCAGTGGTGAACGATCAGATCGAACCCTCGAACTTCAGCATGGGCAACAG
CTTTGACCAGTCGGCGGTACTCGCTGATGCCACCTCGGTACTGTCAGGCCGAGTCGGTAAAACGGAGGAGGGTCTAACCT
CGACCAGTTCGCAACTGACGCAGTTGAAGAACTCGATTGGTGGCAGTGGCGTCAACCTGGTGCCGGCGGATTACAGCCAG
TTCCGTGATCCGCTACCCGTGATTGGAAGGTCTGCAAACGTATCGGTGTCGCTGATCAATAGCTCCGCCTCACCGACTGG
GAAAGCACTGCGGGTGGTTTCGGACGCTGTAGCCAGCAGAGTTTTGCAGTTCTCTGCGGGCTACACCGACCTCAAGCTCT
CTCTCAAAGCTGATACAGCGTATATCGTCTCTGGCTGGCTTTCTTCCGGAGCAGCCACGGGCAAAATCCAGTGGTTCCTC
TGGTACTACAACGAGAGTAATACGGTTACCTACCTGTTTGGTCCAGACCAGGACATTATGTCGACCGGCCAACGCCTGTC
GGCTGCTATCACGGCCCCGGTCGAAGGTTTGTATGGAGTAGGGATCAGGGTAAACCGGGCGGCGGTGGAAGGTGCGGCAG
TCGTCATTGACCGCGTGATGGTCGAGCAGCAAGTCGGCTCAAGCACAGCTCCTAGCACCTATGTTCCAGGGGTGACTGCG
GATCAAGCTAGCGCTGCCTCGTCAGCGATCGAATCGCTCAACTCTGCCGTGACTCAGCAGGGTAAGGATCTCACGGCTGT
TGCAAGCCGCACGACCTTGCTGGAAAGCTCGGTGAACAGTGCCAGCAGCGGACTAGCCACGAAGGCGAGCACCAGCGCCC
TGCAAACCCTGACAGGTCGCGTCTCAGCTACTGAAGGTGGGCTCACCGCAGCCAACTCCAGCATCACACGGATAGGGAGC
CAGATTGACGCTATCGGCGGAGCAGGAAGCAATTTGATCCCTGCCGAGTTCACCACCTTCGGCCCAACCGCGCCGAGCCT
GTACAAACTAGCGGCCATGCAGGTGACAACTGAAGCGGACTCAGCTGCATACTCAGGGTACCTGCTGAAAGCGAACGTAT
CTGGCAGTGCGGCTACCGGATTCATGTATCTGGCGTCGGCTATAGCAGACTACAACCTGCGACTTAAGCCCGGCGCCAGC
TACACATTTTCGGTATGGGCTAAGGGTAGCGCGGCCCATGTTGTAGGGGTGCGTTTGCGCTTCATCAACAGCTCGGGTTC
AGTAACTGAGGCTGTAGTAGGGACCGTTTCCGTGACAACCACGCTGGCGAGACAAAGCGTGGTGATCACGGCACCAGCCA
ACCTGGTGTCAACGTGCTGCCTGGTGCTGTTTACCCAGAACACTGCAGCAGTAGGGGCGACCTGGTTTGACGGGTTCATG
CTAGAGGCCCAGGTTGGCGCATCAGCCGAGCCTAGCGCGTTTGTACCTGGACCCTCAAACCGCCAGATCGCTGCTCAGGC
CGTAGTTGTAGATGCACTGGATACGAAGGTCACTCAGCAGGGAGCCAAGATTGAATCTGAAGCTAAGCGAACCGATGGGC
TCTACACATCGGTTGGTGACGCGAATGCCGCGATCCAGAACGAAGCTGCCGTTCGGTCTAGCGCTGATACGGCAATGGGC
AAGCGAGTCGATGGCGTCCAGAGTAGCTTGGGCAGCACCAATGCCGCCGTGCAGCAGATCAGCACCGCCCAAGCCAACCT
GGATGGGAAGGTCAACGCTACCTGGTCGGTCAAGCTGGGTCTTACCGCTGGAGGCAATTACTACGCGGCAGGCTTCGGCC
TGGGTCTCGAAAATCAGGGGGGGACATTCCAATCGAGCTTCGTGGTGCTGGCCAACCGGTTCGCGGTGATGAACCCGGTG
GGCGAAGGGTTGATTTCCCCATTTGCCGTTCAGAATGGTCAGGTCTTCATCAGTGATGCCCTGATCTCAAGCCTATCGGT
GCAGAAGGCAATTGTCGGTAGCTCAATCAACTCGTCCGAACTGGCCAACGATGGAACACCAATCATGCGAATGGACTTCG
CCTCGGGAACGCTGATCCTGCTCAACAAGGCTGCAACGGCCTACACCGTTTACAACAGGAGGGGTATCGACATGGTCATC
AACGGTGTCCGGCGTATCCGCATGGGCGAGTGGGATTGAATCATGCCCAGTGGACTGGAGATCTACGGCTCTGACGGCCG
ACTTCTCGTCAACATGACGATGTCGATCAGTCAGCACCAGGGGGATGTTGTCACCAATGCAACGGGCGGGGCGATAACCC
TGCCCAGTATTCCAGCGGGTAAGCGGCGGTTCTATATCGTCGTGCCGCTGGTCGATACGCAGCAATGGAAGGGCAAGAAA
CCGGGCGTGACAATCTCAGGCAATACGCTGTCCTGGCAATACCAACACTCAACTTGGTTTGGCCAGTTCAGTGCCAATTG
CAGAATCTACTACGGATATTATTAGGAGGTGAAATGCCTGTTGGATTCCAGGCTTTTAAAGAAGACGGCACGCTCCTTTT
TGATATAGACCGAATTTCTTACGGCTTGTTGAAGAGTGGATATTTGGACTTGGTGGATAGGTGGGGGCGTTTCACCATAA
GGTCTCTCAATCTTCCACCTAATGAGGAAGGTAGCTGGAGATACACTGGGCTAAATGACCCAATCTGTGCCATATCCGTT
ACAGGAGCTGTATCACCGATCGTATTTCTAGTGGGTGATGGTAAGCCCTGCGGCGAGTCGGTAAACGGCAACGTCCGCAC
TCTATACTTCCAAGGTTGCGCACCCAACACCAAAGCCTTCGTGTTTGATCTGATGCGCGATGTGGGCGAAAAAACGGGCA
TGGAATGCTACGACGCTGCGGGGCGCATTAGTTTTACAACTGGTATGCCCCCGCTAAACATCGTGGCAGTGGTTGATCCT
CCGCGCCCAGGTCAGCCCATCTCGCCCACATCACCTGGCACCTTCTGGGTGCCTTATGACGGCGGGGCAGTCGAAGCGTT
CGGCACGGAGTGGTCAGGAACTGATTATCGGAACGCAAAGGGATTTATATACATTCCAGTGATGTCCGGAGAGTTAGCGG
CTTGTTTAACGTTCTCTCGGTCGTGCGCCCTCAATCAAGGCCGGGAAATCAGAACTTACGACCAGCTTGGCGCCAACGAA
GGATGCGGCGGCACCAACGGGGGTGTTCGCTTCTTCTTCAGTCCAGCTGTTGCAACTACGTCTGTCACATACACCAGCGA
TAGAACTCATTGGTTGGATATTCCAACTGATCGATTACCTCAAGCGCTTGTAATTCGAGCGACCGATTACCCATTTCCAT
TTAGATAACCAAAGAGGAAACACCCATGCCCTATGTAGCTATCAACCTGGCCAATGACTACGACTCGGCCAACAAAACCC
GCTATGCCACTCAGGAAGAGGCCGACGCCCGAGCCCGCGAGATTCTGAACCAGTTCCCGACCGCGCAGGTTTGCGTGGCC
CAGGTGCTGAAGGACTACAGCGCTAAGGTCTCGATCACCGCCAAGGAACCCGCAGCAGCGCCGGAGCCGGAAGCCCCGGC
CGCTTGACCGGCCTCGTTCAAATCCAGCCCGCCCAGAGCGGGCTTTTTTTCGCCCGGAGAAAACCTATGACCACCCCCCG
CGGTGTCCGCAATAACAACCCAGGGAACATCGATTACAACCCGCGCAACGCCTGGCAAGGGCAACTGGGTCTGGAGGTAG
GCGTGGCCAAGCCGCGCTTCGCCCGCTTCGACCATCCAGAGAACGGCATCCGTGCCCTTGGCAAACTGCTGCTCAACTAC
CGGGGCAAGGATGGGATGCCCGGTGTTGGCCGGCCTGGTATCGACACCCCGCTGGAATTCATCAACCGCTTGGCGCCGGC
AAGCGAGAACGACACCAATGCCTATGCCCAAGCCATCGCCAAGCGCCTGGGCGTCGGCGTGCGCGACTCGATCGACATCT
CCAAGCCGCAGATCCTGCGCGAGCTGGTGGTGGGCATCATCGTGTACGAGAACGGCACCAATCCGTATCCGTCGACGCTG
ATCAATGAGGGCATCAGGCGGGCCCTGGCATGAGCCCCTGGGTCGGTTTAGCAGCTGGGTTGGTGCTGGTGGCCACTCAC
TGGGGCGCCTACGAACACGGCCGAAGCGTCGAGCAGGCCCAGGCCGGCCAAGCCTCGGCCCAGCGCGATAGCGGCGACCG
TCTTGCCGAGGTGATCGGCGAGCGCGGCGCCCGTCAGCAGGAACATCAACGCGCCCAGGCGCAGGAGGAAGCGAGAGACC
ATGGTCATGAGGAAAGATCGATTGCAAATGCTGGCGCTGTTGATGCCGATGCTTCTGGTCAGCGGCTGCGCGACGACGGC
GCCAAGCTCGCCGCCGCCGTCAGTTGCCCCGGCACGGATACCACCGCTGTCGCCCGAGGCCAGACAGCCACCCGCGCCGC
CATGGTGCTCTCCGACCTGCTCGCACGGGCTGATGCTCGAGCGGGAGAACTGGCGAAGGCTTATGACCAAGCCCGAATAG
CCGGGGAGCAGTGCCAGCGAGAGTACGATGCGCTTCAGCCATCCAGCTGA
>Pfulva_LB-090714_1
GAGTTCGAATCTCTACGCTTCCGCCATACAAGTGCTTGATTTCATTGGTGTTCGCCACCGCTTGACCCTCAAATGGGAGC
GTTTTGGGAACACTTTGGGAATGACAGGCAGAAGAAAGGGGCCCTTGCGGCCCCTTTTTTTTGCGTTCAGGTCAACCTGA
GCGCTTGATTTAACAACCCCACCACATCCGGGCCGTCCTCGCTGATCCACTTCGCGTAGTGCTTGAAGATCATCGCCGTT
GACGTGTGCCCCATCTGATCTGCGATCCATTCAGGCGTGGCGATGCCGCTGCTCAACATCTGGCTGGCAAAGGTATGGCG
GCAGGTATTCGGCCCGCGCGGTCGTACACCGGCTTTTTCCAAGTGCGTGATCCACCATCCATGCCGCAGAACGTCCGAAG
AGCGATACGGCTCTCCTGTAGCGCTGTTGTGGAACACAAAGCGCACCCGCTGCTGCCGCACGGTGCGGTTGTCGCGGTCG
ATAACCTCGATCAGTTCCGGCGGAAGGTTCTGGGTGAACTTCGCTTGCGCCTGGAGGGCACGGAAGGCTGGAGCGAGCAG
TTTGACCTTTCGCGTAGAGCGCCTGGTCTTGGTCACTTTGTACTGGCCGGCCACCCTGGCACGGCGAATCTCCACGGTGC
CGGCGACCAGGTCTACATCCTCCCAGGCGAGTGCCATCGCTTCGCTGACGCGCGGGCCGGTCCAGATCATGAACTCTGTC
AGGTTGATTTCCTGCTCCCGCTCCGTCTCCTGGCCCAAGATCGCGCTGATTTCTTGCCGCGTGAAGGGATCGGGGTCTTC
GGCGTCAGGGAGAGAGATGGTGATCCCGTCAGTCGGGTCGAATGCAAAGCGGTTCTGCGTGCGGTACAGCTGGTAAATCT
GGCGCATGTGGCCGACGACCTCGCGCACGGTCTTGTTCTGCAGCTCGGACATCAGCACGGTCTGCACCCAATGCTGAACG
TCCAGGTGATCTATCCGATCAGCCTGCTGATCGCCCCAGCGCGGACGAATGTGCTTATTGGTGCGGCTGAGGTACATCTT
GAAGCCACTGGCGGCCATCTGGTTGCGTTTTATTTCAAGCCACAGGTCGATGTAGTGACCGAGGGTGTTGGTCTTCACTC
GCGGTGAATCGGGGAAGTGCCGGGCATAGTTGAACGTGCCGGCCTCAATCTCATAGTTGATGATCCCGACCAGGCGCTCG
GCATTGGCCAGGTTTGCGGGCGATGCATCGCCGGGGATGGCTTCCCGGCACAATTCGCCCTGGTAACGGAAATACACGCG
GACGTGGTTGCCGCGTACTTCGACTCCAGCTGCCATTTTTTTCACTCGTAAACGAAGACACGGCCCAGTTTATGGGCCGT
GAAGGATGCAAGGCGTGTTTCCGGGCCTAGAAGTTCGGGGCTTCGGTTCTAAGTATTGAGGTGCTTCTCATCACTCAGCG
AGTGACTTCCCTCTGCCCCACACTGAGGCCTACTGCGACGGGGCGGACCCAGATCGGCATGCTGCTGAGCATGAAGGTTT
CGCCCTGAGCGGCGAGGAGCAAGGTGGTGCCCATCACCTGGGCGATTGCTTCCGCTGCGTCCGGCGGCACCGCATTACCG
ATGCGCTCGCGCCAGGCCTGATCGCTTAGGCCGTCCAGCTCAAGCTGTTCCTCTGGTTCGACCAGGCTTTGCAGGGCTGC
CAGCTCCAGTGTGGTGAAGGGCCGGTGCCAGGTGCCGTCGAGCGATTCGATGACGCAGGTGAGGCGGTCGTTGGCCTCTG
GCAGGCGCGGATCAGCAACGCTCCAGCGCCCGTTGTCGTGCACGGCACTTGCGGAAACAGCTCCGACCGAGCTAGCCCAC
GGAACAACGCCGTAGTGTCCACCTGTCAGGTAAGCATCGCCTTTGGTGCGGCGCATGCCTGGGCGGGGGTCCTGGACGGC
AAAGGCACCTTGGCCTGTGGTGCTGCCGGCGATAACTGTGCCAGCGGCGCTGCCGTAAGGGGTGACCAGATACTTGCCGA
AACCATCACCAGCACGACGAGGGTCGGCCACGCTGAAGGTGCCTTGCCCTGGGCTCTTGACGCCGATCACGGCTCCACTG
GTGTCCTGCCAGCGCCGGACACCGTACTGCTGATACTGGAGGGCCCCAACTCTGGCGCGTGGGTCAGCCACGGAGAACTT
GCCATTGGTGGGCCCGCTGCGGGCCGCTACGGTGCCGGCCGACTCGCTCCAATCGTGCACGCCCAGGAATCCGTCACGGA
ATTGGGGAACGATGATCAGGTCACGCAGATACCCATCCTCGATCGACAGATCGTTCAAGCTGCGCCAGTCCTTGCCGGCT
TCGACCAGAGCCAGGCGAACCCATGTCTTCCACTGTAGAGCCGGTACACGATGCATCGGGCCAGCCTGTTCGATATCGCC
GGCCAGCGGCATGCGGCCGAGGATGTCGCCAACAGCGCGCAGACTCTTCTTCTCCGGCTCGTAGAGGAACGGCGGCACTT
TCTCGACGTGGCGCGCAACCAGGAGGAAGCGCTTGCGGCTCTGGGCCAGGCCGCCGATGACGCCGCAGTCGTGGGTGGTT
TCGGCGACTGCATAGCCGAAGTGACTGAGCAGTGCGCCGATCTGGTCCAGCAGGTGCCGGCCGCGAGTCGCCAGCCGCGG
GACGTTCTCGAATACCAGCAGTGGCACGGGGTCGTCGCGCCAGGCCTCGCCGAACAGCCAGATGCAGTGCAGGGTCAGTT
CGTTCAGCGCCTGGTATTTGGGAGTCATGCTCATACTCTCGGACAGCAGCCCGCTGGCTCCCTTGCACGGGGAACTGATG
AATACCGCATCGGGACGTCGGCCGCCGGCGGCCTGCCGGATATCCTCCGGCGTGGCCTCACGCCAGCCTGGTGGTGGCTC
CTTGCCGTGGAAGCGGATGTACTGGTCGCGGGTGAACAGATCGATGAGCGTACCTTTGACGCCGCTCAAGCGCTCGAAGT
CGGTCAGGCCGGCCGGGTCAAGGTCTACGCCGCCGATGCATTCCCACTCAGCCTGCATGCTGCCAACGATGGGCTTGGCC
TTGTTGAAACCCTTGGCGCCGCCGCCAAGGCCGCAGCAGAAGTGGAAGTGATACAACTTACGTTTAACGAGCATGACGGC
GCCCCTGCTGTGCTTTCTTGGCCTGGACGTTGGCCATGTAGGCTTCCCACTCCGCAGATTTACGCTGCTGGCGGATCTGG
CTGCAGCGCTGATGCTTCCTGGTCGATCGTGCGGTATTGCAGATGTCGCAGTGATTTGGCAGGTCAAGCGAGTGGCTGGC
CAGCCTTGGGCGCGCCCCTGTGGTAGCCTTCACGGCGCCAACTTCGGGGGTTTCTACTTGCATGTCGTTTCTCCTTGGGG
TTGGCCGGCGCCGGGGAGTTGCAGCTCCTCGGCGCCACCTGGTTACTTGATGCGGTACTGCTTGCCGTCTTCGATGACGT
AGAACTCCACGTCGCTCATCCGATAAACACCGCCTGGCCCTCCGTGAACGTTGTAATCACCATAAGGAGCCTTCCCCACG
CGAACAGGAAACAGCGCTTTTGACTGGTGCGCGTACTCACTTTTCCTCTTGATGTACGCATGCAGTTGCTGGCCTGGGCG
AATTACACCGGCGCCACGGTGGGCGGCCTCAAAACCAAGCCATGCGGCGTGGGTTTCGACGTTTTTGAAAGCTGGGCCAG
CGGACCCATCGGCACTGGTGACGTCCATTCCTCGATCAGTTGCCCACTCTTCGAAGGCCAAAATCATTTCTATGCTCATC
TGGTATTGAGGCATGTCGTTTCTCCTCTGAGCCGCTGGCAGTTGCAGCTGCTCGGCGCATTTGTCAGTTGCCGGCCGTGC
TTGCCTGCATGTCTGTAGTGATGACCTGAACAACCTCGTCACGGCTGTCGGCGTAGGCGAATGGCAGAGAGACTCCAGGA
CGGGTCACCAGGTAGCGCTTGTGCGGTAACCGGCACTCGGCCACGGTGTAGCCGTTGTCGCTGACCCAGCAGCGGGCGAT
GACCTGGTCGTCTGCATTGCGCTTCGCCCGCCACTTCACGCCCAGTACTCGCGTAGCTGGTTGAAGATCATCTGGCCATT
CGGCAGGTAGTCGTGGACTTCCAGTTCGGGGACGTTGTCGAGGCGCAGCACGGCAAGGCAATCATCAAAGAGGCCTGCAT
CAAGGCAGCGCAGGTTCGTGAGGTTGAAGGGGAAGTCCTGTCCGTTGTACAGACCGAGCAGGAAGCGGCCGACCGTCCGG
CTCTGGCCAGATTCGCGCAGTGCTACGGGTACAAGGCGGGCAAGCGCTTGGGTGCCCGCTTCACGTATCGCGGGGCGTTC
TTCTTGGTACCGCACCAGAGCGTCGAACAGTTCATTGCGTTCTGCTGGTTGTGTTTGTTGCATGTCGTTTCTCCTTGGGG
TTGATCCCGGTGTTGCAGCACCGGGTTTCGGTTTATCCGGCCTTGGCGGCCTTGAAGGTCCAGCACTTCACCGTGGTCGG
CCGCAGGTTCGCGGCTGTGGTACGACTGTTGAATGCAGCCCGCACGGCGCTGTCTACGGCGTGGTTGTTGCTGACGAAAG
GTCGGGACTTGCTGTTGCGCAGCAGGTTGCGCAGGGTGGTGGCGTCGGCCAGCTTCTGTTTGTGCTCGGCCGCACGCTCG
CAGAACTCGTTCAGGTGAACGGCGATCAGCTCTGCATTCTTGCTGTGGTCCACAATCGGGTCATCGCTGAGCGACTGCAG
GTAATCGAATACCTCCCAGAACTCGGCGACCTCTTTCGGATCGGCGTTCACCGCGTGCTGCCGGCCTACGGCCATGGCAC
GTAATTCGCGCTGGGTGGCCTCGTACTGGCGGTCGCTCATAGGCACCACCACGCGCAGTGCGTCGACCAAGGCCATGATC
TGGGCGTGGTTCTTGATGATCCGCTCAATGCGGATCTCTCGTTGCTCGCGCAGGGCTTGTTCATGCATTTTCACCTGGGT
GCGGAAGGTCTCCATGACCTTCTGTTCCGCCTTGGCGGCCATCAACAGGAAGTGGCTCACTTCGCTGGCCTGCAGGTGGT
TGAGGTTGTCGGCAGCCGAGCGACTCTCGCTGGTCACATCCGGGCGCACGAAGTGCAGCTTCACGATGCGGGTGAGGATT
GCCTCCGATGCGACCACCGAGGCGTTTTGGCTGAACACCAGCGTGGCGCGGAAGGGCGGGGCATTGGTGTCGTTGCCTCC
GTTCTTGACCCCGGTCAGGCCAAGGCCGCGACCGTTGAATAGTGGCTTGAACTGGTCGAAGTCGAAGGACTTGGCGGCGC
CGGTCTCTGCATCGCTGCGGTCCGCCTCCAGCATCACCACCGGCATGCCCGATGTCTGGCTCAGCCAACGGCGCAGGCCG
GCCTTGGTCATCTTGATCGGGTCATCGCCTTCTTCGTCCTGGCGGCCCAGCAGTTTCCACAAGAACATCAGCAACGTGGA
CTTGCCGGCACCGGCCTCGCCGGTCACCTCCAAGAACGGGAATGACTGGAACTCGGCGCGGATCTGTTCGGCAAACAGCG
AGCCGAACCAGAAGGCGAGGGCGATGGCTCCTTGGGCGTTGAAGCAGGTCCACAGCCAGTTGAACCAGTTTGGGCGATAG
GTCGTGGCGTCTTGGCTGATCTCCAGGCGAATCGATTTCTGCAGCGTTTTCAGGCGCAGACCTTTGAACTCGAAGTAATC
CTCGGCGTTGACCCGCTCCAGCACACCACCGCGCACGGCCAGGTCGCCAAACACGTAGCAGCCGTGTTCTTTGCTGTAGC
CGACGTAATCGATGGTCTTGACGGTTTTCAGCCCGAACAATTGCTGCTGCATGATCCGGTCAAGCTGGGCGCCGGTACCG
GTGAACACCGCACCGGCTGCCATGCCCAGCAGGCGTTTCTTGAACTCACTGGCCGCGGCAACCTGGCCACCGGTAAAGGT
GTTTAGCACGCTCGGCTCGTCGTGCGGAAAATCCACGCGGAAGTAGTACCAAGACTCGTCCGTCACTTCGTTGCGCTGGA
AGTACAGGGCCAGTGGGAAGCAGTTGGCGATCTCGATCACTGCCCCGCACTGGCGCAGCGCCTTGTCGCGGCGCTGACGG
TCCGTGAGTACCAGGTCTTCCTGGCGCTCGGACTCGTCCAACTGCTGCTGCGCCTTGTTGAACTTCTCCACGTCCATTTT
GAACCAGTAGAGGCGGTTCTCGAACGAGAAGTGAAATTCCTGGCGCTCGCGCCAGTCGTACATCAGCACACCTTTCTCTG
CTGCACTATCGGCCAGCAGCAGGCTGCCGTGATAGCGGGCTTCGCGCAGGTCCACGTCGATCTGCTCTTGGCGCTTGTCT
TCATCGATGAAGTGCCAGCGCTGGTGCAGGTCGTTCCAGTCGACTTTTCGCCCATGCTGCGGGATTTGTGCTGCCAGGCA
GGTGTAGCCGAGGTCACGCCCCATCGCAGCGTGCTTGCGGGTGTAGCGGTGTGCCCCAGGCTCGTTATCCAGTGCCCAGA
TCAAGCGTGGCAGCTTCTGACCCGCTTCGCTGCGCTGCTTGGCCAGTTCCTTGAGTGATTCGAACGGGAAGGCGCCCGAA
CTCATGGCGGAAACAGCGTCGACCTGGTTGTGCACCAACGCAATGGCGTCGAAGATGCCCTCGACGATCCACAGCTCTTC
CACTGTGGCCAAGTCAACACAGGGCGGGCACCACCAGTACCCGCGTGGCGATTGGCCTGGCGCGAAGCGCGCCTTTTTCT
TGCCAAAACGGTGTGGCTGATCGATCAGGCGTTCCCAATACTCGCCGTGTTCGAGCTTGAAGCGCACAGTGGCGCTACCG
ATCCCGAGTAACCGATCCCAGTAGTTATCCTGGCTGTACCAGCCTTTCACCCTGCCCAGGTCGAAGCCGCGAGCGTATTG
CATGTAGGCGTCTGCCGACGCACGCGGAGCCGCCTGGGTGGTTGGAAAGCGCTTGCTGTAATCGTCGAAAATGTCGTCGT
ACAGCTCTTTCACATGCCATTGGTCGCCACATTTACCGCGACCGCATTTAATGAACCATGGCTCGTCCTGGCGCGAGTAC
AGCTCAGGCTTGCCGCAGGTCGGACATTTGCCTTTGCGCAGATACTGGGTGTGGGCAATCGGCTTGAGCCCATAGTCGTC
CTGCAGGCGCCGCAGAAGCTCTTCACGCAGGCTAGGTTCCATCGGTTTACGGCTCACCGCGAACACTCCCCATGGTCCGC
CAGTTGCCTATGCAACTCGCGGCGAGTGCGGCTGATACCAACCAAGTGCGGGATATCCCGCAATACACGGGGCCCACGCA
AACCAACCGGTACATCGCGGTAGCGATCCGAATACCATACCTCGGCCATGGTGGTGTCGAACTGGGTGTTGAGCCACAGC
AGATAATGCTTTGCCTGCTGCCTGTCGAGTTCCAGTTGGAGGGTGATCTTGCTCATATTGGCCACCAATCGAGTGCAGTT
TCCCCTTACCCATGTAAATGGGCATGCGGTAGGGGCGGTTACCGATTTACTTCGAGGTGTTGCGAGGGTTTAGCAAGCGT
GCGGGCAAGTAGCGCGCGGGTACCAGGTGATGTTGCTGGGTGCGGTTATCCAGCAAATACAGGACGGGCCGCAGGTGGCC
ACTGCCTAAATACATTCCCAGCAAGGTCAAGCGGTTGGTGGTCCAACCCTCAAATTCAGCAACGGCCAGTTCGGCGATAC
GGGGGGCCAGGTCAGTGGGCACCTCCAATGATTGCGCAAGATAGCGGGTGCAGTTTTTTAGTACCTGGCTGTCGCCAGTC
AGGTGTTCGCCGCGGTGGCGGAGCAGGAAGACAACCGCGGCCTGCTGCATGGCAGTGCGATAGTCGGTCTCGGGGTTGTT
GGTCAGGGCTGTGGCATTCATACGGTTAAGACCTCGTCCAGTTGGTCGAGCAGATCGGGGTGATCGCTGTCGGTTTTCAT
TGCCTGGCGGCGCATCGCCACTGGCGCTACGGGTAGCTGCACTGAAGGGTTGGGCATGCCGCTGGGGCTCATTTCGTGGG
TCATTTCGAACTGGGCTCGTACCGACCAGCCGCAGCCCTCGTTAACGCATTGCAGATAGGCGATGCGTAGGAAAATGTGC
GTGCCTTCGCTGGTTCGTATTCGCATTTTGCTGCTGCAGTGAGGGCATACCAGCTTGTAGGTGCTCAATGCGGGCCCCCT
GTACTGTGCAGCTGGATCGTGGCCAGCACTTCGGCCGTGCGTGCGGCCAGGTAGCGCTTGTGCGCTTGGATGATTTCCTT
GGCTTCGGCGCCTTCGATCAACCCGTCATCCAGCGCCTTTGCAATGATCTGGTCGACGTAGCCGCGCTTGGCATCGGTCT
TCACGGAGCGCCGGTAGAGTTCAACGTTATCCAGGGTCTCCGGTGTGGCTAGGGCGACGAACATGCCGCCGTACATATGC
GCGATGTACTCAGGAAGGAAGGTGGTACCTGCCGCTTGCTCTAAGCAATGAATCTGGTCGTAGCTCAATGGTCGGCTACC
GGCGTTTTCGTAGACGTGGTTATCCAAGCGCTTCAAATCGTAACCCAGGCGCGCCGCAGCGCTTTCACGGCCGCCAGGTA
GTGCGCAGATGACGGCGCTGACTACGTGACGAAGAGACTCTAGAACGGGGCGTTTCATGTTCTGGTTTCCTCTTGAGGCT
CAACGCCATACCTTTTGGTCTCGCCATTTTTGATACCTAGCAGCACGGCCGCACGATGGGCCTCCCCACGACGTCCCTTC
TTCCTACCGTTGAGCAAGTCGCTAACTAAATTCTTGTTGAGGCGGTGACGGCGACAGAACTCAGCGATCGACATTCCTAC
TCGATCGAGGTTTTCGCGCGCTTGATCAGTCGTGAGTGGCGTGTGCATAGTGGTCATCTGTGTTCAAACGTGTTCATGTA
CTAACGATTATGCATGCTAATGCGTGCATGTCAAAGGATATTGTGTGCAATCGTGTGCAATTGGTGAGCGCCTTCGCGAA
GAGCGCGAACGTTTTGGGTGGAATCAGGAAGAGCTAGGCCAGCGCGGCGGAGTGAACCGCAATACCCAAGGCAAGTATGA
AAAAGGGGAGAGAAACCCCGATTCCTCCTACCTGACGGCAGTGTCGAGCGCGGGGGTAGACGTGCTTTATGTGCTGACTG
GGCAACGTGCGCCTGTGCCCGTTGATGGCCTGAGCAACGATGCATACGAACTTGTGCAGCTCTATCAACAAATCAGTGAA
GCTGACCGTTCTGTGCTTTTGCGGATGGCCTGGGCCTTTGCCAAAGCGAACGCTCAGCCCTAGGTCATGCTGGGTTCAGC
CCCGTGTACCCAGCTCTGTGATTCGAGCGCGCCTTACAACACCTGTAGCATTAACCCGCCACCGAGGCTGGTGGAGGGCG
CGCAAGGATGTGGCTCTACCAGAACACCTACAAACACTGGCGACTATTCTATTAATGAAATTGAGTTGTCGTACGTAGTA
GGGCTGGTGGCGCGAGTTGGTGTGCTGAGAATGCGTAACTCCCGGTCGTCTTTCGTGGTGCCGTCGGTACCAGGCAACTG
CTTAGGGTATGGGAGTACGCAGTATGGAAAACCTTACTCAAATAGAACGCACTATCATTGAGCTAATTCGCCAATTGGAC
GAGTATCAACTGCAGGATGTTTTGCGTATTTTAGAGGCGTTGAGCAGGTGCAGCGTAAAGGATAGCTAAGATGGGCCCCG
ACTTTTGGTCGGGGCTTTACCTCACAGGTATTTGTGGCGCTCTTGGAGTTGGGTTGCAACTCCGTCATAGCCAGGGAATA
TTCGGGATGATTCGTACCCGAGCTTGTCAAGTATCATACATGCACGCTTCGCCTCGGAGCATGGGATTATAAATTTTTTG
AAGATTTGTGGATGTTGTCGGAGGTCATTATTGTCGGCTATTAGTTGATCGAGAGGACGCCTGTCTACGAGTGCAGGAAG
CGTTCCTTCAAAAAAATTTCTCGCATGGTTATATTTTGAATCTCTTAATTCCGGCCATAATGTAAAAAGTCCTTTTTGGG
CGTTTAAATTAGGGTTCTGCGAATAGTGGGGTGTAATGAATTCAACGTTAATGCTATCTACCGTGGGCTTAAGAGAAGAA
ATATATTCTTTATTCAGTGCCCATATGGCTAGATTTCCCTTTTTTTCGATAGCCCCTCGAAATGCGAAGTACGCTGATAC
GTAGATGTCATATGTCCAGTCAAGTAGCCTTGTAGGGACACCGTAATGCTGTGCTAGTGCAGCGGTTTCATGCAGGTCAG
AAGGTATCCATACGTCCTGTTGGTCGTGGCGGATCAGATCTACGGTATCAAACTCTTGAGCAAGGTTTTGTCGCACGCGG
ACAGACGCTGGGACTTCCAGTCCTCGCTGGTCCGCAAGTCGATAGAATGCACGAAGTAGATGGTATTCTGCATGGATTTG
CCAGAACTGCCAGTCACATTGACCTTCTGGCTTGCCTTCGCCAGACATCCGCCAAAGCTGTTGTTTTAATTCCGCTCTTA
GCGCGGTTGGTGTTAACTCGTAGGATTCTTGAGAGTGACCTCTGAAAATAAATCCGCTGAGTTCTGGGTCATTCCCCCAA
GGACTGATAAAGTCAAAAAAATCATCAGCGGTTTCAAATGTTTTTACTTGTATCAAGATCGCTCCCTGCATTCTATAGTA
ATAGAGGTTTCAGTAGGTCAATACTAGTCCAGTCTAGCTCTCTCGGCGTGGTCTGGTTGCTTGCATCCAAGTGCCTTATC
GTATTGGAAAGCGCTCGCGCGCGTCTACCTAGCTCACTGCGCGCGATGGTTTCCATCAGCCTATTGACGGTGTTTCTTGC
AACTTGCTTTCGAGTTCGAGGCTCGTCGTGTAGCCGCCGTCAGCTGTAAAGCTGTGCTGCACGTTCCCGCCAAACCAGAC
GATCACCTCGACCTCTGATTTCACCCCATGCATCGTATAAGTAAGCCCTGGGATTAAGTCCGGCCGTCCCTTACCCAAGA
TGTAGTTGAGCGTGGCAGATCCTCGTTGAATACGGTTTAGTTCGGCACGGGCGGCGCGTAGGGCGGACTGCCGACTACTG
TAGGTGTGGCGCAGGTCTTTGAGGTTTTCACCACCGCCGGCAATGGCCTCCTGTTTCTTTGCGCTGTTCACGTCATAATA
GTACGTCCGCACCCCGTCGTAGCTATCACGGTCGGCCTGCATAAAGCGGTGCTGGTCGCCATCTGCCCGGGTCAGGGTAA
TGTGAGGAAGGTCCAGCCCACTGGCGGTCTTGCCGCCCCCGGCCGGCATGCATATCAAGCAACCTGCTTTAACGCTGGCC
ACCGCGTCGAAACCCTCGCCGAGCCGCGTCAGCAGGTTGGCATCAGACTCATTAGCCTGGTCGAGCTGTGCAACTGGCAG
GCTGGTCAAGTCGCTTGAAATCCTTGCCGCTAGCCCATTGCTGACCGCGATCTCGCTCAAGACCGTACCAAGGGTCGTCT
CACTCCAGCTCCGTTCTCGCTTGGTCTTTAGCCCCTTACGCAGGTCCGCCGACCGGGCGCGGATGCTGAGCACGTCGGGC
GCACCGCTGTGTTCGGTTTCGTCGACGATGTAGCTGCCCTTATCGACAAGGCCGGTGTCACTCCAGCCCAGCCACAAGCG
GACAGTAGCCCCCCTGGGTGGAACGGCCAGCAGCCCGTCGTGATCGCTAAGGGTCAGGGTCAACTGGTCAGCCTCGAGTC
CCCTGTTATCCGTCAGATCCAGACTCATCAGCCTCGGTGCAATAAGCCGCGCAATGTCATTGCCGTTCACCGTAATGCGG
AAGGCAGGCACCGGGTAGCTGGCATCCCGCTGCAGGCCGTCCCGGTCGGTGCGCAGGTAGCCAGTGACCTTGCTCAAGTC
GATGTCTATCATTGCTTTCCTCTGATGAAGTTCAGTCCGCCACTGATACTGGAGCCAAGCAAATCGATGCGCCCGTCATC
GATGCGCTTGAGGCTCAAGCTGAAATCAATGCGCCGAGCGGCACCGTCACGGAAGAACACCGTACGGTTGTCGCTCAGGC
TGTCGATCACCCACAGGCCGAGCAGGCGCCCAGTGCCTTCCACCAGCGGCCAGGCCTTGCCGGTATCAGCCATCTGCCGC
AAGGCATCGAGGCCAAGCGCAGAGCCGGCTAGCTCGGGCAGCAGCAAGCCGGGGAGGGTGATGGCATCCTCGCCACGACC
CAGAAACTGCCGGGCAGGTTGCGCGCCGATCCGGTTGTTGGCGGCATGGCGCCAATCGGTCTGGCGTTGCATTTCTTGAT
ACGCCAGGGTGTGCAGGCTGAATACGAACATGCCCAGAGCGAGCATCATGAGGGTTACTCCTGGTCTGATAACCGACTGC
GCCGGCGGGCAGCCTTTTCGATGTCGATACGGGAAAGCTCAGCCCTTACCGCGCGGGCAATGGCGTGAGCATCCATACCT
GAGGACGGGTGAATGTTGATCTCGTACCGGTCGTGGCTTACGTAGTTAGCGGCGGATGCAGCACTGATCGGCGGCCTGCC
ATCGACAGTGATGGGTTGCGCGCCTGCCAGCGCCGGTGTCGCGCCGTTAAGTGCGAACGTGCCTGCCTGAGCGACCTGCT
GGCCAAGACGGTCCACCGCCTCAAGCGGTGACTTGGCGCCGCTGGCCAGGCCCATCGCCAGGCCCTCTGTCGTGAAGCCC
CCGAGTTCCGCGAATACCCGTGAAGGGCTGTGTATGCCCAGCTTTTTCTTGAACCAGCCAATGGTCGAGTCGCCGAGGTT
GGCGACGGATGCCTTGACCTGTCCAAGCCCTGAAGTGAAGCCATTCACCAAGCCACCGGTGATCATGCTGCCAAACTCCA
AGAAGCGTGCCGGCAGTCCATCCAGATAGTTGAGCGCCGCAGTGAAAGCATCCTGCAGGAGTCCCATCGGGTCGAATGCT
ACGAGCAACGCACGAGCGTGCGACAGGCTGCTCTCCACTGCTTCGCTGATGGAGTTCCAGATTTCCAGTGAACCGGTACG
CAGTTCGCCCCAGTTTTGATAAATCATGTAGGCGGCTGCCGCCAGCGCCGCCACGACAGCCGCGATCACCAGCACCACCG
GGTTTGCTGCTAGTCCCCAGAGCGCAACGCTGACCACTCGAATGGTGGTCAGCAGCGCTCCCCCCATCACACCGATGAGT
TTCCCCAGCACAGGTAGGAGTCCACCGCCCTTGAGGCCGAGCATGGCCATACCATATCGAATCAACACGAACGGCCCGAG
CACGCTGGCCAGCGCTATTGTGAGAGCGCCCATGGCCGCGACGACTGCCACTACCACCGCCAGCACTTTGACCAACCCTG
AAGCGAGTGCAGGATTTTCCGCCGCCCAGGCTTTGATGCTCCGTACCGCCCCGGCGACGGTCTGGACGATGCTGCGCAGC
GGCCCATCCTGTTGTTCTTCAAGCGCGATGCCGAGATCTTGCCAGGCGCTGGTCAGCGCATCGATGTCGCCTGCCAGGTT
ATCGCCCATGATCTTTGCGGTGCGTTGGGCCTCGTCCTGCGTATGTTTCAGCGTCTTGATAAAACTCTGCAGCTCGCCTG
ACCCTGCTTTGGAGACAAGCACCTGCATGCCCGCCACCGCTTCTTCACCAGCAATCGCCTTGAGGATACCGGCACGGTCG
GCGTCGCCCATATCGCGGGTTTTTGCATAAATCTCTTTCAGTACGGTAGGCATATCGCGCAGGTTGCCCTGCGCATCTTT
GCTACTCACTCCCAACTCTTCAAGCGCTTTTGCTGCAGCCTTCGGCGGAGCGCTTAGCCGACCCAGGATCGACCGCAACG
CGGTACCACCCATGCTTCCCTGAATACCGGCATCACCAAGTTTACCGGCCATCGCCGCCACGGTTTCAAGGTCTTGGCCG
ACACTGGAGGCGACTGGCGCCACATATTTCATGGTCTCGCCGAGCATCTGCAAGTTGGTGTTGGAGCGGGTGAACGTCCC
AACCAACACATCACCTAAACGCCCCATGTCGCCCGCTTGCAGGTTCATGCCGGTGAGAATGTTGGACGCAATGTCGGATG
TCTCGGCCAGGCCGCTGTCGCCGGCTTTGGCCAAGTCCAGCATTCCAGGCATCGCCAGGTAGCCCTGGCCCTGTGCAGCA
TCTGTAGCGGTGAATTGCGTCGCGGCGCCCAGCTCCCGCGCTTGATTGCGCAATGTCTTGTAGTCGGTACTGTCCTTGTC
GAGCCGGGTCAAGGCCTGCACTTTGCTCATGTCGGCATCGAATTGCATCCCTGGCTGCATCATTCGTGCACCGGCATAGA
GGGCAGCGCCCCCTGTGGCCAATCCGGCGGCACCGGTTCCCGCCAGGCTCCCAGCCCGTTGCTGCGCTCTGACTAGGTCA
CTCTTTGCCCGCGCAGCACGCTGTTGTCGTGCTGCCAGCTCCGCAAGCCGCCGGCTTTGCGTACTGATCTCCGAGTTACT
GGCCGCTATCTGTGTGCGCAACTGACGCTCATGGCTCGAAAGGTTGCGCGTGTTGATACCAACCCCATGCAGGCGTGTAC
GAAGCTGCTGCAGTTGGGCAGACTGGCGCTGGTGTTGTTGGCTCAGACTTTGCGCCTCACGCACGGCGGTGCGCATATCG
CGGGTCATGGCTTGCATGGGCGCGGCGCTAGCATTCATCTGCCTGGCCAGTGCCCTGACGCGGTCTTGGGCGGCGCCCAG
TGCGCGGGTTGTGTGGCGGGCTTCGTCCAGCTGCTTGCGCCAGGCGCTCACATCCTTCTGCTGGCCATTCAGCTCTTTGA
GCCGGTCCCGCGCTGTCTTCAGTGCGCGGGCGGCCACCGTGCTGCCTCGGTCGATCTTGCGCAGTGGCCCCGAGGCCCTG
TCGATGGCGTTAAACAGTATCCGAAGCTGCAAGTCATTGGCCATCGCTGCCGCTCCTGATCCGCGCCCGTTCTCGCCAGC
CCATCAGCTCGCTGACGCTGAGCCGGTCCATGTCGTCGGGTGACCAGTGAAAGACCACTGCTACGTCAGCCATCGCATCC
TCTACGCAACGAGGGATGCGTCGGTCTTCATCCGCTTCTGCAGCAAAAAACCAGAAACCTTCGTGCCGACGGCGAACAGG
TCGGCGGGATCGAGGCGGCTGGTCTCATATTCGTTCAGTTCACTGATACGGGGGATCAGCTTGATCAGGCTGGCGACGTC
CATTTGCAGCAGCTCGGCCAGGTGCAGGCCGCGTAGCTCGCCCGAAGTGGGTTTACGCAAAGTGACCAGGGTGATCTCGG
TGTCGCCACGTTGGATCGGCGTGTCCAGCTCCACCTGGTTGTCGTTCAGCAGCTTAGGGTCAGCGGTTTTCATAAGGGCT
CCAGAGGGGTTAGATGCCAAGGGCTCGACGTTGATCGGCGAGCATGTCGACCCCGTCGATCACTTCGATAAAGTTCAGCA
AGTCGATTTCCACCAGCACTTCGCCGTCGACGGCCAGCTTGTAGTAGCTGCAGGTGGTGGTGATGCTGTGCTCGGTGTCT
TCGCCTGGCTTTGCCTCGCCCATCTCGATGGTCTCGTGTCGGCCACGAACGACCACCTCCACGGCGGTGACATCACCGGT
ATCGTCCTGCTGATAGCTGCCGGCGAAGCGCAGCATCACGCCTGCGGCCTTAACGGCACCGAACTGGCGCAGCACGATCA
GGTCTAGCCCACCGGTTTTCCACTCGAACTGTATGCCGTCGTCGGAGTAGCCCAGGTCGGCTTTCACCGGACCATTCATG
CCGCCCCCACGGTAGCCCTCCATCTTGCGGCTCAGGGGCGGCAGAGTGCAGGACTTGCAGACACCCAGGTAGCTGGTGCC
CTCGTTGAAAAAAAGCATGTTCTTGAGTTTGCGCGGCATGGCCATGGTGGCGGTCTCCGTCAGCTGTTGATGCGGCTGGC
GAAGTCAGCCAGGTAGCGGTCGGTGATGCGCTGGCGCAGCGTCAGGTCTTCCAGCGGCGGTACCGGGGTGTAGTCGTAAT
CGATGGCAAGCTTGCCGGCCTTCAAGGTTGTGGCGCTGTTGGCTTCCTCGTCGTACCAAGCACTGCCGCCGAGCAGGTAG
CCGCCGGCAATCAGCTCGCGGAACTTGGCGTTGATACCCTCAAGGATGTCGCGCACCAAGGACGGGTGCATCGGCTTGTC
CATTGCCCACATGTGCGCCTCGGCCATGGTGTCGGCCAGCACCTGAGCCGTGCGAGTGTAGTTCTCGAACGCGAACAGCG
GATCGTCGCTGCAAGTACGGCTGCCCCAGAAGCGAAAGCCGTCTGCGTTGATGAGCGTCGTCACCTCGTTGCTGTTGAGG
TAGTTAGCATCTGTGGCGGGGTTCTGCAGATCCCAGAAAATGTCTGCACTGATCCCTGTCACACCGCTGACCGGGATGTT
GGACAGGGTCTTGTGCCACCCGATGTCCTGGTCAATCTTGGCGCGCAGGCCCATGGCGCGGGCTACCGCTGGTGCCGTAA
CCATGCTGTCGCTCTCAGTGCTCCAGTGCTCGAAGTCTGGCCAGATAACCATTAGCTCGCGGGCACCGAAGTTGTCGCGA
TACGCCACAGCATCTTCTTTGGTCTGACAACTCGATGCACTGACATAGGCGAAGGCACGTAGCTGCTGGGCGATCGACAC
CAAAGCGGTTGCAACCGGCAACGTGTCGAGGCCAGGGGTGCCGAGGATGCGTGGCGTGACCTTGAGGCGGGTCTTGGAGG
CCAGGAGGGCCTTCATGCCCGTGTACTTGCCTGTCTCGGTGGTGGTACCGATGATGTTGCTGGTGGTCTCTTCGTCAGTT
TTACCGGTGGATACACGCACGACGACACATGCAGGCTTGGTTTGATCCGCGATGGCCTGCAGGCTTGTCGCGAGCGTGCC
GGTCACACCTGCCTTGCCGATGGCGCTTTGGACGTTGGTGAGCAGAACTGGGGTGTCGAGAGGAAAGGTTGCAGGGTCGG
CATCGTCTGCAGTACAGACCAAGCCGACGACAGCGGTGGAGATGGTGCGGATGGGGCGCACGCCCTCGTCGATTTCGAGG
ACGCGCACGCCGTGATGGTAACCTTCGCCCATGGGGAGTGCCTGTATGGTGGGGAACTCGCCACAGGCTGCCTCTCTACC
GTGGAGAAGGCGAGCTGAGGGGGTTGTAGACAGATGATTTACATTCGGCGCGGGTGTGAGCGCATCAGTTCCGAGATCCA
TGTCGGGGCTTCGGGCCGGTGCTCTTCTTGCGGGAATTTCCCGCTCTGCGGCCAATCCCGCAGTCGCTTACGGTAGGTTT
GAAGTTCTGCGTAATGCTGCTTGAGGAGGCTCGGCTTCAGTTCCGATTCCAGCTCATCACGATGCCTGGCAACCATACCA
TCGGATGCCGCAAGCTCTCTATCACGCCAAATGCGTTCGGAAGCTGCCATCATTTCAGAAGTAGGCGGCAGCGGGTCTGC
AAGGTACGGGCGCCCAGCGTCATCAGCCAAAATCCGCTGCCCCAGCGCTTGCCCCGCGAACAACTGGATGTACTCATCAT
CGCTAACGGTTACCGCGCCTGGTGGAGGCATCCGCTTGCCGCCCAACCCGGCATCAAGTACATCAAAACCAAGACTGTCG
GCGTAAAAGATCTTCATGTCATCGTCCCCAAACCCGAATTCGTCCGGCCAAGCCGGGCGCTGGTCCTACCGCGCCTGAAG
ACAAATAGCGGACGTTTGCCCGTACCACCGAAAGCGTACTGTGACTGTTATCAAATGCCCAAAGTGTGGCGGTGTTATCG
CCCCAGCCCGATGGGTTGCTTTCGCCCGCAAAGCCTCCAAGAATCTCATTGGGAAACTGTATGGGCAGCGAGACCGTCAT
GGTGCCTGTTGCATCGCTGCCTCCCATCACCCACTGCTCGATCAAGCCGCACGGATGCTTCACAAATCCAGCGTCAGAAA
GCAGCGACATCCCACTACCGCCGTAAGCAATCCAGCCAGCCCCTGAACTGACAAACTCGGATGCAACGCCCGCTGTCAGT
TGGATAGATTTGCTGCCAGTCCCGTCCATTGCGTTGGGTCCGCTGAAAATCGTCGGTGAGGTTACCGTGATCGAGGTCGC
CCCAGCGGCTGCTTGAATGACAATCTTGACACCCGGTGGGAAGGGCGCAGGGTCAGGCAGCTTAAGTACGATGTTGGTCG
TGGTGCCTACGACGTACTTGCCGAAATCATCGGCGCCAAGCGTTGTACTTTTGGCATAGGCAACGTAGCCGCGCAGGTTG
CCTTTCGCTCTTAGAACCTCTCGATCCACATATTGCCGGGTAGCCAGAACGATACTGGGGTCGATCCTGAGCGTAACGTC
AGCGGTATTGCCGAACAGAATGTGCACCCGGATGGTCTGCGTGCGACCTGACCCTTGTGCTAGCAATGGCTTGTAACTGG
GCGGTGGCTTGGCCACGGCGATGAAGTTGCCCTTGTCATCCTCCAGGGCCAGCTCCCGAATCCACCAGCCGCCTACTTCG
GGGGGCAATACCAGTTCGGCTATCAACACTGCAGGGTCAGTCGGGGATTCGTATAGAGCATTCAATTGCGCGCGATGGAC
CTGCCGGACCAGCTCGGTCTGCTCTGGATCCGGCGTGGGCTCGGGCGTCTCCGAGGGTCCGCCGCCGGCATCGCCGATCA
GCATGTGGGATATGTTCCACGGCAGGCCCAGTGCGGCGGCGTTCGCCTGCTGCGCAATCCCGACATTCGTCAGGAAACCG
CCGAATTGCGTTGATGAATTAGCCATTTGGGTAAATGTCCAGTGCGTCCAAGGTGTGTTCAAAAACGCCGTCGAAGCCGT
GTAGATGCACGTCAATGTCAGGCGATTCCCAGGGGTAGATTTCCAGCACGTCGCCGTCGAGCACGGCGACGCCCTGGAAG
GCTGGAAGCCGGGTTTCCAGGCTGATGTCAAGGCCGATCATGTGGCGGCTGACAGGGCGAGCGTCATCGATGAGCCAGCT
CAATTCCTGATAGGTTTCTTCGCTGATTCCTTCCTCGGAGACGCCGACCCTTACCGCGAAGGTGCCGGGTATGCCGTGGG
GCTCGGTATGGAACCACTCCACGATCTCGATGAGGTAGCCCAGTGGCTCGACTACCCGGCGCAGCGCGCCGATGGTGCCT
TTGCATGAGTGAACCGCAAATGATGAGTGGATCGCTCGGCGTTTGGCGGCTTCGGTCCAGTGACTGTCCCAGCGATCAAC
CGAAAATGCCCACGCCAGGTAGGGGAGTAGTGCAGTCGGGCAGCGTGCCGGATTCATCAAGTCGCGAATAGGCACTGGTA
CTCGCTCAATACGCTGGAGCGCTTCGGCCGTGCGGCGCTCAAGGGGCACAGCATTGTCAGGTAGGAGGCTCATTCGTCCG
TCCCCTGGCTTAAGGTCACGGCAGTGCAGTAGGGGGCTTGGCTCTCTGTCGCGGTAACGTCGCTCCAGCTGTCCAGCTCG
ACTTTACGCACGCCTTCGACATGCAACGCCGCATGGATGGCAGATTCCGAGACTTGCATGCCCAGCCGCCGGCGCTTGTG
GACGTAGGCCATAAGGCGCTCATGTGCGGCTTCCAAGACCGGTTCAGCCTCGGGACCACGTGTATTCAGGTACAGCCGAG
CAGTGACCTGGTAGGGCAGGATCTCGGCGCCCTGCACGATCAGCCGATCAGCCACAGGGCGACGGTCTTCGTCGTTCAAG
TAGAGGTGAACCAGGTTGATTAACGGTTCGTCTACTGATCCGTCGCCCAGCATGGCCTGTAGGGTGACAACAGCTACGGC
GGGTGATGGACTCGACGCCGTGGCATCGGCTACCCGGCCATCGGCCGCCCGTGCATGGAAGATGTAGGCATTGCGCGGAC
CGGCAGTGCTCAACCCCTCGAACGCCATCTGCGCTCGTTCGCGCAACGCATCGTCGCTTTCCAGGCGCTGGGGCGTCGGC
GGGACCGTTTGGCTATCGCCGGTTTGAATGACCAACCGCTTCACATTCATGTTGGCAGCGACCTGGTCCAAGTCATTGCC
ACGGGCCGAGCTGAGCAACACCGCGAGTGCCGCTTCATTCACCCGTTGCCGCCAGACCATCTCCCGGTAGGCATTCTCTT
GCAGCAACTTGGTGATGGGCTCGGAGTCAAGTTCCAGCCGACTGGCGATTTCCGCGCGCTCAGCTTCTGGCCAAAGGCTG
ATGGCGTATGCCTTACGGTCGGCAAGGATGCGCTCATAGTCGATCTGCTCGACGACATCGGGTGCCGGCAGTTGGCTCAG
GTCGATAGGCAAGAACGTGTTCATGCGGCGCCTCCAAGTTGCAGCGGCATACGCAGGTTGAACGGCTGATTGTGGTCGAC
CAGCACACCGGTGAGGGTCAGCTCGGCGTGGCCGTCGAGGCTGTTGTTGTCCAGTTGGACCCGCGCAAGCCTGATCCGAG
GTTCCCAGCGCATCAGTGCCATGGCGGTAGCTGCGTACAGTCTCAAGCGTGTGGCATCGTTCTGTGGGTGGTCGATCAAC
TCAGGCAGCAGGCTGCCGTACTCACGACGCGCGATGCGGGTACCCACGCGAGTGGTGAGGATGTCTTCGATGGACTGGGC
GATGTGCTGAAACCTGTCCAGCGCTGCGCCGGTATGCCGGTTCATTGGGGCGCCCCAGTCTTGGCAAGCCCATGCGTAAC
GCCGTCATGTACATGCTTGGTAAGACTGATGCCGGCCGCGATGACGTCGACAGAAACCGCGACCGTGCCGGTGACCTGCT
GATTACCGGTCTGGGTGTAATCGCCCTCATGGGTGATCGGGCCGACGATGTGGATGCCGCCAGTGCTGGTCAGGCGGGTA
GTCCCGCCATTCGGCAGGGTGGCATTGAGGTGGTGAGCAACGCTGTCGTACTCAATCACTGCTCCGTCACGATAGGTGCG
GCGATGCAGCCCAGCGCGGTCGCCGTTGGCGGCGATTGCGTCACTGAATAGGCCGGTGACAGCCACGCCGTTGGCCAGCT
GACCGCTGGGTGATAGCAGCACAACCTGCTCGTTTACAGTAGGTGGGTCCCACTCTTGGTCATCACCGGCGCGCGAGGCC
ATCCAGGGCAACCAGCTTGTCAGGATGCCGCCGCTACGGACTTTTACCCGTGGCGGCTTGAACTGCACCTCGGCGACGGT
GCCGAAACGGATCAGGTTTTCGAGGAGACGATGAAGCGTTGCGGAATCAGTCATGGCGCTGATGGTCGCGCGGTGCGCGA
CCTATTTCAGCATCATGCTCTTGTTGCTGGGCGATCTACAGGGAGATTAAGCCTTTGCGACTTCTTCCTTGGACGGAGGG
ACCTCGTTCTTCTTGAATTCGTGCCAGACCTTGTCGTCGAAGAATGTCATTGAAACGATATGCTTCTGTAGAAGGCTGAT
GCTGAACAGGCTGCCAATTTCATCAGGCCGGCTTCCTTTGGCAGTGCAGCGGTCTTCGGTGCCGTCATCGATGCCGGCAT
TTGAGGCGTGTTCCGCCTTAATGGCGTCGTAGACCTTCTCGTAGGGCGTTGTGAATTCGACTGTGAGCCGATCCTTGTCT
CGAAAACCACTATAGATAGGGATGATCGAGAAGCCTTCGTCGTTGTTGGAGTCATGGTCCTGCAGGTTACCGAAGTTCTT
GACCCAGCCGATGTAAACCTTTCTGTCTTCCATGCTGAACATGTACAGGCGTTTGTTGAACAGTGAGTCCAGAAGCAAGG
CCTGGTGTGTGCTGGTGGGCAGCATGGTTTTCAGGATGAAGGAGCGCGTGAGGTAGTCGTTCTTCAGTCCATGCCTGTAT
TGAGTGATCTTGAAGCGCACTTTAGCGGCCGCGTAGGCGTAAAGGGGGGCGAGAAAAATGGCGACGGACAGCGTTGAAAA
CAGATGCTTCTCATCGGGTTTGGTGAAGCCTCGCTCAGCTAGGAGATCCGTCAAACCGCAGAATCCGTTAGTCCACCCTT
CGAATACAAGGATTACAACCAGCCACGGCAGGGTGAGAAGTAGTCCCCTCATCGCTATGTGCAGGTACAGCGACTGACCT
TCGTATTTAGCGATGAGGGTCTTGTCGTAGAAGTTATATTTGCAGTAGATGAAGCCGCAAATCAAGATCGGTAAAACGAG
CAGGAAACCCATTGAAATACCTAGTGGGGCCTAGAAATCGCTGTCTTGGCAGCCTCACAGGCTTTCGCAAAGTCAGCATC
ATGCAGGGCGGTCGATGCCGAGATGGAGACGGCGCCGTGATCGCTGACCTGTACCTGCTCCGCGACCTCATTGAGTTGTC
TGGCGATGGCCATCGACTCTGCGGAGGGTGGGGAAACCCATTGCAGGAAGGCTTCCAAGAATTTTTTGTCGCTCACAGTA
ATCACTCCTCTGTTCCAGGCAGGGCCCGAACACGTACCCCCCAGATTAGCAGCAAGCTCGCAAAGCGCTGCTAAGCCGGG
TGCGAAGACTAGCATACCGCAACGTTTGCATCTAAATAGACAGATGGCTGGCCAGGGTGTTTCGGATCATTTCGAGATCT
GAGTCAGTCAATCCCAGCAGTTCGCGCCGGTTATAAGCGACGGCGCGTGCGTCGGGGGTGGCTTTGTCCCTCAGTCCGAA
TTGATGGGTACGCGCAATCCTGGCGATTCTGCCGGAAAAGCCGACCGTCGCAGCTGAGGCTTGGCCCCTCGCTTTTAGGT
AAGTTGCCGTGTGCAGCTTCTGAAACATCTTCACCTTGCGGCGCAAACGACCCCGCTTGCCCCGTAGCTGTCTGGGTTTG
CGTGGAGCGTAGGGGGAGCCGTCAGTGTTGCGCTGAGCAAGAATCCGCTGTTGCTGGCTGCGTCGTAGTTGCTGTGCCAC
GGCCCTGGCGAGTTTGGTTCGCGCGGCCGGCTCGATGCGTTGCAGGAACGGGCCAACCCAGTCTTCAAGAGCGGTCAGGT
TAGCCATGGCGAGTACTCTTAGGATGTGGCCTTCCCTGGTGCTTAGCATCTGGCATTGCAGGCGGCACCGGCGATACTAG
CGGCTCGCCCTCTGCATGGAGGCTGATCTCGCCTGAGTCTTGGAAAGACTCGTATTGCGGCTCGCCGGGGTGAGACACGT
CAAACGAGCCGTCATCCAGGCGCTTCACGACTACCCGTTCAGTCAGTGGCAGGGTGAGGCTGAGATCGACTTTGCTGCGG
TCCAGTATGTCGGCTTCGAAAGATAACCCTTCGGCAGACTTGTCGAGATTGGCCAGCAGCTCCGATTGGTTCACCCGCAG
CCAGCCCAGAATTGGCAGCATCACGCTGTCGGGGTGGCCGGCGAAATCGGTGAGGATGATCTGAAGGGCGTACGAATACT
CGAAGGATAGGCTGACCGCTGCGGTACAGCGGACTTTGCCGCTGTCGATGAACATCAGCAGGCGGTCGGGGTTGCGGGCG
AGGTCGGGAACGGCGGCGAGCAGGTGCTCGCGCAGGCTATCGGGTTTGTTCATGGGTCACCTGATGCTGGTAAACACGGT
CGACCTGGGCGGCGCATTCGGCCCAGGCCAATTCGGTCCGCGCTTGGTCAATGAGCAAGTCACCGTTGCGCTTCGGTACT
GTCGGCGGCAGTTGGCACGGCATCACCACCGGACAGCCACTGACGATAAGCGTCGGCGCCGGTGAGGGAGGGGCGTTCGC
GCAACCGACGAGCAGCGTCAGGGATAGACTGAGCAGCCCAATCGCGTAGCTGTTGGTTTTCATGTTTGAGGGTCTCGATC
AAGTGCTCGCGTTGGGCAAGACCTTTGCTCAGCTCGTTCTGTAGCACGAGCAGCTTGGCCTGGCTGTTGCGCTCGCGCTC
CAGTTCGGATTTCAGTTTGTCGGCAGTGGCCAGGTTCCGTCCGCTGTCTTCCACAGCACGGTTGCGCTCGTCTTGCAGGC
GGCGAATGTTCGCTTCGGCAATGGCCACCTGCTGGCGTTCGCTCCAGGCCGATAGCCCAGCGGCACATGCAGCCAGAAGG
GCGAGGGCGAGAAGGCCGCTGCGCAGGTACATCAAGCGGCCGCCAGGGCGCGGTCCTGGTATCGCTCGAAGGCACGTTCC
AGCTTCACGTCGTAGAGGTTTCGCTTGTAGTCGGCGCCGTTGTAAAGCCTGGCGACGGTCGACCATTTCAGCCCTTTGAG
CGCTTTGTGCAGGTTGGTGTCAGCTGCGATGAAACGGATGAATGCTTCCAGATGATCCGCCTCGCTGCGGGCCATGCGTT
CGACGAAGTCGTGGATGCTGTCATAACCCAATCGTCGCCAGTGATAGCCCATCACTTGGAACGCACCCCAACTGGCAGAC
TCCAGCGCGGTGACGTCATCGAGCTGGCGAGCTTGGGTGAGGCGTTGATGTTCGGCTGTGCCGCCGATGTAACCGCCGGC
TTTTGGGTTGACCAGGGCGGGATTCAGTTGTGCAAGCTCATCGGCCCGTGGCTTGTCCGTTTGCGGGTTCTCATGTTCGC
CACGAAGCAACTGCAGGCGCTTGTACATGACGTGGCGCTCGAACAGGATTACCGGCTTGCCATTAGTGAGGAAACCGAGC
CCATTTGATTCGACTTCGTTCAGCGCATAGGTGGCGGCGACCGGCACGCCCAGTCGCTGAGAAGCGTTAACCAGGTCGGC
ATGTTTGAGCAGCTTATCCGTGTCGACCCCTTGTAGGCTGGCCAGAGTTTTCGGGCCGGCTACACCGTCGGACACTAGCC
CTGCCTTGAGCTGGTAGGCCCTTACAGCGGCCTCCGTAGCATCGCCGTACACGCCGTCGGCAAACAGCGTGATGCCGTGG
TCGTTGAGCTTGCGTTGTAAGTCGCGGACCGCCATAGAGCGGTCACCGTGTTGCAGGGTCATAGGTTTACTCCTTATGGA
TGAAGGTCTTTTTCGCGGCGGCACGCACGCACTCGACGCCAAGCAGGCCAATCAGGCCGCCGAAGAAAGGCGCGGCGGAA
AGTGGAATGCCAATCAGCGAAAGCCCGTGGCTGGCGGAGAGCGCGACGGCACCGCACAGCGGTGCTTCGCTAAACAGCTG
GCGGAGTTTTCCGCCGCCGTAGATCACCCGCAGGGCTGCGATAAGTGCCGCGAGCAAGGCTGAGTAAAGGCCCGGCCAGT
TGCTTTCGAACCATGTCGCCAGAAAAGCCCAGGTTTCTTGACGGTCAGGCATGGTGGCGCTCCCGTGGTTGGGGATAGAG
GCGGGTGGTCAGTCCCATAGGTTCACCATCGGCCGGTCAGGCGCAGCTGTTTGGATCTCGGGCAAATTGATGAGCAGGCC
GGCCGGAAGGCGTGCCCCGTGGTCGGCCAAACCTGGATTGGCATCGAGCACGGCTTCGACGACACCGGCCGTGCGGCCGT
AGTGCCGCCAGCACAGGGCATCGACCGTGTCGTTTTGCTGGCTGTGCCGTTGTTCGGTCATCACAGCAGCTCCACGGTGG
TGCGGGCTGTGCCGAGAAAGTCGCGGACGGCCCAACGCTGGTCGCGTCGGTAGTCGTCGATGGTGGGGGCGGTTTCGGCG
GCATTCCTGTTACCGCTGCCGGTGGAGTCGTAGCCGCGATACCGTTCGCATACTTCGGCGCCGGCTGCGCATTCGACTGC
ACGCAGGTACAGGTACATCAACTGGGATTGGTCCTGGACCTGCTCGCTTGGCACATCAGCAAGCGTCTCGGCGCCTTCTG
CCTGGGCTTTCGAACGCCAGGCAGCCAGTTCACGGTTGACAGCAATAACGGCCGCGATCACAGCGGTTTCGAGGCGGGCC
GGGGTGACGCTGGAGTCGATCCGTAATGTCTCGCGGACTTTGCCCAGGTCAATCGACGGCCAGAACGCGTCGCTGTTGAT
GTGCCCAGCGGGTAATACGCCGCCCGGAATGAATCCGCTCATGGTCGCCTACTCTTGGTCAGATCGGCGGTGGTCGGGAT
TTCACAGCTGCGCCGATGGCTGCTGATCCACCCCGAGCCGCCGGGTGCGTGGGACGCTTGGTTAGCTGGCAGGGCCAGCG
AGTTTTTTGAGGAGTCGCTCGGCGCGCTCCAGGTCTTTCTTGCCGCCGCAGTTGTTGTCGAGCTTGATGGCGTGCTGCAG
CAGCTCGACGCCCGCTTCCACCTGGCCAGGCGAGCCCGGGTTGCTCTCGTCGAGACCCTGCAGGGTCGCCCGTGCCAGGG
CAAGTTTGAGCTTGGCCCGGGCTTCGTCTGGCATGTCCTGCTCTTCCGTGAGCAAGGCCGTGCGCAGCAGGTCGTCCACA
GGGAAAGTGCCGCCGGCCTTCTGCGTGTTGAGCGCGGCCGTGGCGACTTCTTCGGCGATCAGGCAGCCGGTGGTGCGGGA
AAAGCGGTTCGGGGTTGGCAGATTGTGTTTCAGCACATACTCAGCAATGTCCAGGCCACCCGGGAAATCACCAGCATCGA
AACGCCAAATCATCACGGTGGTCAGCACGTCATCATGGGCGCCTTGGCCAGCCTCAAGAATGCCGACGACATACGGGACG
TAATCGGGCAACAGAATGTTCTTGAGCCTGGCCTTGGCCTGCTTCGACTGCACTTGCTTGAGGCGCAGCTGGTCTTGCTG
CAGCTTTGCGAGCATCAGCTCATAGCTGGTCAGGCCTTCCATCATGGCCGCCGGCGCCGTGGCAGCCGCATCCTTGGCGG
CCAGCTTGCGCAGTCGGGTACGTTGGGCGAGGGTTAGAGACATGGTTAGACCTTCTCGATGTTCTCGACCAGGGCGCAGG
CGCCGAAATCTTCCACGACATACGCCTCATTCGACGACTGGTAGTCGGCAATCTGATCGGCGTCTGGCTCATCGCGCACA
TGGCGACGGCGCTTTTCGTTCTGGTAGTAGATCGACAGGTTGGACAGAGGGCCTACCCAGACACCACCCTCGATGAAGAA
CGGGACGTCGTACTCGATTGGCAGGCCGCCCAGGCGGGTTTTGGCGATGATGTCGTCGGCTGCGTTGGCTTCCTGGTTGG
AAACTGCACCATTTTCCAGTGCTTTGAGCTGCTTCTCGTGCAGCAAAGCATGATCAACGATCACGACCAGGTCGGAACGC
TTGCGATGCCATGGGTCCAGCAACTGGATGGCGTCGAACACCAAGGCGTCGAGGGTCTTGTAGTCGCCAGTAGTGCCGAT
GGATACCTTGTCGGCCACCTTGCCTTCGTCGATGACGCGCTCGGGCGCGCGCTCACGCATCTTCTGCAGCCATCCGACGT
TGACATCCTGGAGCAGCGGGTTAGCGGTCAGGTCGGTGTCAGCCGCAGCACTGGTGCCGTTGAAACCGATCATGATGCGG
TCCAGGCCTTGCTGCTGAGCGATCGAGCCAGACAAGCGGGTCTGGAAGTCTTTGAACTTCGCCCAGGCGTCGAGCCGTGC
GTAAGGGGTGGCGGTATCGAAGTTGGTTTTCTTGCAGGCGTAGGTGTCAGCGGTGAGCGCTGCAACGTCACGAGGTTGAC
GGCGTTTGCCAGAACCAGTGGCAGTCCGGCCTGCGGTCGGGCCATTCACGCCCAGCAGAATGGCTTCGCCCTCCGCTTCG
TCCACGCCGATGATATTGATCTTTTTCAGGAACGCACTGGATTCCTGAATGGCGGTTTCTAGCTTCTGCGCCGGGTTTGG
TGCCACGGTGTAAGTCTCGGTCACCGAGCTGACATCGTTTATTTTGGCCTGGTTGGTCAGGTAGCCATTGAAGGCGATCC
GTGTTGCTTTTTGCATGTTAGGTCTCCGAACTGGTGGTCTGTGGGGCTGCGGGGATCAGTACTCGGCTTGGATCTGCCCG
TCGCCACCGGCCACTGGTGGGCGTTGCGTCTGGGAGCGGTCTTCGATTTCGCCCAGGCGCTTGACCAGCTCGTTGAAGTC
CTTGGAAAGCTTGTCGTGGTCAGCCTGGAGCTTCTCGCGGGCGTTCTTCTCGGCGGTAAAGGCTTCGGCCTGCTCGGCGC
CGTGGGTTGCGATCTGTTCGATCAGCTCACCCAGAGCGGTAAAGCTGGCGGCATCCTTGCCTTCCTTGTCCTTGCTCTTG
CCGAGTAGTTCGCCGACCTTGTCGCGCAATGCCGCGAACACGGATGGGGTTTCGACAACTTCCTCAAATTTGAGGGAGAC
CTCTTCAGCAGCGCTGAAAAGGTTGTCCTGGTGCTGCTTTCGAGCAGCCAAGCCGCTCTGCGAACTGAACTTGAGGGCTT
CAGTACCCAGGCTGGCTGGGCTGTCAGTGACTGCCAGGCCGACCAGGTAGGCCTGGCCCGACTCGGCAAAGTTGAGCTGA
ACCTCTGCCGAGGTGTAGATCTTTTGGCCTTTCTTGTTCAGCTCGATCAGGCTCGCGGTTGGCTCGATCTTCCCGTAGAG
GGCGAGCTTCTTCTCGCCGCCTATCTCGATCTCTTCGGCCTTCAGAGCCAGCACATCGCCAAACGAACCGAACAGGCTGT
CCGGGCCCAGGCCGCGGATGTGCTCGCAATTGAGGCGGGCACCGTATGTTTTCGGGTCATATGTCGCGGCCATCTGCTCG
ATCCAGGAGCGTTCAATGGTGCGGCCGTCAGTGGTTGCGCCCTCGACGAAGATGCGGAACCAGTCGGAGCGGAAGTTCTT
GGCGGGGGCGTTGCTTGCGGCCATGTGGGCTGTCCTCGAGGCGGTGGCGTTGTGCCTTGCGATGAGGGGCATGGTCCGCA
GTCGGGACACCAGCAGCAACGTGCTGCACTTGTAGACCTCATGACTACAGTGGACGGCAGTGGGTGAATACGCGCGCGAG
CGGCAGCATCGGCGCCATGAACACAACCGCCCAACCCACGCTCGATCCGCGCCGCCAAGCCAAGTTCATGTACTGGACGG
GTTGGCGCATTACCGATATTGCCGCTTACCTTGGCGAGAAAGAGAAGACCGTGCACAGCTGGAAGGCCCGTGACGAATGG
GATAGGGCGGACAACGTCGAGCGTATCGGCGGCGCGCTGGAGGCTCGGCTGGTACAGCTGATCCTCAAGGACGGCAAGAC
CAGCGGCGATTTCAAGGAAATCGATCTCCTGCACCGCCAGCTGGAGCGGCAGGCACGCATTCAGCGCTATCAGGGCGGCG
GTACCGAAACCGACCTCAACCCGAATATCGTCAAGCGCAACGAAGGGCCGAAGAAGCAGCCCAAACGCAACGAGCTGGAC
GAGGACCAGATCGAGCAGCTGGTCGAGGCGTTCCGGGACAGCTGTTTCGATTACCAACTCGACTGGTACCGCGCGGGTAA
CCAGCGTACCCGGATGGTCCTCAAAAGCCGGCAGATCGGCGCCACGTTCTACTTCGCCCGGGAAGCGCTGATTGACGCGA
TCACGACCGGCCGCAACCAGATTTTCCTGTCGGCCAGCAAGGCCCAGGCCCACCAGTTCAAGACCTACATGCAGGCATTT
CTCAATGAGGTCTTGGGCATCAAGCTTACCGGCGACCCCATCGTGCTCTGGAACAACGCCGAGCTGCACTTCCTGGGCAC
CAACTTCCGCACCGCCCAGGGCCGATCAGGCAACTTCTACTTCGACGAATTCTTCTGGGTGCACGGCTTCGCTGAGATCA
ACAAAGTCGCCTCGGGCATGGCGCTTCACAAGAAGTGTCGCAAGACCTATTTCTCGACGCCGAGCAGCATGGCTCACCCG
GCGTACACTTGGTGGACCGGTGAGCGGATCAACAAGGGCAAACCCACCGCCCAGCACATCCAGCAGGATGTGACCCATGA
GGCGCTGCAGCAGGGACGGCTCTGCGAGGACAAGATCTGGCGGCAGATCGTCACGATCATGGACGCCGAAGCCAGGGGCT
GCGACCTATTCGACCTGGATGAACTGAAGCTTGAGTACGATGCTGCAGCCTTCCAGAACTTGCTCATGTGCCAGTTCGTG
GATGATGGGCAGAGTATTTTCCCGCTGAGCATGCTGCAGCCTTGCATGGTGGAGAGCTGGGATTGGCCAGGTTACAGCCC
GTTTGCTGCCAGACCCTATGGCGAGCGGCCGGTCTGGGTGGGCTACGATCCGGCAGAAACCGGCGATTCGGCCGGCCTGG
TAGTTTTGGTCCCGCCACTGGTACCGGGTGGGAAGTTTTACGTCCTGGAAAAACACCAGTTCCGCGGCATGGACTTCAAT
TCCCAGGCCGAGACCATCCGCCAGATCACCAAGCGCTACAACGTGGCTTACATCGGTATCGATATCACCGGCATGGGCAG
CGCCGTGGCCCAGCTGGTGCGGCAGTTCTTCCCGGCTTTGCGCACCTTTAGCTACAACCCCGAGGTCAAAACACGCCTGG
TCATGAAGGCCTGGGACGTAATCAGCAAGGGCCGCCTGCAATTCGATGCCGGAGCAACCGACATTGCCCAGTCGTTGATG
GCCATCCGCAAGACCATCACCCCGGGCGGTCGCCAATTCACATACACCGCGGGCCGGAATGAGGCTACTGGCCACGCCGA
CCTGGCCTGGGCGCTATTCCACGCGCTGCACAACGAGCCGCTTGAAGGCCAGACCGCAACCAACACACGCATCATGGAGA
TCTTCTGATGGGCAACATCGATCAGGTCGGCGCCTTGCCGGCGCCTGCTGGGGAGCTGCTGGCGAACCCCGGCGCCCGAG
CCGAGGCCTTCACTTTCGGCGACCCAACACCGGTCCTGGACGGGCGGGAGATCCTGGATTACCTGGAGTGCTACGACAAT
GGCCGTTGGTATGAGCCGCCGGTCTCCCTGGACGGCTTGGCCCGGTCATCGAAGGCCAGCGTCTACCTGCAGTCTGGCCT
CATCTTCAAGCGCAACGCTTTAGCCAGAACGTTCAAGCCCCACAGGCTGCTGAGCCGTCAAGCCTTCGAGCAGATCATCA
TGGACCTAGGCTGGTCGGGAAATCTGTACCTGGAAAAGCGTGACAACATGCTGCGCGATACCTTTGGCCTGCTGCCATGC
TTGGCCAAGTACATGCGCCGCGGCTCCGATCTGCAGACCTACTACCAGGTGCGCGGCTGGCGGGATGAACACGAATTCCG
GCCGGGGAGCATTTGTCACCTGCGCGTTGCCGACATCAACCAGGAGGTGTACGGGCTTCCAGAGTGGCTGCCGGCGCTGC
AGGCCGCACTGCTCAACGAGGCGGCCACGCTGTTCCGGCGCAAGTACTACCAGAACGGCAGCCATGCGGGGTTCATCTTA
TACATGACCGATGCCGCTCAGAACGAAGAATTTGTCGACGACCTGCGAACGGCGATGAAGAGCAGCAAGGGCCCAGGCAA
CTTCCGCAATCTGTTCATGTACGCGCCCAACGGCAAGAAGGACGGCATTCAGCTGATCCCGATTAGCGAGGTGGCCGCGA
AGGATGACTTCGGCGCGATCAAGAACATCAGTCGCGACGATCAGCTGGCCATGCTGCGGATTCCCCCACAGCTGATGGGT
GTGGTGCCTCAAAATGCGGGAGGTTTTGGATCGATAAAAGAGGCAGCGAGCGTATGGGCCATGAATGAACTTGAGCCGGA
ACAAGCCCGGTTGTTGCAGATAAATGATTGGCTTGGGGAGGAAGTAGTACGCTTTGATTCGTTCCAAGCTCACGCACAGT
AGTAATCTTGATGTGGTCGGCCCTGTTGTGGTTTGTTACAGGGCCTTTTGACATTAAAGCTAGTCAACTTTCGAAGTATC
TCTTTAAGAAGAAGCTGGCCATCTCGTGAGAGTAGTCAGGTTGCCCATCTCCCATTATTCGATGACAGAATATCTTGCCG
AGTCTGGCGGACGGGATTTCACTAAGCTTTCCGTCGGCAATTTTCATGAAATCTCTGGCCACGCAAAAACTGATAAAGTC
TGCTATTTCTAATAAATAATGAGATCCTGGTTTTAAGAATTCCGGCTCAGCTATGTGCGCGCCCGCTGCAAGGTAAGTGA
AGAGGGGGGTGTACTGAAGCCCCAAGAAGCACTCCATAGCCCAACCTTCGGTTGCTTGGCCAAGAGTTGTATCTTTAATA
TTATCGAAATGCCAAACCACTGCTTTTTTATTGAGGCGCATCGAGTCCATGGTGATCAGCAACGCCTGCTTAAACAGGTC
TTCCTTCTGAAGTTTTATTTTTGCTGCGTTCTCTTTTCGGTTGTCGGTTAGGAGTATGGCGTTCGAAAAATTATAGCAAA
CAAGCTCTGGCTTCAGGTCGGAAATCATCTTGGCGAATCGCTCGCCATATTTTACCTTTTCGTTGACGCCATTAAATGAG
AATTTCCTATGGTCTCCGCTGTCGCTCCATATCTCTGTAAAGTGGTGAGTCCAAGCTGCAGGGTCTAAGTCGGGTCTGGC
TTCAAGTTTAAATTGATGTAGCTTCGATTGGAGTAGGTCCTGTTTTTTATTGTGAAGCCCGACAAGTGTCAGGCAAAAGA
AGTGGATTTTCTCGCCTCGATACTCGATTGTTCTACCGGCTTCATCACCATAAATATGCCATCGGCATTCGCGTTCTATT
ATCGGGATATTGTGCGAATAATTTGATGCGCAAACACCACAAATCATAGGGACCGAAACGGGCACCCATCTACCTCGGCC
ATCGTTAGGTTTGATCGCTTCATGCGGGAATTTCATTTCCGCTAACCAATCAATTTTATTGCTTGCACCACATTCGGTGC
ACGTTGATGCAATGTGCTCAAGCTCTTTTAACACCAGCCCTGGATGCTTCTTATATCGCTGCTTGTGCTTAGCCATGACT
CCTCCCGTTGGCAGCTAGCTGGCCGATTGCCATGCGCGCCTCTGAATAGCGATTTACGTTCTGCTGCGGAACCGTTGTCT
GTCCATTCAGGCCTTAGCGCGCTCGCTCGTCACCCACACCTGAAGGATAAACGTGTCGGAATTTCTGAGTTCCTGCATAA
ATGGTCAAGCCGCCCCGTATTTGGGCTTGGTCGGGTGAAGAGGGGTCTAACCATTCTGCGAACGGCGCTCCCCCAAGACC
TGGAACAGCCTATCTAGGCCGACCTAGAATCGTTTATTTTCTCTGGTGCTTCCTTTGCTTTTGTTGTACGCGCTTGTTTC
GTTTTTTCATCATAAAGCCGGAGTAGCGAGTGTATAGGGGGCCGAAAATATGATAATAGAATCCTCCCCACCGCTCTGCG
ATGATCTCATCGCCTTCGTAATGCTCTTTTATGGTGGTTGCCCTTTCTCCAAAGTCATAAACCTTTACGGTTGAGCCTGC
CGAAAGCAAGCCTTCTTCAAGCCTTTTCTCTAGGTATAGCTGAAGAGAGTCTTTGGACTCTAGGCACTCCCTGGTCAGGT
CGAAGCTCCTAAATATTTTTAGTTGATAGTCGGACTTAAGGAGTTGTATCGTTTCGGTTGCTCCATCTTTCTTTAATATG
TCGACAATGAAATCGACATTCCCGCCGATGCATTCTCCATTGTGAGTTACTCTGACTATATGGATAAGCCCTGTTAAATG
GTTTCTGAAAAACTCGCCAATTGGAGACCAACGTTTCACTTGCTTGGGAACTACGTACTTGCCCTCGCTTGTGGAGAGCA
CTAGGCGTTTTTTTGCTTTCTTGTCCTGAAGTAATTTCTCCATTTTTATTGTATTTGAGTTTACTGTGTAGAATATTATT
TCTCCCATTTTCTTGTGGTAAGTTTCATACGGTTTCATTATAAGTGGTGCCTCGTCGTGGTCCTCCAGTTTTATATAGAA
GTTATGTCCTACCTTGAGGAATATTCCATAGATAGTTACTGCCCTGTCTTTCAGGTTTTCAAGGACTATGTATGATACAT
AGCTCTCTTCGCATCGCACACTCGATGCTATTCCAAAGCCGCCACTGATGGCTATCCCGGATTTTCTCTTGTAGTTTTTT
ATGGCTACAACTAGAGCTATTACTGCTATTGGTGCGGTTACTATAAGTGCTCCCCAGTTTCTGGGGTCGGTAATCCAGTT
TGTTAGTAGTTCTGTCATTATTTATTTCTTTTTTGATGGTGTTTAGCGAGTTTCGAGTTTTTATTGACGCTTATAGCGAT
GGGGTTTCTCCCTAGACCTGAGTCGTGAGGGATGAGGCTGTGATCAGTTCGGCTCAGGGTTTGATAATACTGCAACGGTG
GCGCGCTGCCGAGGTGAGCTAACGCCCCGGCGCGCGCGCTCGTCCCCCCGCCACGCCTGCGGGCTAAACGTGTCGAGATT
TCTGCACCCCTGCAGAGCGCTGGCAGCCCCTACGGCGTGGGGCTGTGTGGGATGTGGTGAGCGGCTCAATTCTGCGAATC
CCTGCGCCCGGGGCAGTTCTGAGCTCTCAAACTTAGCAGATCACCTGCTCTCCCTGGATTTCAGTTGCGTTCTCAAAAAA
CGGTAATTTTGGTAATGACACCACTCCGATTACTCGTTAAGGCACGGAAATCAAGGGGTAGAGCGATTACCAAAAATGGT
TACAAGTGGTAAGTGAAAAGGTAATTTTCTGCTAACCCATTGAATTTATTGGTTTTAGTTATTGAACGATCCAACCTATT
GTTTGGGTAATCTGATTACCTACTAATTACTAAAAAATTACCATTAACGGAATTTCTCAACGCATTGATTTTAAAGGGCT
TTGCGACTATTCTGAGTATCGATTACCGAAATTACCATTTTTTGATGAGTCAACATGAAACGGAACATTCCTTTAGGAGA
GGATCCGCTATGGAAGACCTACAGACGCGCTGGGAACACTCTGGGAACACGAACGCACGTTCACGCACCCTGCTCCCCGC
GATAATCAAGGTCTCCAGCGATGCCGGTGCCGTTTCGTTG
>Pfulva_LB-090714_2
CTCTCAATCTTCCCACGCAGGGTGCAAGGAGAAATCGATGAGCAATGCCTTCAAGAAAGGTGACAAGGTGCACTGGAACT
CAGAGGCCGGCGTCATACATGGCACCGTCGAGAAAGTGCATACCCAGGATGTCGAATTCATGGGGCGTCAGCGCCATTGC
TCAAAGGAGGAGCCACAGTACGAGGTCAAGAGCGACAAGACCGGGCACATGGCCATGCACAAAGAGCAGGCATTGAAGAA
GGGCTGAGAACACAGGTTATTGCGTTGGTGCTCAGTTGCCCGTGTGTATCACGGGCTTTTTTATGAGCCGTTTCGTCAGG
TGCACTTTGCAGCCGGTGACGCAAGGAGCGGGTTCAGGGCCGCTCCCCGCACCCGCAGGCTGGTTTCATGCCTCGAGCGC
TGCCCGCCACGCCTGGATCTGCGCCAAGGTTGCCGTGGCGCCCCCGCACACGACCACCAGTACATTGCGGTAGCTTGCCA
GTGCGCCGGCGTCATACCCCACCGCCAAAGCGGCGCCGCAGGCCGGCTCGACCAGCAGACGGTGATCCAGCAAAAAGCGC
TCGCACGCCTCCAGGGCCTGCCGGTCACTGACCAGCAGGCTTTGCACGGGATGTTCCTGGGTGCAGAGAAACGCGTGTTC
GGCTACCTGTTTCGCGCCCAGCGTGGTGGCAATCGTATCCAGCCGCTCCAACGTCACCAATTCGCCGGCTTCGATGGCGG
CATGCAAGGAGGCTGCGCCCTGGGTTTCCACGGCCAGGACCGGCACATCGGCCCAACCATTGCGCTGTAGCCCCTGCACG
ACGCCGCTCAGCAAACCGCCGCCGCCCACGGAAAGCACGACGGCATCGGGCTTGATGCCGGCTTCTGCCACCTCGTCGAC
CAGGCTGGCATGGCCTTCCCACAGCAGCGGATCGTCGAACGGGTGAATGAACGCGGCATCGTCGCCCATCAGGCTCAGCG
CCAACGCATTGGCCTCCTGCCAGGACTGCCCGTGGACGATGACCTCCGCGTCTTCAAGGCGCAGCAATTGCTGGGCGCGC
GCGGTGGTGGTCTCGGGCACGACAACGGTCACGGGAAGGCCGAGCTTGCGCCCGACATAGGCGACAGCGAGCCCGGCATT
GCCGCCTGACGACGACACGAACCGTTTAGCGCCGCGGCCGTGGTGGAACTCACAGGCGTGGGCGACGCCGCGCAGCTTGA
AGGAGCCGCAGGGCTGCAATGCCTCGAGCTTGAGCCAGACTGTGCAATCGGCAGCCAGCGACAATGGGCGTGATTCGATA
AGGGGGGTAGGGATGTGCAAGGTCACTGGGAGGCTCCGCGCAAATGTTCGAGGTAGTTGTAGACGGTGTACCGGGTCACG
CCGAGGGCGTTGGCCGCTTTCTCGACGCCGCCCTTGACGATGAACAGCCCGCGTTCCTGCATCACGCGCACCGCTTCGAT
CTTGGCTTGCCTGGTCATGCGGCCTTGGCCGGTGCCATGCAGGGCCGCCTGGATGATCTCGGTCATCAGCGCCTCCATGT
CGGCGGGCTCCGCCAGCGCGGGCGCGGTGCCCATGGGCGCGAAGCTTTGTAAAAAGCCCATGGCAGCCTCCAGGCCCGTG
ACATCGGTGTTGATGCACAGGCTGGCGAAGGGGTGGCCAGCGCTGTCGCGAAAGATCGCGGTAGCGCTGCGCAGCGTGCG
GCCCTTGATGGCGGTCGGGTAGTCGGGCAGTACGACAGGCCCGCAGCCTTGCTGATCAGCCGCGGCCTTGAGCAACGCTT
TCAGGCCTTGATCCTGCTCCGGTACAGCCAGGATAGGGCTTCCCACCTGCCGGCCGGAGAGGTGGCCATTGACGATGGCA
ACGACGGACCGTTCGGGATGGTCCAGGTCGTGAAGCAGGATTTCGGTGTTTTGTGTGACAACGCTGCCCAAGGCCTCAAT
GGAGGCTTTGAGCACGCTCAAGGTCAAGCGGCGTTCATCTTCGGGTAAGAGGGCCATGCGAACTCTTCGAATCAACAGTT
TGTGCATATTTACACATAACGTTGATTTTCGCGAGATGCCTGGCGCTCTGTTGTGCCGTCAGCCCAAGGGCGGGGTGCGG
GGTGGAATCATCCGCCGTGAACCGGTGGCTTCGAACGCTGCGGCAAAGCTCAACAGTGCAGTGTCACTGTAGGCCCGCCC
CGCGAAGGTCAGGCCTACCGGCATACCGATGTCGCTCATCACGCCCATGGGTACGGTGACCGTGGGCACGCCCAGGTGGC
GTATGGCCAGGTTCCCGTTGGCCACCCACACGCCATTGCTCCAGGCAATGTCGGCCGATGCCGGGCTCACATCGGCGTCG
GCCGGCCCGACGTCGGCCACGGTGGGGAACAACACGGCATCGAGCCCAAGCGCTTGCATCCAGTCTTCCAGGTCGATCTT
GCGAGTCTGTTCAAGGCCACGCAGACCGTCAGGCAGGGTCTCGATCTGATCCCAGGTCTTCAGGCCGCGCTTGGCCATGT
TGACGTACTCATCCATGCCGGCGGCCAGATCATCCTCACGGTTGGGCAGGGTGCCAGGGTCGTGTGGGAAAATTCGTGGA
CCGTCCACATCCGCCAGCCGGTTGAGATTCGGGTCGTCATTGGCGCGCAGGAAGTCGTCGAACGCCCAGCCGGAGAGTTC
CCACAGCTCATCGTGCAGGAATGCCTTGCTGACGATGCCCCGGTTGTAGACGGTCGGCGCGCCCGGCCGGTCGCCTTCAC
AGTTGGAGACCAGCGGGAAGTCGACTTCCACAACCTGGGCACCGGCCTTTTCCAGGGCTTGGCGAGCTTGCTGCCACAGC
GTCATGACGCTTGCCCGCGTCTGGATGCGCTGGCCGGTAGGGCCGCCAATGCCCGGTTTTTCCGACGTGCCCGCGTGCTC
GTCGGCGTTGATGTACATGCGCGGTACGCCGAATCGCTTGCCTTGCAGGGCGGCGGTGCCTGCTGCCAGGTCCAGGTAGC
TGGTCGGGCGGACCTGCGAGGGTTTCGGGATCGAGACCCAGGGCTGCAGCCGCCATAGGTCACCCCGGGTATCTGGATCA
TCGGCCACGACCACGTCGAGAATTTCCAGCAGGTCATGCATGGTGCGGGCGAACGGCACGACCACATCCATCGTCGGCGT
GAGGGGCCAGTTACCCCTGACCGAAATGATCCCGCGTGAGGGGGTGTAGGCGCACAGCCCGTTGTTCGACGCAGGGCCTC
GGCCGCTGGACCAGGTTTCCTCGGCCAGGCCGAAGGCGCTGAAGCTCGCAGCTGTCGCGGTACCGGCACCGTTAGAGGAG
CCCGAAGCGAAGGGCGCGGTCAGGTACGCCGCATTGTAGGGGCTCTCGGCGCGACCATAGACGCCGCGCTGCATGCCACC
GTTGGCCATGGGCGGCATGTTGGTCTTGCCCAGGCAGATGGCCCCGGCTCCGCGCAGCCGTTCGATGGTGAAGGCGTCGC
GCTGGGCTATCAGGTGCTTGAAGGCTGGGCTACCGGACGCTGCGGTCAGGCCTTTTACCAAATAGCTGTCCTTGGCGGTG
TAGGGTATGCCGTCCAAGGGCCCGAGCACCTCGCCACGGGCCCGGCGGGCGTCCGAGGCCTCGGCTTCGGCAAGTGCATC
GGGATTGCGCACTACCACGGCGTTGAGGGCGGTGTCGGTGCCGGCGCCATCGTAGGCGTCCATGCGGGCCAGGTAGGCCT
TGACCAGTTCGACCGCCGTCGTGCGGCCCGCCTCGAGCGCGCTGCGCAACTCGGCGATGGAAACCTCGGTTACCTCGATC
ATGCGTTCACCAGAAAATGCAGGTTGAGCTAATGCGATAATGCTGTTCATCTGAGATCGTTGGGACCGCGATGGGCCGCG
CAGCGGCCCTAAGTGAACAGCATTAGGCTAATGCGGGGAGTGTACAAGAAGGTTAAAGGGTACGCAGGTGTGCGCAGGAG
CAAACGGGTGCGTGCAAGGGGGCATTGAATGGGGGCACCTCATTGACACCTGGGCGGCCCCGCCAGCAGGGCCGCCCGAG
GATCAGCAGGCCGTTCAGTCCAGATCCGCTGCCGAATGCCGCTCCGGTACCTGGCTGGCTTCATCACCCCAGGTCCGGTT
CACGCGCGTGCCGCGTTGCACGGCGGGACGTGCAGCGATCGCCTGGGCCCAGCGCTGAACGTTGGGGTATTCGTGAACTG
CGAGAAACTCTGCAGCGTTGTAGAGGTTGCCCAGCACAAGCTGGCCGTACCATGACCACACCGCTATATCAGCGATGCTG
TAATGACCGCCGGCAAGGTAGGTGGTTTGGCCCAAACGGCGGTCGAGCACGTCCAGCTGCCGCTTGGCTTCCATGGTGAA
GCGATTGATCGCGTACTCGATTTTTTCCGGCGCATACACGTAGAAATGCCCAAACCCACCACCCAAGTACGGCGCCGCGC
CCATTTGCCAGAACAGCCAGTTCAGGGCTTCGGTGCGTTCGGCTGCAGTTTGCGGGAGCAGGGCATCGAACTTCTCGGCC
AGGTACAGCAGGATGGACCCCGATTCGAATACCCGCACCGGCGGCTCGACGCTGCGGTCAACCAATGCGGGGATCTTGGA
GTTTGGATTGACCTGCACGAAGCCGCTGGAGAACTGGTCACCTTCGCCGATACGGATCAGCCAGGCATCGTATTCAGCGC
CGGCATGGCCGAGTTCCAGCAGCTCTTCCAGGGCGATAGTGACCTTGACGCCATTGGGTGTAGCCAAGGAATAAAGCTGC
AGCGGTTGCTCGCCCACTGGCAGGTCCTTGTCATGGGTAGGCCCGGCGACCGGCCGGTTGATACTGGCGAAGTGGCCACC
AGAGGCCGCTTCGTTGCGCCATACCTTCGGGGGTTGGTAAGCGGGTGTGCTCATGCTCGGCTCTCCACGATTGCGAATGA
TCGACGACGTCTGATTGACCTGCCTATATGCCACGGGTTCGATGGCGGGCACAAACACAAAACGGATCAGCCCTGGCGCG
GCCGATGTTTCATCGGTTTTTCATTTTTGACGCAAGGGCAGCGATTAAGCTCAACCTATCCAGCGGCCATGCGCAGAGCC
CCCATGATCCTTCTTCGTTGCTTGCTGGCACTGGCCATGGTCGTTGGCTCGATGGGCGCAGCCAATGCTTCGCCCTGGGT
AGCCGGCTTGCATCATATGATGCTGACCGACCCGGTAGACAGCCGACCCATGCAAGCCTTGGCGTTCTATCCTGCCGAGG
GGCATGCTCGGGCCAGCCACATCGACGGTTACGCGCTGGAGGTGGCTGAAGAGGTGCCTGTGGCCCAGGGGCGTTTTCCG
TTGCTCGTGCTTTCGCATGGCAACACCGGTAGCCCCCTGGCCTTGCACTACCTGGCAACGTCACTGGCCAGGCAAGGGTA
TGTGGTGGTCGCTGTGGTCCACCCAGGCGACAATGCCCGCGACCCCAGCCGGTTGGGCACCCTGAGCAATCTGTACGGTC
GGCCACTGCAAGTCAGCGCCGCCATCACCGCTGCGCGCAGCGATGCGCTGCTTGGGCCTCGGCTGAACGGTGGGAAAGTC
GGATTGATCGGTTATTCGGCCGGCGGCGAAACCGCCTTGATCCTGGCCGGCGCGCGCCCTGACCTTGAGCGCCTGCGTGC
ATATTGCCTCGAGCGACCCGATGATCACGACGCCTGCAAAACCCACGGTGTGTTGATTGCCGACCGCAGCGAACTGTCAC
CCCAGGCAGATTCCCGCGTCGGGGCGGTGATGCTGATGGCGCCGCTGAGCCTGCTGTTCGGACGCCACGCCTTGGTCGAT
GTGCACCTACCGGTGCTCATCTACAGTGGCGACAAGGACCAGCTCGTCGCCGTCGATCGCAACGCCCAAGCCCTGGCCCG
CAAGTTGCCCGTCACACCTGACTACCGCCTGCTGGCAGGCGCCGGTCATTTCGTGTTCATGGCGCGCTGTGACGCCGAGC
AGGCTTTGCGCATGCCGGCGCTGTGCAAGGATGCCGAGGGGGTGGACCGCCGGCACATCCATCGTTCGCTGCAACGCGAG
ACGGCTGCGTTCTTCGAGCAGACGCTCGAGGCCCCGCAGCCTGAAAAGCGCTCAGTGAATACGCTGAATCAAGCCACCAC
GCCCTGACTGCGCAGGTATTCGTCGTAGGTGCCGCTGAAGTCCACCACGCCGTCGGCTGACAGCTCGATGATGCGGGTCG
CAAGCGAGGAGACGAATTCGCGGTCGTGGCTGACGAAGAGCAGGGTGCCTGGGTAGTTTTCCAGCGCCAGGTTCAACGCC
TCGATCGATTCCATGTCCAGGTGGTTGGTCGGCTCGTCCATCACCAGCACGTTGGGCTTTTGCAGAATCAGCTTGCCGAA
CAGCATGCGGCCCTGTTCGCCACCGGAGATGACCTTGACCGACTTGAGGATCTCATCGTTGGAGAACAGCATGCGCCCCA
ACGTGCCGCGGATCACCTGCTCACCCGATGTCCACTGGCCCATCCAGTCGAACAGGGTCATGTCATCTTCGAAATCATGG
GCGTGGTCCTGGGCGTAGTAGCCCACTTCCGCGCTGTCGGTCCATTTGACTTCGCCCTTGTCCGGGGTCATCTCGCCTAC
GAGCGTACGCAGCAAGGTGGTCTTGCCGATGCCGTTGGGCCCGATGATCGCGACGCGCTCTCCGGCTTCGACGGTGAAAC
CGAGGTCCTTGAACAGCACCTTGTCGTCGAAGGCCTTGGCCATTTTCTCGACCGTCACAGCCTGGCGGTGCAGTTTCTTG
GTCTGCTCGAAGCGGATGAACGGGCTGACCCGGCTCGACGGCTTGACCTCGGCCAGCTGGATCTTGTCGATCTGCTTGGC
CCGCGAGGTGGCTTGCTTGGCCTTGGAGGCGTTGGCCGAGAAGCGGCTGACGAAGGTTTGCAGTTCAGCGATCTGGGCTT
TCTTCTTGGCGTTGTCCGACAGCAGTTGCTCGCGGGCCTGGGTGGCGGCGGTCATGTACTCGTCGTAGTTGCCGGGGAAC
AGGCGCAGCTCACCGTAGTCCAGGTCAGCCATGTGGGTGCACACGCTGTTGAGGAAGTGGCGGTCGTGGGAAATGATCAC
CATGGTGCTGTTACGCGCGGTGAGCACGGTTTCCAGCCAGCGGATGGTGTTGATGTCCAGGTGGTTGGTCGGCTCGTCGA
GCAGCAGTACGTCCGGGTCCGAGAACAGGGCCTGGGCCAGCAGCACACGCAGCTTCCAGCCCGGCGCTACTTCGCTCATT
GGGCCGAAATGCTGCTCCAGCGGAATGCCCAGGCCCAGCAGCAATTCGCCTGCGCGCGACTCGGCGGTGTAGCCGTCCAT
TTCGGCGAACTCGGTTTCCAGCTCGGCGACAGCCATGCCGTCTTCTTCGGACATTTCAGGCAGCGAATAGATACGATCAC
GCTCGGCCTTGACCTTCCAGAGATGGCCGTGGCCCATGATCACGGTATCGATCACGGTGAATTCTTCGTAGGCGAACTGG
TCCTGACGCAGCTTGCCCAGGCGCGTATTGGGCTCGAGCATCACTTGGCCGCCAGAAGGCTCCAGGTCGCCGCCCAGGAT
CTTCATGAAGGTCGACTTGCCGCAGCCATTGGCGCCGATCAGGCCATAGCGGTTGCCATTGTTGAATTTGACCGAAACGT
TTTCGAACAGCGGCTTGGAGCCGAATTGCATGGTGATATTAGCGGTGGAGATCAAGGAGCTTACCTATCAATAACTTACG
TGGCTTCATCGCAGCTACGGACCAATTTCGGACCAATCTGGAGCTTTTCCAGCTCCTGCCAGTCATTGGACGAGTTAATC
CAACGTGCATAAGTCGATAAGAGCATCTGCACGCTATGCCCGAGCTGTTGGGCGATAAATGCGGGGTTGAGACCGGACAT
TAAGCATATTGTCGCATAGGTATGGCGGCAGTTATACGGTGGGCGATATCGGATCCCCAAACCCTTCAGGATCGGGCGCC
ATTGGTGGTGGAGGTCCGATGTCTGCTTGACGTACTCGCCGTTCTTCCCGGGTGGGAAGACGAACGGCGATTCATTGAAC
TGTCCCTTGCCCTGCTTGCGACGCTCTGCATACTGCTTCGCGAACGCCAAGGCATGCAGCGCTCTGTCGTTGAGCAGAAC
AAACCGATCGCGGCCGGTTTTTGTCCTCTCTTCCACAATGCCCAGTGCGACTGTCCGTCGGACGTGAGCGGTTTTCTTTA
TCGAGTCCACCGCATCCCAGCGTAGAGCCAAGCCTTCAGAGAGACGAAGCCCCGTGAAGAACATGAACTCGAAGAATGCT
GCGTAGATCTGGCTGGGCCAGTGCGCGTGCTTGTATAGCTCAGCGATGATCAAATTGGCCTCGTCGAGAGTGAACGGATC
GACTTCCTTCCTTGAGCGCGCTGGAAGTTGGATCGCTTCGGCGGGATTCCTGGTGATCAGCCCGTCCAGCACAGCTGAGC
GGAGGATTGTCGACAGCTTCACCATGGCATTGCGTTTAACGGATGCCGATGTCCATGTGATCGAGGTGACGATCCGCCTA
AGAAGCGTGGGCGTGATCAGATCTATACGTACCAAGGCGAGGTGGGGCACCCAATACAGATTCAAGGTGCCTTTGTAGTT
GAGCCTCGTGCCCGCCGCGATCTCCCGGCTGTCCAACCACAATTGCGCGTACTCGCCGAACGTTGGTACGCCACCCACGA
CAGCGCCGGAGCTAGGAAAGAGTTCCGCGTACTTGTCATGGTCGAGCAGGTTGAGTTTTATCAGGCTGTTTACTTTATCT
CGAAGCTGGGATGCAGCCTTGATGCCTTTTTGTGTCGCGGGATAGGGAAGGGTCTCACTCCTGCGAGCACCTTCCCACAT
GAACCTGAGCCGGAGCGAGCCGTAGTGGACGTCGATGCCAGGGGGTAAATCCATTGGCTTTCCAGCCATTCGTCATACCT
CTTTATGCTGTAGATAATTCGGCCGCTGTGCTTCATCCATACGCCCTCGGGGATAGATCCCCGTAGTCGCCGGCCTTCGA
GAGCGCGCTTCGTGCAGCCGAGCAAATCGGCCATTTTCTGTTCGGTAACTTTGTCGACGTCACCAGTGCTGGCGGTTTCC
ATGGGTGGTCTCCACGCCGCCGGCGGCGGCAGGTTGTTAGTCAGACGAGTATTTGCTCGAGCACGGCGTCGGCGACTTTT
AGTGCAGCCTGGGCGTCCCTTACGTAAGCCGGATCGAAGCCGCCCGCGTAATGGATCACTCGCTGGCAAGCATCCAGCTC
TTTGCGCACCAGGCTCAGCGCCTGCACCAGTTCCTCCTGCAGTGCACCTTCGGCGCGACCGATATCCCAGAACTCCTGAC
CCCAGTGGCCATCTGGTGGGGGGTTGTTGTTCTGCTTGCCGAAAGCCATGGCGCCGATGATGGCGTCACAGAGCAGTCGC
TTGTAGATGTTCTCGCCATCCAGACCCAACCCCCCGCGCCGCCGTAGGGTGCTCACGACCTCGTCTACGTTAAGGCCGCT
GTCCTTGAGCACGATGTCGAGCTCAGGCTTTTCAGGGGTGTAGATGACCAGAGCCAACTTGGCTTCTGGCCAGAGATCGG
CCGCCAGGCGCTCCAGGCAGTCATTCGCGGTGTGGTGAAATCGTTCTGTTGCGGACATAGGGCATCCTCGCCCGCGCTTG
TCGGCGGGCTTGAGTTGTAGGGGGAGGGGTTAGGCTGTGGGGCGCTTCATGAAGGTGATCCAGTGCGTCTTTTCGCGTTT
ACCGGACTTGTGGCCAAACAGGGGTTTCTCATCGGTGAGGGCCAGCAGCTCGCTAACCAGTACCTGGGTTTCGTTCCACT
TGAAGATCAGGATCCCCTCGGGCTCAAGCACGCGGAAGCACTCGGCGAAACCCTGACGAATGTCATCTCGCCATTCGCTG
GTGAGCACCCCGTACTTGGCGCGCATCCAGCTGTCCAAACCGGCCCGGGTAAGGTGCGGCGGATCGAACACGACCAGGCG
GAAGGTTGAGGCCTCGAAGGGCAGGCTACGGAAGTCCATCAGCACATCGGGCTCAACCTTCAGTACGCGGCCATCGCAGA
GCAGGTGCTCTTCGTCTCGGATGTCACCGAAGAGGGCACGCTGGTCTTCCTTGTCGAACCACATCATGCGGCTGGCGCTG
CAAGGATCGAGCACCTTGATTGCGGCGCTCACGGCATCAGCTCCTTGGGGACCTGGACGCTATCGCCAAGCTTGGCACTG
ACGATCGCGCGCATCGCCGCGACCAAGTGGGTCAAGCCATCCCCGTCACCCGCAATATCGTCTAGTCTGATGACGGCGAA
GAGCGAGTCTGAGTAAAGGCCGAAACCGATGCGGTATTTCGCTACCAGCGGCCCGCCCAGTACCCATGCCTCCCAGGGGT
TGTACCGCTCGCAGCGCTCAGTCGCCTCACCCCGGTAGATGGCGAACACGCGCCAACCGTTGCCGTACTGGGGCGGCTCG
AGGTGCAGAGCCAGGCCCTCGGCCATACCCACCGCCCAGCCCAGGGCCTCGTCGGCAAGGTCTGCCGTCTTCACTTCGAT
TAGGTCGGTCATGGGCGGCGCTCCATTTGACGCTGGCGATATGTCGACGGCCTCTCGATGGCCCACCAGCCAGCGCTGCG
CGATATGGCGAAATACCAGTGGCCTTGAGCGTCTGTTTTGTACCAGCCCGCCATGAATTTGTGGGTGCTGGGTGCCCATG
CCTCTGCATCGGCAGGCGCGACTTTCCAATTCGTAGTCGTCACAGCTTGTACCTCTCATCAATCCAGCGCCCAGGCGCCA
GAGCGGGTGTAGGTTCGGGTTGGGTTTCGTGCGGGGAGAGCTGGCGCTGGTTGCCGGCCTGCAGCTGGCTGTCGGGAATG
CAGCTGATGCCGACCCCGTTGAGCAGGTAGCAGGTGACGCCGCGCTGGCTGTCATGCTGCACGTCGATGACGTTCTCGGT
TGCGCTGGCGCCGGTGGCCAGCAGCAGGAGGCAGAGGGCGAGGCGGGTCATGCCGCCACCTGCTTGAACTCGACGACCCA
GACCCAGGGGTTGGCGTTCCAGGAGTCGGCTCCGTTGATGGATACCCAGAGCTCCCGCCAGGCGTCGAACGGGTCGGCCC
AGTTTCCAGGCCCTGGCTCGCTCTTGAATGGGTGGTAGTAGTGCTCACCGTCGCCGTGGTGAATGCGGTGTATGCCCTCG
GCGACGTAGCGGCTTTCGAAATCGGTTTCGCCCTCGCCATCCTGCAGGCGCTCGACTCGCACGTCTGTGACCTCCAGCAG
GAGGCGGCTGGCCACGCGCGGCATGTGGATGCTGGGCTTCCATGCCGACCTTGGATCGCCGCCGCCATCCTCATCGCCTG
CCCATTCGCAGAGACCGTCCGCTGCGTAGACCACATGCCCTGAGTAATAGCCGCGACCGAACCGCATTTCGCGGACAGCC
TTCGCTGGGCGATCCGGCTCCCAGTCGATCGCATTACCCTGCTGATCGAAGTCGTGGCTGATGACGCCCCAGGTCTCGCG
CACCCACAGGCGGTCACCTGGCCGGCCGTACGGACACTCGGGATTGCGCTTGGTCGGGTCTGGGTGGCGTATGAATGGCT
GGCCAAGGCCGTAGCTGCCGATATCGCCCTTCGATCGGGGCTGGACCTTCACCGGGCGGCGCGTCACCGTCTTCCAGCCC
TCCAGGATGGCGCGCACCATAGGCGCACTGAACAGGATCGGGCGTTCCTTTGCTTGAGACATAGCTTCGCCTTGGCCGCC
ATATCGCGGCAGTGAATAGAGGGGAGAGGGTTTACAGCGGGTTGGAGTACAGATGTTCTCTTGGGCGGTTAGACTTGTCC
GCGCATGTAGGCAGCCATATCGCCCATTTGCTCGACGATGGCGTGTTCCTCGGCCGCTATGGCCTTGGTGATGCTGCTCT
TGCGCTTATGGCATCTTCGGCAATCGACCTTGGCCCAGTCGCCTGATAACTCGGAGGATTCTCCTAGCCAGGTGCCGCAG
GGCGCTTGCTCAACGTCTTCCGGGTCGGTGAATGGTGCGAAGTGCATCTTCACAGCTTCACCTGCGGCTTGCGCCCCAGG
GCGGCGCGGGCCTGCCAGCCCCACCATCCGCACTCGGTCAGAGGGTTGACGTGTGAACCGTCTGCTCGGCGCCTGAGGGC
TTCTGGGTCAAGCTCCCGGCCTCGAGCGGTAGCCGCATCGCGGCACGCTTGCTCGAACTCCGCCCGCTCGTCGATCTCAG
CCGGCGCGCTCGGCTCTGCGCTGGCGGATAAGGCGTTCGCGATTCGGCGAATTTCATAGGCCGCGTCCTTCAGTCGGGCA
TCCGCGAAGTCGACAGCAGAATCAACGCGCGGGCGCGTCATGCGCTTGTCTTCGTCCTGCAGGTCATGCAGCCCTCTAAG
TGGTGCCCCGATGAGGTACGCCGCCATCTGCACCAGCTTGCCTGAGCTATCACGCAGCAGCGCATGCGCCTCGGCCAGCT
GGGCGCGCTGATTTGAAATGCGCATGCTCTGCCGCATGATCTGCGCGTCAGAGTGCTTGATGACCTCGCGCAGCTGCTCT
GCCTCGACGCCACCGCTCAGCGGCCCGACCGGAACAATCGGTAGCCCAGTCTCTGCCGCATCCCTCTCTGCCTCTTCTTT
GGTCCACCAGAAGGCAGTACCAACCATCCAGGCTATAGGGTCGGGGTGGGGCTGCGGGGCTGGCTGCGTGCACTGGGAGA
TGGCTGCTTTGTAGCGAGCAGAAAACTTTAAGTCCTGGCGAGCACGCATTGAATCGAAATGAACCATCGGAACGGGAGCA
CTACGTGCTGCATCCAGCATCTGAGCACTAGGCTCGCGCGGCACGCTGACCATCTCTGTGTTGCTGGATCGGTTTTCTGT
GGGCATGGGGATACCTCAAGCTGAGCGTTCGAGTTGTTGTTGAAGGCGTTGGCCGATCCAGCGCACGACAGGTACAGCCT
TGCTGTTGCCAATGGCCTTGTAGCGTGGGCCATCCGGGCATTCTTCGGCGAGCTTGCCGCGATATGGGATCAGGGTGTGG
TTGGCAGGGAATCCCTGACAGCGCTCCCACTCGAGCGGGCTTGTTCTGCGGACCCCGTTGCGCTCCAGTACGTATGCCTC
TCGGTCATCGAGAGCGCCTCCCCCTTGAGCCGTGAGAGTAGGATGAAGTGTGAACTCCGCCGGCCGTCCCGGCGGGCTAT
CCCGGCGAGGGCCTTCGCGCTCAAAAAGTACTTCGAGTGGATCGAACCCTGCTCGAGCACTTGCGACAACGAACACACGG
CGGCGTCGTTGGGCCAGGCCGAAATATTGGGCGTCCAGGATCCTCCATGCGATTGTTCTTTTGGGTCCAAACACACAACC
AGCGTCTGGCCACCGTTTCCCTGAAGGCTGCAGTTCGCAGTCTTCCCCAGCAAGCGCACCAAGAAAGCATCCGAAGGCGT
TGCCCTTGTCGGAGAGGACGCCGGGGACGTTTTCCCACAGACAGACAGCCTCGGGCTTGCCGCGCTTTGTTCGAACATGG
TCAATTGCATCAAGCAGCTCCACGTATTTGATGGTCAGGGCGCCGCGCGGGTCGTCCAGGCCTTCACGCATGCCGGCCAC
GCTGAAGGCCTGGCACGGCGTGCCGCCGACCAGCACGTCGGGCGCCTGGATCTTGCCGGAAAGCGCCATGGCTGCCAGTC
GTGTCATGTCGCCGTAGTTGGGCGTGTGGGGGTAGTGGTGGTCCAGCACTGCGCAGGGAAACGGCTCGATCTCGGCGTAC
CAGGCGGCAAGCCAGTTCAGCGGGTGCCAGGCGACGGTCGCAGCTTCAATGCCGCTGCAGACGCTTCCGTAGGTGATGGG
CATTGGTGATCCTCGCCGGGGAGGCGTTATCGTTGAATAGGGGAAGGCGCTGGAGGGCAGCGCCATGTTTTGCCGAGGGC
GTCGATGTTTGATATAACGCCGGACCATTTCACAGGAGGGAACCTCATGAAACGCACCGTCATCGGCGCAATCCTTGTCG
CCGTCACTGCGCTGTCGCTGAGCGGATGCTTTGAGTCAGAAGACGAGCAGAAAGCTAAGGCGCAGCAGGAATCCAGTGAC
AAGCTCTGGGACATCCCTAAGCCAGATCGGAGCAAGGACAAGGGCTTTACGCCCTGATTTTTCTGCTGCCATCGACGCCG
CCGATATAGGGCGGCGTTTTCGTTTAAGAGCTGGCGGGCAGCGCCGGAGTGTCAGGGGCAGTTGTTCGCGCCGCAGTTCT
GGCAGTCGTTGAGGAATCGGCCGTCCCAGCTGATGAAGCGTCCGCAGCCGTGGCAATTGAGCGGTCGCTCCCAAGGCTTG
CGTTGCTTTCGAGGAACCACCAGTTCAATGCCGGTACCCTGCAGGGCCTCTTTGATATTCACATCCCGCTTGTGTACCAG
GCGCCGTGCCTTGGCTTCTAGGTAAGCCAATGGCCAGATCACTGCTTCCTCTGGGGTGTTGCCGATTGCCTCGGCCGCAT
CAAGGGTGAGGTGATGTGCCTTCTCGAACCGGAAGGTGTGGCCTATTGGCCATCTGGCCAGGGCAATGTCGTTCCCGTTC
CAGTGACCTGGGATCTGCAGGACAACGGTGCAACCTGGGGTCAGCTGGTTGCGGGCTTCGTCCAGGCAGATGTACTGATG
ATCGACGCCGAGATGTGCGCGCGCGTCTACGTAGTCCTTCGGCCATGCAATGTCTGTTTCCCGACGGCCACAGGCCTGTT
GCTGGGTGAACAGCTCGGCCTTGTCGAGGTTGGTGGTGTAGCCGCCACCCAGGGCCCAGAACATGAGGCCGTCACCGGTG
TTGCTGCGGCTGTCCTGTAGGTAGAACTGGCTCATGGCTTTCTCCATGCATGCGCCGCCCTCCGTGGCCGGATGCGACAT
GGTGACAATTGGTCTTGGTTGTCGTGGTCGCCTGTCACGGCGACATGTCACGTTGTGCGAATCAGCTTTTCGAGCTGCTT
GTCTGTGAGGCGGTCGGCGCCGTGGATGAGGCGCGAAATCAGGTCCTGCTCTTCCTCGATTCCGGCGCGGGCCATCGAGC
GTTTAAGCGCGTTGTCCGTGTTGTGATAGAGGTCCGTGACAATGCGGCGTGACAGCAACCGGGCTTCGCGCTCCTCTGCT
GTCAGCTTGTCCCGCTCGCGCTGTTCCTGCTTGCGCTGGGTTGGCGACTTCGCCATTGCTGATACCTCCCAAGCCGCTAG
GCGGCAGATTGATGTGCTGCTGGCGCCGACGCTGCTGCACTTTCGTTCGAATGGATCTCAAGGGGTGCAGGTCTCGATTG
GCGTTTTCTTTGTCGACTCGGAAGGCATGACCAACAAGAGGCGCCTGTTGCCGCGATACACACCCCAGGGCTTGCCTGTG
GACTTCGCCATGGCGGCCGCATACTTCACGGCCGAGACGGGTTGTGAAATGGTTGCGATCATGGTCATTCACCTGCGAGG
TGGTGCATCGGGGCGAAAGGTATGTCGTCGTCGAAGCTATCGCTATTCGGTGGTGCTGCCTGCTGGCTCGGCGGCTGTCG
CGCCTGGCGCTGTTGCTGAGGTTGCCTGTCAGGCGGATACCCGGCTTGCTGGCCCTGCGGTCGGCTGCCAAGCATCTGCA
TCGTGCCGTTGATGTCCACGATGATTTCAGTGGTGTAGCGCTTGATGCCGTCTTTCTCCCACTCGCGGGTTTGCAGCTTG
CCCTCGATGTAGCACTGGGCGCCTTTGCGCAGGTACTCGCCAGCAATCTCGGCGACCTTTCCGAACAGAGACACGCGGTG
CCACTCGGTGCGCTCCACCTTCTGGCCTGAGCGCTTGTCCAGCCATTGCTCGCTGGTTGCCAAGCTGAGGTTGGTGACGG
CGTTGCCATTGGGCAGGTACCGCACCTCCGGATCTTGGCCGCAGGTGCCCACCAGGATGACTTTGTTTACGCCGCGGCTC
ATGACGAGAACGCTCCACCCATGACAATCAGCACCAGTGCCCACAGAGCGGCCCAGCGGGTGTGAACCTCATCAGGCGGG
TTGACCGTCACCACCGGCAACGACTTGGCATTGACTGCGCGCTCGAGGCTCTCGGCGTAGGTCACCGCGTCGAAGTAGCG
CCGGCGCTGGCCATACAAGCGGTTGTCGTTGGCGCCGACCACTGCCCAGCTGTTACCGCTTGAAGGTTGGACGTAGAAGC
GAGAGTTGCTGCGGAAGCGTGCGGATGCTGCCTCGGCTTCCTGGCGAACCTGCTCATATTGCATACGGCTATTGCGGATG
GATGCGTTCATGTTGTGGCTCCGTGTTTCATGCGTGAAGCTCCAGGCTTTCAGCCCGGCGAAGGATTCGGACTTGAGCGG
TGCGACGCTCCGGTGCACGGCGGTCGCGGCGCATCGGATCGTTGTCGTTGATAACTGAGTGCATGGCGATGAGGCCGGCC
AGCACGATGCAAAGCGGGCTGATGATCTGCTGGCGCATGGCCTTGGTGACCGCCTCGATGCGCCGCCCGGCTTCCAGCTT
GAACAGAGCAGCCTCGATACGGTTGGCCACGGTGCCGGGGGTGACCGCCATCTGCCGCGCGATCTCTTTGGTGGTCAGGC
CCTGGGCAACCCAGAGCAGTGCTTCCAGCTCGCGAGGTGCCAGCGTCTTGCCGAGCTGGCCGGTCCATGAGCCGCAGGTG
ATCGTTTCCATGATTGTCCTCAGCAACCGCATTGGTCAGGCGTCAGGCGAAGTGACCAAACTGGGCGTGAAAAGCCAGCC
TGACGCCTGCCAATGCGGTCGTATGTGAAGGGAAGGGGATGCGGGATGCATCGGAGATTGATCGGAACACCAGGGCGCTA
CTCCTGCTTGGTTCCCGCCGCGTTTCTGGTATTGGCCGTCTCGCATATACCGGCTCAGGAGGTTCACGGGTCTTTGCGAT
CCTAGCGCTGCAGCTCGCTTGAGCACGCTCCGATCAATCTCCGATGCAGCCTGCGATGGGGAGCAGGGCACCGGGCCGTC
TTTCCGGCTGTCATGCATCAGAGCCCGGCGGGCCGTGCAGTTGCGCATTACCGAGGATTGCGCAACCTGATGATCTCACC
TCGGTTGATTCGGTGATTTCCCGTCTGGCCCTGTCGCCAAGGCCAGGCAGTGAAATCTCCCGGCCTCGCTACTGGCGTCA
GGCCGGGGTGTTGCTTCAGCGGTGATCCCTCTGCGCCAGGGTGGCGCCGCGTCTGCCGCTGCTGATTGCAGCTCTGCGGT
TCGTCGTGGTTGCGGGCGTCGAGCTTCCTCCTCGCGACGTCAAACAGCATCTGTCCGCCGCGGATCACAGGTCCTTACAA
CATGCACGCTACAGCTCTGGGTGCCCTAGCTGATTGGGGCAGGGTGCATGAGGTCCGGCGCCCCTCAATGCCGAAGCTCG
GGGCGCTAATTCAAAGATTCGTGTTGCCACTCCCGCTTACCGAGGTCGATACAGCCAATCCCAGGGAGCCGCGTGGCTTT
GTGGATTCGCTAACGCCTTTCCCGGCAGGAGCTTGAACAAGTCGAGTTGTTAAAGAGCGGTGAGTGCTAACTGCCGCGCC
GCCGTGGAAGCGAGCGCTTGAGGTAAATTTAGAAAACTAAACAAAAAGCGTCAAGCACTATTTTAGAAATCTAAACAGCG
CAGGCGAGCTTCACCCGCCCTTGTCAAGACTTCCAGCCTTGTAGGACTTCAGCTAATCTGCTGTCGTACCTGTATGGATG
TACAGCAATAAGGAGGTCGCATGGCTAGGCAGAAGCAACAACCAGAACGATCAGGGATGTCCGGGCTAGAGCGCCTGGAG
CTGAGGGTTTCCTCGATGATCAATCACCCCATTGCCCAACAGCAGCGATGGGTGACAATTCACCGTCTTGATACCGATGG
CGAGCGCGAGTGGGAAGAGCTGATGAGGGCGCTTTCAGAGACGGACGGTCTTGAAATGGCCTTCAGCGATGAGGACGAGT
CGGTGACGCTCCAATGGGAAGCGCTATCAGATGATGACCCAAGAGCTGAGCACATCGAAGAGTTCACTGCGATGGAAGAG
CCGGCACCCTTCTAAGACCGATTGGCCCGCAAGCGGGCCATGCTGACTGGACTTATGCCTTCTTGGCATTCCAGATCAAG
AGCACCTTGGCATGGATCGTCACATCGTCGATGCGAGCGGTCTGGTTCTCGTAATGGGGATTATCTGAGATCAGGCGAAA
ATGATCTTCGTCAAGGCGCATCATCCGCTTGATGTAGAGCTCCTGATGCCAAGTAATGACGTAGATGCCTTCTCCCACAA
ACTCATTGACCCCACGATCAACGATGACCAGATCCTTGTCGTTTATCGTTCCTTCCATGCTCTGGCCCCAGCCAGTGATC
ATGGCCAGGGCAGTAGGGGAGGTGTAGGTGACGCCTTTCTCTCGCAAGGTGTCCTCACGGACTACCAGGTTTCTGACCGC
TTCGTTGTAATCCGCAGGGACCTGACCATGCCCCATCGCCGCCCTCACATCGTATTGAGGGATCAGAATCTCGTCCTGCT
TTGGACGGAGATTGGAATACGCTGACGGCAGATACTCCTGGGTAGGAGTTGGGTTGTCGGCTTCGGCTGCAGCGGCCAGC
ATCACTTCGCGGGCCTTTTCGGACAGGTTTTTTCCTGCGCGCGATGCGAGCATCTGTGCAACTAGCTCGGCCGTGCTGGA
CGCAGGTGCTTCCGAATGTGCCGCTACGTCGCCTGGGCTCCCAGTCCCATCCGATAGCCACTGGGGCGAGCACTTGAGCG
CTTTCGCGAGGGCGAGAAGATTTTTGCCCTTGGCACCGTTAGTTCCGTTGATCCAGAAGCTAACGGTCGCCTTGGACACG
CCAGACAGTTTGCTGAGGTCGGTAGAGCTGATGTCCAGCTCTCTCATGCGCCGCACAACGCGATCTTTGAATTCCATATT
TAGGATTCTAAACCTTAGCGAGTTTAGATAACTTGCCTTGTATTGTTAAGAACTCTAAACTCACCGAGAGCATCGGAGAG
CCATCAATGACCTTTGACGAAGCCCTGAACCATTTTCGAACCGGCCGCGCCATCGGTGACGCTCTCGGTGTGTCCGGTAG
TCGTGTTTCCCAGTGCCGGGCAGCTGGAGGATTTTCCTATCCAATGCAATGCGTATTGGAGAAGGAGTCAGGAGGCGAGC
TCGTCGCTCGGCGCCAGGATGTGCCCGGGACCGGCCCGCTAAAGCAGGCAGGTTGACTGAATACAGTCTGATGTATCGCA
CAGCGCGCCAGTAGATGGCTGAAACACCTGAGAATCCATCCAGTATTGAGATCGCAGACGAAAAAAAACCGCCTGGCAGG
GCGGCTTTCTCTACAACATTTCAACGGGCTAAAGCATGACAAACATCGTCCCACTTGACAAGTCCAGGGGGTTCACCCGG
ATGGACAACCAGCTCATGGATGGCCTCTTGGCTATCGATCTTCCGGCACGAGAAATGAAGATCGTGCTGTACGTGGCCAA
GGCCACCATCAACTTCGGGGCAGGCGCCCAGCGCATCCCAGCCACCGACATCGCCAAAGCCATCCATGCACACCCTGACA
CCGTATCCAAGGCTGTTTCCAGCCTGCTGCGTCGTCGCGTGCTGTTTCGTGACGGTGGCGCTCGTGGCGATATCGGCGTC
AACGACCCGAAAGACTGGGTCTACGTAACTGATCCGAAACAGACCAAAACAGCCGATTCGGCTCAAGTGGTCCGAATCGG
CTCGGAGTCGAAACAGACCAAAACCGCCGAGTCCCTTCTTTATTCTAAGAAACAAACCCCCTATGTATTTCTTCCTTCGG
AAGAAGATACATGCCCCCCCAGCGAAATCGACGAGCCTCCAGCCAAGGCCGATCGCAAGACCCCATTCGGGAAGGCCGCC
ATGCTGGCCGACAACCCCCACGGCCTGGATGAATCGCTGATCGCTGATTACCTGGCTGTCCGCAAGGCGGCCAAGGCAAC
TGTTAGCGCTCGCATCTGGTCCCGCCTGAACGCCAAGCTCGAGCAGTGCAAGGCCTTCGGCATCCAGCCTGCCCAGGCCT
TGGAGATCGCGGTGGAGAACGGCTGGCGCGGATTCGAGGTGGAATGGGTCACCAAGCGCGTTGGTGGCCAGCCGCCTGCC
AAAGCCAATCCCAATAGCCGTCATCACGGCTTCAACGAGCGCGACTACACCGCTGGCCTGGCCCCGCGGGAGGACGGTAC
CTATGCGATCTGAATCGGTGATCACCATGTCTGAGGTGAAGAACGCTGCTGGCTTTCGTGTTCAGCCGGGCGAGTGCGAA
CAGCACGGGGCCTTCGAGCAGCGCGTGACCCTGTTGATGGGGCGCGAGATCGTCGGCCGTTGCCCAGACTGCGAGAAGAT
CGCCATCGCCGAACGCGAGGCCAAGCAGCTGGCCGAGGAAACACGCCTGAAGCGTGAGGGCATGACCCGCAAGCTCGGGT
CTGCGCTCATCCCGAAGCGATTCGCCGACCGCACCTTGGCCAATTACCGGGTCGAGCACGAGGGCCAGCGCAAGGCCCTG
GCCTATTGCACGCGGTACGTTGCGGCGTTCGACGAGATCCAGCGCACCGGGCGATGCCTGATGCTGTTGGGCCAGGTCGG
TACCGGCAAGACCCATCTGGGCGCTGGCATGGCCAACGATTTGATGCGTAACACCTCGGCTACCGCCGTGTACCGCACGG
TAGGCGCTGTCCTGCAGGCCATCAGAGCGACATACGACCGACACAGCGAGCAGTCCGAGGCCGACATCCTGTCCAGCCTG
ATCGAGCCGTCGCTGCTGGTGCTGGACGAAGTCGGCGTCAGCAAGGAGCAGCCGAGCGAATTCGAGCTGACAACCCTGTT
TTCGATCATCAACGGGCGCTACGAGCAAATGCGCCCCACGGTCGTGATTTCCAACTTGGAAGCCAGCCAACTGCGCCACG
CCATGGGCGAGCGGTGTTACGACCGCCTGCGCGAGGGCGGCGGTGTGGTGGTGCCGTTCCAGTGGGAGTCTCACCGTGGC
AGAGAGGAGTTCTGACCATGCGGCAAACCAAGCTGACCAGGGCTGCGCGCGGCCGGGAGTGTCAGGTGCGTATTCCGGAG
GTGTGCAACGGCAACCCGGAAACCACCGTTCTCGCGCACTACCGCTTGGCTGGCACCTGCGGCGTCGGCAAGAAGCCGCA
CGACCTACAGGGCGCTTGGTGTTGCAGCGCATGCCATGACGCTTGCGACGGGCGCAGCAAGGCCGTAGATCGCGAAACAG
CCCGGCAGTATCACGCCGAGGGCGTCATGCGCACCCAGGCGCTGCTGCTCAACGAGGGGGTGCTCATCGCATGAAGCCGG
CAACCGTGTCTGGGTTCAGCCCCAAGAAGCCCCGGGCCAAGCGCGTAGATCGCGAGGGCAGCGAGCAGGCCACCCTGATG
ACCGAGATCAAGCTGCGCTATCCAGAGGTGTACGCGAGCCTTCATCACACCCCGAATGGTGGGCATCGCAGCTGGGCCGA
AGCCAAACGGCTCAAGGCCCAAGGCACCAAGCCTGGCATTCCCGATCTGCAGCTGACGCTGGCCCGCGGTGGATATTTCG
GCCTGTTCATCGAGTTCAAAGCCACCGTTGAACCGGCACCTGTCTCGCCTGAGCAGTACGCCTGCATCGAGCGGCTAACC
CGCGAAGGTTACCTGGCGGTCGTTTGCTACGGCCATTTCGACGCCATGGAGTGCTTGAGAGCCTACATGGCCCTGCCCAA
AACCGAGGTAGTGCAATGACCAACACCGCTGCTGTGAAGATCAGCGATTCCGAGATCCGCCGGCAGGCCGCCGGATCGGC
GCGAGACCTGCGTAGCCTGGCCAGCAAAGGCCTGTATTTCCGTTTTCACCGGTCCCGCGATCGAGGTTCCTGGTACCTGG
TCATCAAGGGCAAATGGCACCGGATCGGCTCATATCCAGAGCTGAGCGCCGCCAAGGTGGCCGCTGCGCTGCCGGATATC
CGCCTGCGCCTGGAGGCCGGGGAGGGTTCGAGCCTGTCGAGCTGGGTGCTGACTGGTGAGCTGCTGGTCTGGTTCGCGGA
TCGCATGTCCCGTGACCGCAATCTCTCGGCCAAGCGCAAGAGCACCGGTGCATCGGCCATCAAGCAGCATCTGGTGCCGC
GCCTCGGGCAAGTGACGCTGGCCCAGATCGACAAGGCGCTGCTTGACCGGGAGCTGATGTGGCCACTGCAAGAGAGCCTG
TCCATCGACTACGTGCGGTTGGTCTTCCAGCTGCTGGCCCTGGCCTTCCGGCAAGCCTTCAAGCTGCGCTACATCAGCTC
CAACCCCATGGCTGGTATCCGCTTCGGGGACTTCTCGAAAGCCAAGGTCACGGCGAAGCCATCACGCCTGCGTGGTGTGC
ACCTTGAAGATCTCATGAGCCGCATGAAGGGCGCCCTGGCCAACCGGCCACAGCATGGCGTGCTGGCTCTGATGATGCTG
TGCCACGGTACCCGACTGGGCGAAACCCGCCTGGCCCGTTGGAGCCACATCAGCCTGGCCGAGCGTGAGTGGTACATCCC
GGCCGAGCACACCAAGACCGGCGTGCAGCACCGTTTGCCCCTGACCGACCAAGTGCGGTTCCTGCTGATGGCCTATCGCG
AGATCCAGCGCAATCAGGGCTATGACGGCGAGTTCGTTTTCCCAGGGCGCCAGGGCAAACCCATGAGCGAAGCCAAGGCA
TCGGCAGTCTTCACGGTCATGGGGCAGGGTGAGTGGACAAGCCACGACCTGCGCAAGCTGGCCCGCACAGGCTGGGCTGA
TCTGGGCGTTGACCACCTGGTGGGTGAGCTGCTGATCAATCACGCCATGGGCCACAACGTGAAGGTGTACATCCAGTCCG
ACATCATGGCCCGCAAGCGTGAGGCCCTGGAGAAGTGGCATGCACATCTTGATCAGAAGGGTTTCGAGTCGGTTCACGGC
TTGACCGGCGATAGATCGACGGATTCAGGGATTCTCTCGCGGGCCGCAGAGCGTGCGGGCTTCGGGGCAATTCCGGTATC
CACCATAAGCGAGGATTTGAAATGAGCGAATGCAGCATGCCTGCCAAGGTCGTCAGCGTCGGTCAGTACGCCGCCACGGA
GCCGAGGGAATTTGACCGGTCCCAGGTGTTCATGGTCTGCATCCAGAATTTCGACGACCACAGGCGCCTGAGTGTGACCA
TGCTGGGAGGCCGCCGCTTCGAGATCGACAGTCGCGAGTGTCCGTATGACCTGGACCGCGCTGTCGATTGGCTGATGGGT
GAAGCGTGAGCAGGAACCATGGTCCATCGCTGCGCAAACAGCAGATCGCGCTCAGCAAGTGTCCGGCCTGCCTAGGCAGA
TCAGTAGTAAAGGGGGTGTTCTACGAACTGCCGTGCGGCATGTGCAACGCCTCTGGTTGGGTGTCGGAGATCACAGGCGA
GCCACTGCCCCTAGAAGAACTGGTAACGCAGCTGGGTCTGCGTGTGCGTGAGCTTGAGCAGCAGATTGATCGCCAACGGC
CACAGCGCACCACGGGTCCATCCGAGCAATACGAAACGAACAACCGCCGCGGCGCCGGCGGCACCAACTACACCGGGGAT
TGATGACCATATGAAAAAACGAACCTATGTCGATAAGGCCCTGGGCGATACGGCTTACATGCTGGAGCAGTGGGGCTGGT
GGCGTATGGATGGAATGGGGGTACCTCAGTACGTTTGCCCTCTGTATGCACTCATGCGTGACAACGCTCCAGCTGAGGGC
GGGTTGAAGCAGTACGTCATAACCGACGACCTAGCCTTAGCCGTAGACGGCGCCGTGGCTAGGCTTTGCAAGCGCAATCA
ACAAATGGGTGGATTCGTTTGGCTTTACTTCGGGGCCAAGTGGCCAGCACTGCGGGTTGGCCGCCATCACCAGATGAGTG
AGGCAAAGGCGCGTGAGCTGATCAATACCGGCGTGGCCTGGATTGATTGCGCGCTCGAGCAATTGCGCGAAGCCGCATAA
AAGGCTTTCCGCGCGGATAAACACCTGTTTTCATAGCAGCGTGTCCAGCTTGCAAACAACGCGATACAGAGAAACCCCGG
CCATTGCAGCCGGGGTTTTGCGTTTCTAACGCGCGATTTTTTCCATGGCTGCATCAGCCAAAAAGGAAGATCGGCTTTTG
ACATTGTGATCGCGTACATAGCGGTCAATCTGCTGGATCACGAAGCCGGGCAGGGTGACATTGACCTTCTCGGTCTTGCC
CAGGTAGGGCGTTATGTCGATCTCCAGCATGCCCCAGCCCATATCGGCGAAGTCCGGGTTGTTCCGATGCGTCGCTGTGC
TGGTCGGCATTGGTATGGCCTGGCCGTTGCCCGCGATCTCCTCGAGCATGATGTGGGCGACCTCGACCGCAGCGGCATAG
GCCTCCTCGAAGGTGTCCCCAGCGGTGACGGCGCCGGGAATGTCAGGGATCTGGATGCCGATGGCGGTAGTGTCGTCGCC
CCACTCGATGCAGATTGGATATTTCATGGTCGTCTCCTACAGAGGTGCAAAGGGTGAAGCCGGGTTATTTCAACCCGGCT
CGTTCCTTGATGCTCTTTACCGTGCCGATCGGTAGGTCCTTCTTGGGGTGGGGCACTGGTATCGAGTTTGGGTTGTTGGG
GTGCTTGAAGATGTGGTGGCTCCCGGTGACACGTTTTAGAACCCATCCAGCTGCTTCAAGCTCCTTGATCAACTGCCTGC
TCTGCACCTCCGTCTCCTTGTGTGGTTGATGAAGTAATTATACCTCCAGGCGCATAAATAGTAAATAGAGAGATGCGCCT
GGAGGTATGAATATTTTATCCTTTGTCTCACCTGGTTAGCTCAGTTGGTTAGAGCGCGCGGCCTGCTGTCTTTACAGCGT
CACACGTGCTGCGAGGTCGCAGGTTCAACTCCTGCCCCAGGTACCAATTCACAGCCTCGGCATCTGTCGGGGCTTTGTCA
TTTTTGGAGTCATCGAATGCAAAGCGCCGACTATGTGCCGGGGGTATCCGGCTGGAAGATCCACGACGACATCCGGCTTG
AGCTGAATGATGGTAACCGCCGCATTCATGCCGACGTGAGGATGATCACTACCGCCGCCCCGGGTAAGACCAACGATCAA
GCGGCCCAGGCCATACGCGACTCTATTGCAGGTCAGGCCGGCCGTGTCACTGCCTGTGAGGGAACGGTGACTGCCCAGGG
CACTGCGGTAACGCGCCTGACCAGCCGAGTAAGCGACCAGGCCAGCACCCAGGCGCCCCATGATCCAGACGGCTACATCA
CGGGCGAGAAGCTCGCCCGCCAGGCGGCAGAGAATGCCCGCTGCCGCGCAGATAGTGACATGGCATTGGCTCAGCGGATC
GGCTCGGTGCAGTGCGGCCTGGCTGCCGCAGCTGATGCCAGGGCCACCTGCACTTTGACATCCCGCAAGTTCAGCGAAGG
GGCTGCTGAGGTGCGCATCAAGCCAGAGGAGGCTATAGAGCCGCTGCGCATGGGCCGGGTCCTCTTTGAAGGTGAGCCGG
CCCGCCAGATCCGCGCTGCTCAGGAGCTTCTGCGCAAAGCGGGCATGGGCCAGCTCGAGGTGGTACAGCGTGCAAGCGAG
CTTGGCAGCCCATTCGTTGTTATCGATGGCCAGGTTTTCATTCCCGACGCGATGGTCAAGAGCCCCGCTATCGATCCATG
CACTTACAGCCTCAAGGTAACCATGGGTGACGATGGTCGCTTCTACATTGCCGGCGTTGGGATTGGTGTCAGCACCGTTG
CAAGCGAGCTAAACCTTGGCCCTAGCCTTGAAAAGGATGTGCGGCGCTTGCTCCGCGAAGAGCTCAAGCCAGGCGGAATG
CTGCACCGCGGAATCTGTTCTCCAGCGTCGTGATCATTGGCGCTTTTCATGCACAGCGAGAGGTCGAGCATGGATTTTTT
TCACCGCCTGCTCGAGCTGATCGACTGGGCCATTGCGGGGTTGCTTGGAGCCCTGGTTGCCACGCGTTGGCACAAGGATG
ACCTGACCGACCGCAAGGCCTGGATTCTTTTCCTGCTCACCGGTATGGCCTGTGCCCACTACCTGACTGGGATGGTCAGC
GCGTACTTCGGGATCGTTGAGCCACGCAGTGTGGCAGGCGTCGGGTTCCTGCTGGGGACCTTTGGCGGCTCACTCATTGC
CGCCGTCACCCGTGCCATCAAGGCCGCTGATCTCTGGTCTGTCATCAGGTCCAAGTTCGGAGGGCCAGGTCAATGATCCT
TGAATACGTCAATGCGTTCGCCGCCGGCGGCATCGCCCTTTGGGCTTCCTGGGCTGTGCTGAGCGGAAAGGTTCGTGATG
GTGTTTTAGGCAAGATCCTGTACTCCATCATCGCCCTGAGCGGCTACGCCATCCTGGCCCGGTCGGACCGCATGTTCTTC
ACCCCCAACACTGCCGGCGTGACGATGCACGTCGCCCTGGCCCTGGCCGGTATCCGGCACATGTTCGTGGTGACCTATTG
GCCGAGGGTAAAGCGCTGGATCTGCCGGCGCCTGGACTGTGACCTGTGCAAGCGGTCGAGCTGATCCGCGCCACGAAATC
GATAAGCGCCGTTTCGTGGCGCGGAGACGGGAATGAACCGACAGCAGATAGCCTGTGCATACAGCCTGTTCCATACCCGT
GACCAAGTGAAGCGGCGTTTGGACACAGTGCTCAGCGGCAAGGGTGTGTCACTGATGATCACTGGTGACTATCAGGACGA
GGGCGTCCTGAGCTCGGTGACCGGATCTTTAGAAGCGTACTTCATGGCTGAGCTGGCCACGATTGATGATCAGCTCAAGG
TGCTGGGCTGGGATGGCGAGTAGGAGGTCGTTGATGTCGTGCATTGGATGCGCCGCGCGGCGCGAGTGGATCAACAAATG
GACCAAGGTGGCATATGAGCGAGCAAGAAACCTTTTCACCACAGATCGAGAGCCTGAGCCCGAAGAAGGGCGACCTTCTG
GTGGTCAGCGTTCCACTCCCAATCAAGGCGGAAGTACGCGAGCGGCTGACTCAGCACCTGGCGGGGACGGCTGATCGACT
CCAGTGTGAGCTGGTCGTGCTTGAGGCGGGCATCACTGCCCAGTTGCAACCAAGCGTGAGCGACCTGCTGGCCGAGCAGC
AGAAACAGACCGCGCTTCTCGAGCAGATCGCTACCCAGAACCTAGCGCTGATTGAGGCGCTGGCTGACGGCGATGATATG
GATCCAGACTCCGAGCCGCGAACCTACTTGGACGGAACGCCGTGCCGCTGAGACCACAACGCCCGTGTAGGGCCCAGGGA
TGTCGGGCACTTCACCGTAATGCCAGCGGCTACTGCGATACCCACGCTGAGCAGGTAAAGAGCTACGTCAAAGAGAAGCC
GCGCGAAAGCTCGACAGCTCGCGGGTACGGGTACAAGTGGCAGCAGGCTCGTGCCGGGTTCTTGGCCAAGCATCCACTGT
GCATCAAGTGTCAGGCCCGCGGCTTGGTAGTTGTGGCCACGGACGTTGATCACATTGAGCCTCACAAGGGTGACATGGCG
GTTTTCTGGGATCGGTCGAATTGGCAGGCCCTGTGTGCCTCATGCCACTCGATCAAAACGGCCGGTGAGGATGGTGGTTT
CGGCAATTCTCGGCGGAAATGATCAAAAATCGATCAATTTAGCCGTTAATGAGATTGATTCTCTCAATTGGGAGGGGGTG
GGTCGAAAGTTCAGGCCCTTTCGTTTCTAGACCGCGCCCTCAATCGTTTTTTTACACCCGCGAAATATAAAGTTTAGTGG
AGGCACCGATGCCAGGGGTTGCCGGGCGCTCCGGCCGTCGCCCAAAACCCACGGCCCAGAAGGCGTTGGCCGGCAATCCC
GGCAAGCGCAAGCTGAACAAGGACGAGCCAGATTTCGCCCTGGTAACCAACGTCGACGCGCCCGAATGGCTGTGCGAACA
CGCCACTAGGGTTTGGGAAATGCTGGTTCCGGAATTGCTCCGGGCAAAGGTTCTTGCCCTGACTGACATGCACAACGTCG
AGGCGTTTTGCTCTGCCTACGGCAACTGGCGAAGGGCCCAGGAATCGGTTATCGCCCACGGCATCGTGGTGGCTGGAGCC
ACTGGCGGGCCGGTGAAAAACCCGGCGCTCACTGCCGCTAACGAAGCGATGCGCCAGATGGTCACGTTCGGCTCGATGCT
GGGTCTGGACCCAGCCAGCCGCACGAGGATCATCGGCGGCAACAAGCAGAAATCCACCAACGAGTTCGCAGCTCTACTGA
GTTCCTGATGGCCAGAGCCAAGTACACCAACGTCGACAAGGCGATGGCGTGGGCAAAGTCCGTCCTCAAAGGAAAGTTTC
CCGCCTGCCTATTCATCCGCCAGGCGATAGAGCGGCACTTCGATGATGTGGCCGCCAGTCGCTCGAAGGACTACCCGTAT
AAATTCGATCCGGCGAAAGCCGAGAAGAAGCTGCGCCTTATGCAGCTGCTGCCGCACACCAAGGGCGAATGGGCGTTCAA
GCGTCAACTGATCACCCTGGAACCGTGGCAGCTGTTCGGCATTGCCTGCACCTTCGGCTGGGTCCGGAAGAAGGGCGGGT
ACCGGCGCTTTCGCGAAAGCTACTGGGAAGTGCCGCGCAAGAACGGCAAGTCGGTGATCGCCGCCGGCGTCGGCATCAGC
ATGTTCGTTGCCGACAATGAGTTTGGTGCCGAGGTCTACTCCGGCGCGACGACGGAAGCGCAGGCTTGGGAGGTATTCCG
GCCGGCCAGGCTGATGGTCAGTCGCTCGCCAATGCTGGTGGAGGCGGCAGGTATCGAGGTCAACGCCTCGAACATGAACA
TCCCGTCCAACGGCAGCCGCTTCGAGCCGTTGATTGGCAACCCTGGCGATGGTGCTTCGCCTTCGTGCGCGATCGTGGAC
GAGTACCACGAGCACGCCACTGCAGCCCAGTACGACACAATGCTCACTGGCATGGGGGCTCGCAGGCAGCCGCTGATGTT
CATCATCACCACTGCTGGTGCGGATATTGAGGGGCCGTGCTACGACAAGCGGCGCCAGGTCATCGAAATGCTGAACGGCA
CCGTTCCTGACGACGAACTGTTCGGCTACATCTGGACCCTGGACGAGGGCGACGACTGGACCGACCCGAAGAACCTGGCC
AAGGCCAACCCCTGCATGGGTGTGTCGGTGTTTCAGGAGTACCTGGAGAGCCAGCTGGCCCGGGCAATACGCTCGGCGCG
CTTCACCAACACGTTCAAGACCAAGCACCTGAACCTTTGGGTGACCGCGAAATCTGGCTTCTTCAACATGGAGAGCTGGA
AGACTTGCGAGGACAAGACTCTCACCGTCGAGCAGTTCGAAGGCCAGGAGTGGATTGCCGGATTCGACTTGGCCCGCAAG
CTGGACATGAACTCCAGGGCCAGGCTTTTTTGGCGAGAAATCGACGGAAAGATCCACTATTACAGCGTGGCACCGGCTTT
CTGGGTTCCCGAGGATACCGCCAATGACGTCGACAACAAGCGCATGACCGAGCGATTCCAGGCTTGGGTGAACACTGGGC
ACCTGGTCACCACACCTGGTGCCGAGGTGGACTACCGGGAAATCCTTGAGGACACCAAGGAGGCCAACAAGCTGGCGCCG
ATTCGGGAAAGCCCGATCGACCCGCACGGTGCCACCGGCCTCAGCCACGACCTGGACGACGAGGGCTTCAACCCGATCAC
CATCACCCAGAATTACACCAACATGTCCGACGGCATGAAGGAACTGGAAGCGGCGATCGAGGCGGGGCGCTTTCACCACG
ACGGCAACCCGATCATGACCTGGTGCATCGGCAACGTGATCGGCAAGCATTTGCCGGGCAACGACGACGTGGTGCGCCCG
ATCAAGCAGGGCGAAGACAACAAGATCGACGGCGCTGTAGCGCTGATCATGGCCATAGGCCGAGTCATGGCGCAGACCCA
GTTGGGTAACAGCGTCGACAACTTCATGGACGCCATTCGGAACCCAATCTACTGATGAACGCCGCGACGATCCTCTACCT
GGTCACCGCGCTGCTGGGCTTCGCCCTGATGGTGGCGGGTGTATTAATCCTGGCCGGTACCGGCTGGTCTCTCATCACTG
CCGCATGCAGCCTGTTCTGCATTGCGGCCTTCGTTCGTCGGGGGCTGATCAGTGGCTAACTCACTCACGCGGGCGCTGGG
CGCTGCAGCCAGCCGGCCCAGGGCGAGTATCAGCGACTGGGTGGGCAAGAAAATCCGGTTGAGCGACGGTGGCTTCTGGA
GCAGCTTCATTGGCGCTCAGTCCAGCAGCGGCAAGCCGGTCACCGTCGACAAGGCGATGCGGCTGTCGGCGGTATGGGCT
TGCGTGCGGATCATCTCCACCTCGGTTGCCGGCCTGCCGCTGAACATCTATCGTCGCCTGCCTGATGGCGGGCGCGAAAA
CGCCAGGGATTTCCGCTTGTACGACGTGCTGCACACCAGCCCGAACGAGGACATGGCCGCTTTCCAATTCTGGCAGTCGG
TAGTGGCCTCGATGCTCTTATGGGGCAATGCGTTTTGCGAGATCCACCGGGCCGGGGGCAGGGTGATCGCCCTCGATTTC
CTGCAGCCCTCGCGGGTAGACGTGGAAGCCGACGACGGCGGCCGCCTGATCTATTACTTCAGGCCTCGCAAGGGGCCCCG
GCGCCAGATCGAACGGGCAGACATGCTGCACATTCCGGCCTTCACCCTGGACGGCCGGATGGGCATGTCCGCGATTCGCT
ACGGGGCCGATGTGTTCGGGGCCGCGATGTCGGCGGATGACGCGGCCAACAGCACGTTCAAGAACGGCATGATGCCGACC
GTGGGTTTCTCGGTCGATCGCACCCTGACACCCGCCCAGCGGGAAGATTTTCGCGAGTACGTGAAGACCATCAGCGGTGC
GCTAAACGCCGGCAAGAGTCCTGTATTCGAACAGGGTGTGAAACCCGAGCAGTTAGGCATCAAGCCTGCCGATGCCCAGT
TGCTGGAGTCCCGCGGACACAGCGTCGAGGAGATCTGCCGCTGGTTTGGCGTGCCGCCCTGGATGGTGATGAAAACTGAC
AAGGGTAGCAACTGGGGCACGGGCCTGGAGCAGCAACAGATCGCGTTTCTGACCTACTGCATCATGTCCTATACCGCGCC
GATTGAGCAGTGCATCAACAAGTTCTGCCTGACAGCAACCGACCGCATCAACTATTACGCCGAGTACTCCCTGGAAGCGT
TCCTGCGCGCCGACAGCGCCGGCCGCGCCGCCTACCTCAGCACTATGGGCCAAAACGGTTACATGACCCGCAACGAAGGG
CGCCGCAAAGAAAACCTGCCAAGCATGCCAGGCGGCGACGTGCTGACGGTGCAATCCAACCTGGTGCCGCTGGACCAGCT
CGGCAAGCAGGATACCCAGGAAGCCGCCCGCAACGCTTTGAAAAACTGGCTCGGCGAGTCGAGCAACGCCTCTCAGGAGT
AACCCATGAAGCACAAGATTCAATCTCGCGGCCTGCGCAGCGAGGTGAGCCCGCGCGCGCTCGATAAATGGAATCCGGCC
ATCCAGGCCGCCGTCGAGAACACCGCCGAGACCATCACCGTATACGGCGTGATCGGCGAGGACTGGTACGGGGAGGGCGT
CACCCTCAAGCGCATCGACGCGGCGCTACGCGCCATTGGCGATCGCGAGGTGACCGTCTACATCAACTCCCCCGGCGGCG
ACATGTTCGAAGGAATCGCCATCTACAACCGCCTGCTCGAGCACAGCCAGAAGGTCACCACCAAGGTGCTAGGGATGGCG
GCCAGCGCCGCATCGATCATCTACCTGGCTGGCGCCGAGCGCCAGGTGGCCAGTAGCGCGTTCCTGATGATCCACAACTG
CTGGACGTACCTAGCCGGCAATCGCCACTACCTGCGCGATGTGGCTGACGACATGGAGGAATTCGATGCTGCCATGTGCG
ATCTCTACGCCGAAACCAGCGGCCAGACGCCCGAAAGCATGGCGGAGCTGATGGACGACGAGACTTTTATCCGCGGCAAG
CGCGCCGTGGAGCTCGGGCTGGCCACCAGCGTCCTGGCCGCGGGCGAAGTTACTGAGCGCGAAACCGAAGAGTCCGCCCA
AGCCAATGCGCTGAAAGCCATGGACACGGCGCTCGCCAAAGCAGGCATGCCCCGGTCGGAGCGCCGAGAACTGTTCGCCA
GTTTCAAGTCCAGCATGCCTCGCGCTGCTGGCGGGGGTACGCCTCGCGCTACCCCGACCGACAAGCCGAACGCTGTCGCG
CCAGACCTCTCCGCCTCACTGAGCGCGGCAACCAACCTCCTGAACTCTCTGAAAGGTAAATGACCGTGGACTATGAAGCC
CAAGTCAAGGAAATCAACGCCGCCCTCAAGGGGATTGGCGACCAAATCAAAAGCCAGGCCGAGGCAACCGAGAAGCAAAT
CAAGGCCTCCGGTGCGATGAGCGAAGAAACCCGGGCGAAGGTAGACGAACTGCTCATGAAGCAGGGCGAACTGAACGCGC
GCCTGGGCGAAGCCGAGCAGAAGCTCGTCAATGCCGGCCGCGGCCATCAGCACCAGGAAGAGCCGCAGAAGTCGGTCGGC
GCCCTGGTCATCGAGAGCGAAGAGATGAAGGACATGAACTCGTCCTTCCGCGGCTCTCGTCGGGTATCGGTACCGCGTGC
CGCTATTACCACGGCCACTGGTGGCGCTCTGACCACGGCTGATCGCCAGCCGGGCATCATTGCTCCGCCTCAGCGTCGTC
TAACCATCCGCGATCTGGTAGCGCCTGGCACCACCGAGGCCAACTCCATCGAGTACGTGCGTGAAACCGGCTTCACGAAC
AATGCTAAGCCTGTCGCTGAGACCCTGGCCAAGCCCTATTCGGACATCAAGTTCGAACTGGCCACGGCTAACGTGCGCAC
CATCGCGCATCTTTTCAAGGCGAGTCGCCAGATGCTCGACGATGCCCAGGCGTTGCAGAGCTATATCGATGCGCGCGCCC
GTTACGGTCTGCTGATGGCCGAGGAGGCCCAGCTGCTATACGGCAACGGTACCGGTGCCAATTTGCAGGGCCTCATGACA
CTCGCCCAGCTGTACGCCGCTCCCGCAGGCGTGACTGTGACCGGTGAGCAACGTATCGACCGCCTGCGTCTGGCGCTGCT
GCAGGCCGAGCTGGCCGAGTTCCCATCTGATGGCATCGTGCTCAACCCCATCGATTGGGCCGCGATCGAGCTGACCAAGG
ATGGCGAAGGCCGTTACATCATCGGTGAGCCGCAAGATGGCACCACCCCTCGGCTGTGGAACCGCCCGGTCGTCTCGACC
CAGGCCATGACCCAAGACGACTTCCTCGTCGGGGCCTTCAAGCTCGGCGCACAGATCTTCGACCGCATGGAAATCGAAGT
GCTGATCTCGACCGAGAACGACAAGGATTTCGAAAACAACATGGCCACCATCCGTGCCGAGGAACGCTTGGCGTTCGCTA
TCTACCGCGGCGAAGCGTTTGTCACCGGCCCGCTGACCGGCAGCGGTTCGTAACCCTTCACTTCAAAGGCGCCAGCGATG
GCGCCGTTTAGGAGCGATCCTATGGCTAGCATTAAGAAGCAGGAAAAAACCAGCACGGTACTGGAGCAGGCTGCACCGGC
GCCTGGTGATCAGAACGCAAGCGCAGCGCCCAGCGGCAGCGTTGCCAGCAGTGCTGATGCAGTTGCCAGTGGTGCGGCAA
CCACCGCCCCCGGTGCCGACTCTGGCATCAACGGTACTGAGGGCGACCCGGTAACAGACCTGCCGACAGGGTTAGCGCCG
GTGGCCAACTCGACCAAGAATGCTGCAAGTCCCGACGTCTCTCTAAGCCAATCGAGCCAGGCTGGCGAAGCGCTGGATGC
GGCTGCCTATCCGGCCCGTCTGGACAAGCTCTCCTTGAGCGATCCGGTGGAGCTGAACCCAACCCAGATCGAGGTTTATC
CGTTGCGCTCGTTCATGGACGAAGGTGAGCTGCGTCGGCGCGGTGGACCAAGCTATCTGGTGTCGCGGCTTCACGCCGAA
GACCTTGAACGACGGAAGTTGGTGTCGCGCCAGCCCTTGGGGGAATAGCCCATGTCCGCGATCGCTATCGAAATCGCCAT
GCATCACCTGCTGGCCGAGCCCGATGACCAAGCGCTGGTGCAGGTCTATCTCGATGCGGCGGAAGAGGCAGCGATGCAGT
TTCTCAATCGCCGTTTCTACTTGGACCAAGTGGAACTCGACAGCGCGCGGGCCGGTTTGGCGCAAGTGATGCGCCAGGCC
AAAGCCGCCAATGTCGAAGCGGTCGCAGCGGCCGACTTGGTGCTCGATCACAGCTTGCGCTGTCGCCTGCTTGAGCACGC
CCGCGGGGCACTGGCCGAGGCCTACGACAGAGCTGACGCCATCGCCTACGGCATGGTGATCAATCCGGCGATCCAGGCTG
CATGCCTGCTCAAGCTGGGCCATCTGTTCGCCAACCGCGAGGAAGTGGTGACGGGCGAAACGGTGGCAGAGCTACCGATA
GCCTCGCAGAACTTGCTGATGCCGTATCGCATCCGGATGGGTGTGTGATGCAGGCAGGCAAGCTCCGGCACCGCATCGAC
ATACAGGAACAACAGACCCCCCGCGACCCGGCCACTGGTGAGTTTGGCGACACCGAGTGGGTGACGCGCTGGGCGCGTTG
TCCTGCCCAGGTGCAGCCGATGTCGACCCGCGACGTGGTGGCCGCCCGCGCGAACCAGTCGGAGGCGACTGCCCGCATGG
TGATCCGGTACCGCCCTGGTGTGCTGTCGACCATGCGCATCCTGTACCGAGGCGATGTGTACAGCATCGAAGGTCCTCCT
TTGGAGGATGCCGAGTCAGGCCAGGATTACCTGACGCTGCTGGTCTCGAAGGGGGTTCGTGATGGCTGAAACCATCGAGT
TCAGCCTAACAGGACTCGACAGCCTGTTAGGGAAGCTGGACGCAGTGAGCTATGACGTTAAACGCAAGGGCGGTCGTGCT
GCCCTGCGCAAGGCTGCCCAAGTGATTGCACAGAAGGCCAAGGAAGGCGCCGAGCGCCTGGACAACAAGGAAACTGGCCG
CTCGATCGCGGACAACATCGCGCTGCGCTGGAATGGTCGCCTGTTCAAGCGCTCGGGTGACCTCGGCTTTCGGGTCGGGG
TGCTGCACGGCGCCGTGCTCAGAGATGGCGGAGACCTCAGCGCCAACTCGCCGACCCCGCACTGGCGGTTACTCGAGTTC
GGTACCGAGAAGATGCCGGCGGCCCCGTTCATGCGGCCCGCACTGGCGGACAACATCAGCGAGGCCACCAATACGTTTCT
CACCGAGTACGAGAAGTCGATCGACCGCGCTATCCGGCGTGCTGCCAGGAGGACACAGAGCTCATGACGCCGCCAATCTT
CCAGGCCTGCGCTGCCAGCGCGGCCGTTACAGCGTTACTCGGCAGCGGTGCCGATCTACGCCTTTATTCATTCGGCGAGG
CGCCCCAGGGCGTCGCTAAGCCCTACGCGGTATGGCAGGTGATCGGCGGCAGCCCGAACAACTACCTGGCAGGACGGCCT
GATGTCGACAGCACAAGCCTGCAGGTCGACGTGTACGGATCCACATCTACCTCAGCCCGGCAAGTCCGTGACGCTATCCG
GGATGCTATTGAACTGCGCTCTAACATCACCCGATGGGGCGGGGAGGGGCGCGATCCTACCACCAAGAACTACCGAGTCA
GCTTCGACGTGGACTGGATAGTCCCCCGTTGACCCAGCCGGCCCGCCAAGTGCGGGCTTTTCTTTGCTTCAAGGAGACGA
CCATGTCCGTTTTGACCCAAGGCACCAAGGTTTATGCCCTGGTACCGCCAGCTTCCGGTACCGGCCCGCACGTTGTGATG
CAGATTGAGTGCGCCACGGCTTTCAACCCCGGCGGCTCGCCTAAAGAGCAGATCGAGGACACCTGCCTGGAAGACAGCGA
ACGCAGCTACAAGCCTGGTTTGCGCACGCCAGGTCAAGCTTCGCTGACCATCAACGCTGACCCCAGCAATGCAAGCCACA
TCCGCCTGCATCAGTTGGCTGAAATGAACGGCGATACCACAATGAAGTGGGCTGTTGGTTGGTCCGATGGCACTGCAGCT
CCCACTGTGAACTCCGCTGGCGATGACTTCGAGTTGCCTGATACCCGTACCTGGTATGTTTTTCAGGGCTACGTGTCGGA
CTTCCCGTTCGATTTTGCAGCGAACTCAGTGGTCAGCACCGCTGCCACCATCCAGCGTTCGGGCGGGTCGGCGTGGATCC
GTAAGAAGGCAGGCGCGTGATGGAACTCAGTATCTCCAACCTCAAGAAATCCAACGCCTTCACGGCCCGTCCGGTCGCTA
AAGAGCTTGAGTGGAACGGCAAGAAGTTCACTTGCTACGTGCGTCCGCTCTCCTACCAAACGGCCGTTGGCGACATCGCT
GCGCATCGCGGCGCTGATCCGCTGGCGTGCCGAATCGCATCGAGCATCTGCGATGCCGATGGCAAAGCGGTGTTCACTGT
GAGCGACATCACGGGCGAGGCCGATCCGGAGAAGGGCGCGCTCGATCCTGACCTGACCAACCTGCTGCTGATCGCCATCG
GCGAAGTGCAGAACGGTGCAGGGCAGGGAAAGAAGAAGCGCTAGAGCCGCTCGATGAGCTGTGGTGCGAGCTGGTACTGA
ACGGGATAGGCGGCCGCACCATTGCCGAGGCGCAGGAGAACATGACCTATCCCGAGTTCCTTACGTGGGTGAAGTACCGG
CGCCTACGCGGGTCGCTTCACCCTGGCATGCGCTTTGAGATCGCCCTGGCGCAGTTCCAGGCCAACTACTTCAACGGCAG
GACGGCTAAGGGATCACCCACTCTGTATCAGCAGGACTTCGCACCGCATATGGATCCACGAGTGCAAACGCTCGAGGAGG
CAATGGAAAGTTGGGACTGAGAATTGCACCTGCTAAAGTCCGTGTTTTTCCAAGGGAGAGCTGCCATGGAACAGCTTTTA
GATAATTGGCAGGTGGTCGTCTTTTTCTGGTTTTGGTGCGGGGCGATCTGTGCCTACTTAGCCGCCGGTAAATCACGCAA
TCCAGTTGCTTGGTTCCTCATCGGCGTAGCCTTCCCTCTGTTAGGCATTTTCGCAGTGGTCGTCATGGGGCGCCCGTCCA
GGATGATCGAGGATGACAGCAAGGCGGCTGCCGTGGCTCTCGGGGAGTCGTCCGAGCACCGGAAGTGCCCATACTGTGCA
GAGGCCATCCGCAAAGAAGCTGTTAAGTGCCGTTATTGTCAGTCCGCTGTGGAACCGGTTTGCAGCTGAAGCCGATCCAA
ACCCAACGAGCCCGCATTGAGCGGGCTTTTTTTTGCCTGGAGGAAACATGGCTGGATCACTTGGCACTCTGACGCTGGAT
CTGATTGCCAAGATCGGTGGGTTTACGGGGCCACTCGATGAGGCGGGGAAGTCAGCACAGAGATCTTCGAAGGAAATGGT
CAATGCCGCACGCCAGGCCTCAGCTGCCTGGGGCGAGCTGGCGGGTGCCGCTGCTGGCGTCGTTGGTGCATTTTCCGTAG
CGAGCATCTTCGGGCGCTTCGTGACTGAAACCCGCAACGCTGAACAGGAGCAGGCGCAGCTAAGCGCAGTCTTACGGTCC
ACGGGTGAGTCAGCGGGGTACAGCCGTGATCAGTTGAATGACATGGCGGCAGCGCTGGAGTCTGCGACCACTTTTTCTGG
CGGGGACGTCAACCAAGCACAAACCGCACTGCTGGCGTTCACCGGCATCGTTGGCGACCAGTTTCCTCGAGCCCTACGTT
CAGCTGCCGACATGGCAGCACGGACTGGTACCACGGTCGTCGCGGCAGCTGAGACGATTGGGCGTGCGCTTGACGTTCCC
TCACAAGGGCTCACGGCGCTCAGCAAGCAAGGGTTCCGGTTCACTGAAGACCAGAAGAAAATGGCGCTAGCCATGGAATC
GACTGGAAACGTTGCAGGTGCTCAAGGGATCATTTTGCAGGCGCTCGAGGAGAGCTATGGTGGCGCAGCTGCTGCAGCGA
GGGATACCTTTGGCGGCTCTCTGGACGCGCTTCAAAATACGATCTCGGGACTGCTGACGGGCGAGGGGAGTCTCGAGGGT
GCGCGGGAAGCGGTGGAGGCGCTCAATGAGGTTCTGGCGTCTCCTACCACCAAAGTAGTTGTCGATGCGCTGGGCAAAGC
TGTAACTGTCCTGGCGGGGGTAATTACCGTACGGCTGGTCTCGTCGGCTGTGGCTGCATCCGCAAGCTTCGTACTGCTCC
AGGCGCAGGCAGCAGGCGCTGCTGTCGCTGCGGCCCGTCTTACTGGCGCTTCAGCGACAGCTACGGCGGGAATGGTCGCC
ATGGGCCTTGCCGCGCGGGGCGCTGCGGCGGCGGTTGCCCTGTTAGGTGGCCCAGTCGGCATCGCCATCACTGCGGCCGG
CGCTCTCGCTTACTTCATGACGCGAAGCGATGATGCCAGAGTCAGCGTGGACGACCTCAACAAAAGCGTCGACGTTCTCA
ACAAATCGTTCGAGGGGTTGACGGTTGCTCAGGCGAAGGTCGAGATCAAGGCCTATTCCCAGGAGTTGGCGGAGACCCAG
CTGGTCGCAATTGATCTTCGAGAGGCTATCGACCTTTACCATCGGAAACTCGCAGATCAACCGGATGCGTCTAAGCAGCG
TGAGCTGAACGAGGCTCTCGTTGATGCCCAAGCCAAGCTGGATACGACTTCAAGTCGCGTCGACGTGCTGTCCGGAAAGC
TGCAGGAGCTGGGCCGGATCGCCGCCGGCGTACCTGATGTCAGCGAATCTAAAACCTACAAGGAGATGGCCAGGAAGATC
GAGGAACAGATCTTGTTGGCTGGTAAGCGCACCGAAGCTGACAAGCTCGAGGCCAGGATCAAAGCGGGACTGGTCGACGG
CTTGAAAGAAGGCGAGGGCGAACTTCTGGTCGCTGGCCAGCGCCGCGCGGATGCCGCCATCAAGGCGGCGGAGGCAAGCA
AGAAGGCCGACGAAAGCGCGGCCTCCCGTGCCAAGTCTGCTGCCGAAGCCATCCGAAAGCGCGGCGAAGATGCCGAGGAA
AACTACCGCCGCCAGATCGCGCTCATCGACGAAACCAGCGGCAAGCAGGGCAAGGCCACCGAGGTCGCCAAGCTCGCTTT
CGAGTTGGAGACCGGCAAGCTAAAGGGCGTGTCCAGCGAGCGGCGCAAGGTGCTTCAGGGGCTGGCCGAAGAGCTCGACG
CCAAGGCCAAGCTGCAGCGCCAGAACCGCGAAGACCTGAAGCTGGCCACCTACGCGGCCAACCTCAAGGACAGCAACACC
GTAGTTCGGCAGGGCTTCCAGCTGGAGATCGCTGGCGCTGGCCAGGGCGATAAGCTGCGCGAGCGGATGCGCGACAACCT
CGCCATCGAGCAGGACTTCGTCAAGCAGCGCGACGAGCTGTATCGGCAGTACAAGGAAGCGGATCTGCTCGGCGACCCAG
ACGCCGAAGAACGATACAGCAAGGAAACCGCGCTGCTCGAGGAGGCGCTGGCCGAACGTCTGGTCATCCAGCAGGACTAT
TACAACCAGCAGGACGAGCTGCAGCAGGACTGGCTCACCGGCTTACAGGATGCCTGGGCCAACTATGTCGACGCTGCGAC
CAACTACTCGGCCATCGCAGCTGATGCGACGACGACCATGCTGGGAAGTGCTCGCAGCGAGTTGGGTGGTTTCCTGTCTG
ATGTGGCCACGGGGTCCAAGGACGCCGGTGATGCGCTGGTGGATATGGTCAGCGGCTTCGGCAAATCCTTGATCGATACG
CTGGCCGACATGGCGGCGCAGTGGCTGGTATATCAGGCCGTCCAATTACTGGTCGGCAAGAGCACGCAGTCGGTCGCGGC
CATGGGCATGGTGGCAAATGCGCAGGCGACCTCGTTCCAAGCGCAGCTTGCTGCCTATGCATCCACTGCCGCGATCCCTG
TCGTCGGCCCGGCCCTGGCGCCTGGTGCAGCGATGGCTGCAGCCATGGCCACGGCACCGATGGTGGCCGGTGTGGCATCC
ACATCCCTCATGGGTATGGCTCACAACGGCCTCGACAACATTCCGCGAGAGGGCACCTGGCTGCTCGATGGCGGCGAGCG
GGTGCTGAACCCGAACCAGAACCGCGACCTGACCCAGTACCTGCGCAATGCGAATGAAGCTGGCGCGGGCCCCGGCGGAG
GCGGCGGCATCACCATCCATGCGCCGGTCACAGTCCAGGCCCAACCAGGCATGAGCGACGATGCCGCGCGTCGTCAGGGT
GAAATGATGGCCAGAGGGCTGGAGGAGCAGATGGAACAGGTGATCTACAAGGCCACTCAGCAGGGCGGAATTCTCTGGAG
GAAGTGATGGCAGAAACGTTCAGCTTCTGCACTCGGGTGGGTGCAAGTGGCGAAATCAAACAGAGGGTGTGGGAGAACAA
TTTCGGTGACGGCCTCACTCAGTCCGGAGGCACGGGTATCAATGGGAAGTCTGAGGAATGGTCGCACAAGGCCGTGGGCA
GCCTCGACCCTGGGCAAGAGCTACGCCTCATGCGTGACTTCCTCGACCGCCATGAGGGTTACAAATCCTTCTTTTGGACG
CCGCCAGGCGGCATTCAGGGCCGATACAAGGCCAACGGTTACAAGCTCGACCCGAAGGGAGCCGGGCTGTTCGAAATCAG
CTTCACGATGAAGCAAACCTTTGTACCTTGATCGCGCTATTTTTTACGCGGCCTGCTTATTCCCCCTGAGAGAGAAGGCG
ATCTAGGACAAGAATTTCCACCTTATCAATAACTTAGCGGCACAGTTCTGTGTGTAGGTGCATTTCGCCACCATTTCTGC
GATCCTGATATCCTTTGTGGCAGAATCTTAAGGAAGAGACGGGAAATGAAGCGTGTTGCTAGGCCGAAGGGAATTGAGGA
TGGTCCGGGGCGGGATCGCAAAATTTACGTTGGTTGCCTGAATGTAGTCCTACATCCTCATAGTAAAGCCCTGTATGTCA
AGTTCTTGACTGCTCTTAAAAATCATAGACTAGCTGTGAAAGTGCGCGGCGATGATGCGCTGATGATCGGATCATGCATT
AAGAGTGAGGATGGGTCTCACTATTATGGTGAAATATATAAGTATCTCAATTTGGATGCTAATGCTGATTGGTTCAATGT
CGAGAGCATGTCTGCTGCATCTAAGAAAGATGTTGGCACAGTGGTTATCCCAGAGAATCTGAAGCCTCACTTCAAAAAAT
ATCCTTACGTGTTTTTTCCTTACAAGCACCGGCTTTTTTTTGTAGCAAAGACCGGAGGTGACACGCTTGCTCCCAGCCTT
CTGAAGAAGTTTTTAGAAGGTGCCGCCGAGTCCGAGCTCATGGCCGAATTTGGGAGGCTGACTGTCACTGTGGAGCCTAA
AAAGGGTTCAACAGATGAGCTTTTCAAATTGCCACGCTTGTCGAAAATCGAATTAGAGATATACAAGCCCAATCCTGATG
ATCACGCTGGATTAGATCTAGAGATCCAAGAGCGTCTGAACAATATACATGCAAAAAAAGAAGTCGTGATTTATGTTGAG
GATGACTCAGAAGGCCTAAAACCTGATGATCGACTCAAAGCTCTGGCATCTGTCGCAGCGTCAAATGGCAAGGTTGCTGT
AAAAGGGCGAAATGCTCAGAATGATGTGGTGAGTCTTTCTACAGAGAATTCGCCACTCTATGAGCCGGTCTCTTTCAATC
CTAATAATCAGACTGAGGATAGCGCGTTGCTTCAAGCAGCTTTGCACATTCGAAGAGGGCTATGAAATGCTCAAAGACTT
ACGCTCATCCTATAAAGGTACATGGAACCTATGGGCAGCCTACTGGCGCATCTATGGCGGATGGAAAGCAGTTTTTACGT
CGCTGTATTTATGCATGGCTGTAGTTGTTTCAGCAATATGCTATTTTTTGTGGTCAAAGCCTAGCTGGTGGGATGTTGTG
ATCTCGGCTGTGCCTACGATGCTCGGCTTTACATTGGCTGGCCTAGCCGTCTTTTTAGGAATGGATTCGAAATTTAGCTC
GGTTATCGCCGGAGGAAACGGAAAAGGCACCTCGCCTTTTTTACAGCTGATTGCTTCATTCGTTCATTTTGTAGTGGTTC
AAGTGCTAGCCTTGGTGGCGGCGCTACTTGCCAAGTCAACCTTTTTTTATATAGCCGGATTGCCTTCTTGGTACTATCAG
CTAATTGATATTGTTCGGCCTTTCGTTTGGTGTATTGGATTTACTTTGTTTGTTTATGCAGTATTTTCAATGCTGGCGGC
AACATTCACCATCTTCCGTACGACGCAATGGTATGATGCTTTCGTCGTCTCGGCTAAGAGCGCAAGTAAGGAATGAGTGT
AACTTGATATCGGTTTGATTTCAGTGTGTGTTTCCGGCTGACTATTCGTCGCATAAGGCCTTTCGTAAATATTTATAAGC
CCTAATTACCTCCGACCCTGCATTTGCGGGGTTTTTACTATTTATGAATTTATATGACTTTCGAATCCGATATCCAGAAG
CTTGAGCCGGGAAACCAGATCCGGCTCTACGAGGTGGACGCCACCCGGCTGGGGGGGAACATCATGCGCTTCCATGGCCA
TGCCCAAGAGGGTGAAATTATCTGGCAGGGTCAGCTCTATTCGGCCATGCAGATCGAGGCCAAAGGCTTCGACATTCGCG
GCGATGGCCGGCCTGCCACCCCGACCCTGCAGATGTCTAACGAGATAGCTGGCGTGCGTGGCGCGGTCACAGCGCTCTGC
CTAGCGCTTAAGGACCTGGTGGGCTCCAAGGTCAGGGTCATCGAGACCTTTCGCCACTTCCTGGATGCTGCGAACTTCCC
GGACGGAAACCCCGATGCGTCCAACCAGGCCCGAGAAAACCTCTGGTACATCGAGCAGAAGACCGACGAAGACCGCCAGC
AGGTGACATTCCAGTTATCCAGTCCTTTGGACATGGGCGGCGTCATGCTGCCGGCCCAGCAGATCACCAAGCTGTGCCGC
TGGGCCTGCCGTGGGCAGTACCGGGGTGAGGCCTGCGCCTACACCGGCGCCGCCATGTACACCAAGCAGGACGAACCTAC
CGATAACCCGGCGCTCGACCGCTGCCCGGGGCGCTGGAAGAGCTGCAAGCTTCGCGGCAACACACGCCGCTTCGGCGGCT
CCATGGGCGCAAGCCTGATCGTCAGTTCGAGGTGATCGATGCGTATCAACCAGTCACTGCAGGCCGCGATCCGCGAGCAT
GCAGAACGCGCGTACCCGGCCGAAGCGTGCGGGGTGCTTATCAAGACCGATCAGGGCCGGACCTATGTGCCGTGCCGCAA
CCTGGCGAAAACGCCGCGGGAGAACTTCCGCCTTCACCATGAGGACTTGGCAGACGCCGAGGATCAGGGCGAGGTGCTGG
CGATCGTGCACAGCCATCCTGATGCTGCGCCTACGCCCAGCATGGCAGACCGGGTGAGCTGTGAACTGCATGAGGTGCCC
TGGGGGATCGTCGGCTGGCCAGGTGGCGACATGCAGTGGTTCAAGCCGTCAGGCTACCAGGCACCGCTGCTGGGTCGCGA
GTTCGCCCATGGCCTGCTGGATTGCTGGGCCGCCTGTCGCGACTGGTACGCCCGCGAGGCCGGCTTGGTGTTGCCCAACT
TCGAGCGCGATGACCTCTGGTGGGAGCAGGAAGACGGCCCAAGCCTGTATGAGGCCAACTTTGCTGCAACCGGCTTCTAC
CAAGTGGACGAGCCCCAGCGCGGCGACATGCTGGTGTTTATGGTGCCATCGCCTGGGCGGCCCTGCTTTCACCCTAATCA
TGCGGCTATTTACCTCAGCAGCCAGCCTGAGCTGACCAGCGAGCCGGCCGCGCGCCTGGGCGGCAGTGGGCCCTTCATCT
ACCACCACATGGCCGGCAGGTCCTCCACTCGGGAAGTCTACGGCTGGTCAATGGCCAACCGCTGCCGGCTGATCCTGCGG
CACAAGGACTTTCAACCATGAAGCGCAAAGTGAAACTGTATGGGGTGCTGCGCAAGCACTTTGGACGCGAGTACGACCTG
GATGTGAACAGCACACGCGACGCCATTCAGGCGCTGTGCAACATGGTGCCCGGCTTCGAAAAGTTTCTGATCACGGGCGA
GGAGCGAGGCCTGGTATTCACCGTGTTTTCCGGCACCCGCAACCTGTCAGCCGATGACTTGGACATGGTGGGCGACGACG
CGGGAGACATCCGAATCGCTCCGATCATTCAGGGCAGCAAGCAGGCCGGGCTGTTCACCACCATCATCGGCGTCGTGCTC
ATTGTGGCTGGCTACTTCACCTTCGGTACCACCTCCGCCTATGGCGTGGCGATGATCGCCGGCGGTGCCGCGATGGCTGC
AACTGGTGTGGTGCAGATGCTGTCGCCTACACCGACAACTGGCAGCCTGGATCGCAACGAGGACGGCAATAACCCCAGCT
ACGGGTTTGGCGGTGCGGTCACGACGATTGCCCAGGGCAATCCCTATCCGGTGCTGTACGGCGAGCGCGAGATCGGCGGA
GCCGTAGAGTCGGGGGGGATCTACCCGCAAGACCGGCTGTGAATATTGGCAACACATGACCCGCTTCGGCGGGTTTTTTC
GTTTGTGGAGACTGGAATGGTCCAAGTATCGAAGCGCGCGCCGCAGCAGTCCCGCGCAGCGCGTAAGCGCCAGGTTGTGG
GCAGCAAGGGCGGGGAGAAGAAGCAGAAGCAGCCCAGCATCGCTTCCAACAGCGTTCCGTCCATCGCCGTTGCCCGCCTG
CTGTACCTGTGGAGCTGGGGCCCGATTGTGGGGCCGGTCAATGGACTGCGCTCCGTCAAGCTCGATGGCACCCAAGTCAT
GGCCGACGACGGCACCATGAACTACCCGGGCGTCAAATGGCAGTTTCGCTCAGGTGAATTAAACCAGGAGCGGATGACCG
GCATCACCGAGTCGAGCAACGAGATTGCTGTTGGCCAGTTGCTGCTGACCACCGCGCCCTACGTGCACACCATCAGCAAC
CCCATGCTGGATGCCGTGCGTTTGCGTTTTTCCTGGCCACAACTGCAGCGCCAGGACCAGACCGGCAACATTGATGGTGT
CCGCATTGAGTATGCGGTCGATGTATCGACCGACAATGGCCCGTTCCAGCAAGTGCTGGCGTCCGAGGTCAATCGCAAGA
ACGTCACCAAGTACGAACGATCGCACCGCATCGAGCTTCCCGCCGGTTCGCGCTGGACCATTCGTGCCCGCCGTATCACG
CCCGAGGCCAACAGCTCTCTGGTCCAGGACGGCATGTACGTGGAGGCGCTGGCCGAAGTGGTCGACAGCGACCAGGAATA
CCCGCTGACCGCTGTCAGCTGCGTGGAGTACGACGCAGAGCAGTTCGGTGGCGATATCGCCAAGATTGCCGTATTGATGC
GCGGGCGCATCGTGCGCGTACCTGCGAACTACAACGCAGAGACGCGGACCTACGCCACCAGCGGTGTCGGCACAACTAAC
GGGGTCTGGGATGGCACCTTCAAAGAGGCCTATACCAACAACCCGGCCTGGGTCTTCTATGACCTGGTGCTGCACCCTTA
TTACGGCCTGGGAGATCGCATTGATGCAAGCATGATCAATCGCTGGTCGCTGTATCGCATCGGGCAGTATTGCGACCAAT
TGGTGCCAGACGGCATGGGCGGCCAAGAACCGCGCTTCACCTGTAACCTGTACCTGCAGAAGCAGGCCGAGGCCTGGGCG
GTGATCCAGGATCTGGCAGCCATCTTCCATGGTCTGGCCTTCTGGGACGGTAGCCAGATCACCGTGAACGCAGACCTGCC
GCAGGACCCGGTCTACAACTACACCCTGTCACAGATCCTCGACGATGGCGCAGTCAAGTACACCGGCAGCAAGCTGCGCG
AGCGGCATAGCCAGGCCATGGTGTCGTTCGATGACCCGGCGCGGGGGTATGACACCGACAAAGAGCCCGTTTTCGACGAG
GACGCGATCGCTGAGTATGGGGTCCGCGAGATCTCCGTAGAGGCGGTGGGGTGCACCTCGCGTGGTCAGGCCCAGCGCGC
TGGCCAGTGGGCTCTGATGACCGAGCAGCTGCAACTCAGGGGTGCAACCTTCCGCGTCGGCCTCGATGGATACATTCCCA
AGCCAGGCAAAGTCATCACTCTGTCTGATCCTATGTTGGCTGGCCGTGCGAACGGTGGGCGCATCGCGGCCGTGAATGGC
CGCGTTGTGACCGTGGACCGTGACGTAGAGGTGCCAACGGGTGCACGCCTGCTGGTCAACCTCCCGAGCGGAAAGGCCGA
GGCCCGTGTCATTCGTTCCGTAGCAGGTCGGCAGATCACCGTGGTGGCCGAGTTCAGCGAGGCGCCGCAGCCTGAGTGTG
CCTGGGTGCTGGACTTCGACGACCTCAAGGTCATGCAATTCTACGTCCGCAACATTACCCGGCCGGAGTGGCACCAGTTC
CAGCTGGAGTGCATCCAGTACGAGCCGAGCAAGTTCGACGCCATTGACTACGGGACGGTGATCGATGACCGCCCCATCAG
CGTTCTGCCACCGGGCGTTCAAGATGCCCCAGCGCGCGTGCTGATCGGCAGCAACTCGTCTGTGGACCAAGGTATGGCCG
TCACCACCATGACGATCTCTTGGGATGCAGCGCCTGGGGCTGTGGCCTACGACGTTGAGTGGCGCTGGGGCTCGCGGGAC
TGGGTGAAGGTACCGAGAACCGGCGAGCTGGCTGCCGACGTGCGTGGCGTGTATGCCGGTCAGTACCTGGCCCGCGTGCG
CGCAGTCAGCTCCATGGATGTCTCGTCCATCCCGACCACCTCCATGCTGACCAACGTGGCCGGGAAGACCACGCCGCCGC
CGGCCGTGACGCACCTGACCGCTGAAAGCCTGCTGTTCGGCATCAAGGTCAGTTGGGGCTTCCCAGCTGGCGCCGAGGAC
ACCCAGCGCACAGAGCTGTGGTACAGCGAAGGCACCGACCTCGGCTCGGCAACCAAACTTGCCGACCTGGCCTACCCGCA
GAGCGAGCACGTCATGCAGGGCCTGCGCGCGGGGCAGCGCTTCTTCTTCTGGGCGCGCTTGGTGGATCGGTCCGGTAACG
TTGGGCCGTTCTTCCCGGTGGCCCCGGCAGCTATCTCAGGCATGGCGAGTGCCGATGCCGGTCCTATCCTCGAGCAGATC
AAGGACCAGATCACCGAGAGCGAGCTGGGCAAGGAGCTCACCAGCCGCATCGACCTGATCGACAAGAACGGTCCTGGCTC
TGTAAACGAGCGGGTAGGGGCTGCCAAGACCGAGCTGGCCAAGCAGATCAGCGAGGTGAACAAAGCTCTTGGCACTGTGA
AGGGCAACCTCGAGCAACAAATCACCGCCGTCAGCGCGGACGTTTCTGCCGCCAAGATCGAGCTGCAGCAGCAGATTGCG
AATGTCTCGGCCCTGGCCGGCTCGCTGCCGTATCGCAAGGACAAGGCCTACAGCGTTGGCCAAAGCGCCTTGGGCAGCGA
CGGCAAGTTGTACCAGGCCCTGAAGGCCGTGCCGCTGAACACGCCACCGCCGAATGCCACCTACTGGACCGATGTTGGCC
AGGCTGTTGTTACGGCCAATGGCATGGCCGCGCGCGTCTCGAAGATCGAAACCGATGTATCGACGCTCGATGGCAAGGTC
ACTGCCCAGGCATCGCAGATCAGCGGGCTGCAAGCTGGCCTGTCCACCACCAACGACAACGTGGCCAAGAAAGCCGATGC
ATCAGCAGTGAGTAGCCTCGGCCTGCGTGTGTCGGATGCCGAGGGCAAGCTGTCGTCGCAAGCCACCCGCATGGACGGGA
TGCAGACCAGCATCGACGGCAAGGCCAGTTCGCAGGCGCTGCAGCAGGTCACCAGTCGCGTGACAGCGACCGAGGATAAA
GACAAGGCCCAAGATCAGCTCATCAGCTCGCAAAGCCAGGCCCTGACCTCGCTGAAGGACAGCGTGGACAAAAAGGCTGA
TTCGTCGGCCGTGCAGTCCCTGAGCAACGAGGTGAAGCAGCAGGGACAGACGCTCACGTCGCAGGGGCAGTCCCTGGTCG
CCATCAACTCAACCATTGGCCAGCTCGGCGGGGAAAACTGGATCTACAACCCGTCGTTCGAAAAAGCAGGCGTTGGCGGC
CTGGCCGCTGGCTGGGCAGCCGATGGAGCGTCAGGAACCGGCATTACCACAACCCTCGTTGCCTCCACCCTTGCGGCAAA
CGAATTTGCGCAACGACTGCAAGTGACCGGTGTTTCTGCCTCGGGTTGGGTGCGGCTAAGGAACCCGGGTGACAAGCAAG
TGCAAGTGACCGCAGGCGCTCCGGTCACCCTCTCGGCCTATGTCAAAGGCACGCCCGGCCTGACGGCTCGCTGTGAATTG
CAATTTCTGGATTCGAGCAACGCTGCGATAAGCGGCACGCCGACTGCGGTCAACAGCACGCTTAGCGCTGACTATCAAAG
GATTTCGCACAGTGTCACTGCGCCGGCGGGAGCGGTAAAGGTGAACTACCGGATTACCGTGTACGGTACGGCCTCTATCA
CTGCCGGCTTTGTTGAGGTTGATCGGACTCAGATCGAGCTCAGCGCCAGCATGAGTGGTTGGCGCGACAACGGTGTGGTC
GACGCTGAAGCAGCGGCTGCCGCAGCCTCTGCGGTGCAAAGCCTATCGGGAAGGGTAGACCAGACAGAGTCATCGCTTAC
CTCCCAGTCAGGTGCGATCACACAGTTAATCAACACGCTGAATGCAACCAATCAGGAGGTAGCCAAAAAAGCCGAATCAT
CTGCAGTCCAGTCTCTAGGTAACGTGGTATCCCAGCAGGGCGCCGCGATCACCGCCAACGGTCGCGCCCTGACGAACATC
AGTGCAGGCTTAAGCAGCTTGGGGGCCAGCGGCGTCAACTTGGTACCAGCTGAATACTGCGCGTTCGCAAAAGATTTGCC
TGCGAACATGTATTCGAACGGCGGCGTGGCGCTGAGCACCGTACCAGATGCTACGGCGTTCAAAGGCTATGCACTGAAAG
CAGCCAACAGCAACGTCGATTCGCATACCTTTGGCTTGAATACCGGGTTCACCGCCGCTGGCTGCAACATGGGCTTCAAG
CCGGGCAAGTATCTGGTGTCGTTTTACGCCAGGGCTGAGGTGGCGGGGCATGTTGTTGGGGCTTATGCGCGTGTGCTCCT
TGCTGATGGGTCGTCGTTCAAGACTTCTAACGCGCCCACGTTCGCCCTGACCACGGCCTGGGCCAGGTATGTAGGCGTCA
TCGACCTTACGGACCCCGCCTATACCGGGACTCAGATGCAGCTCGCCGTCCAGAGCAACCGATCTGGCGTCGCCAACCGG
GTTACCTACTACGACCGGTTCATGCTTGAAGCAGTGGTGAACGATCAGATCGAACCCTCGAACTTCAGCATGGGCAACAG
CTTTGACCAGTCGGCGGTACTCGCTGATGCCACCTCGGTACTGTCAGGCCGAGTCGGTAAAACGGAGGAGGGTCTAACCT
CGACCAGTTCGCAACTGACGCAGTTGAAGAACTCGATTGGTGGCAGTGGCGTCAACCTGGTGCCGGCGGATTACAGCCAG
TTCCGTGATCCGCTACCCGTGATTGGAAGGTCTGCAAACGTATCGGTGTCGCTGATCAATAGCTCCGCCTCACCGACTGG
GAAAGCACTGCGGGTGGTTTCGGACGCTGTAGCCAGCAGAGTTTTGCAGTTCTCTGCGGGCTACACCGACCTCAAGCTCT
CTCTCAAAGCTGATACAGCGTATATCGTCTCTGGCTGGCTTTCTTCCGGAGCAGCCACGGGCAAAATCCAGTGGTTCCTC
TGGTACTACAACGAGAGTAATACGGTTACCTACCTGTTTGGTCCAGACCAGGACATTATGTCGACCGGCCAACGCCTGTC
GGCTGCTATCACGGCCCCGGTCGAAGGTTTGTATGGAGTAGGGATCAGGGTAAACCGGGCGGCGGTGGAAGGTGCGGCAG
TCGTCATTGACCGCGTGATGGTCGAGCAGCAAGTCGGCTCAAGCACAGCTCCTAGCACCTATGTTCCAGGGGTGACTGCG
GATCAAGCTAGCGCTGCCTCGTCAGCGATCGAATCGCTCAACTCTGCCGTGACTCAGCAGGGTAAGGATCTCACGGCTGT
TGCAAGCCGCACGACCTTGCTGGAAAGCTCGGTGAACAGTGCCAGCAGCGGACTAGCCACGAAGGCGAGCACCAGCGCCC
TGCAAACCCTGACAGGTCGCGTCTCAGCTACTGAAGGTGGGCTCACCGCAGCCAACTCCAGCATCACACGGATAGGGAGC
CAGATTGACGCTATCGGCGGAGCAGGAAGCAATTTGATCCCTGCCGAGTTCACCACCTTCGGCCCAACCGCGCCGAGCCT
GTACAAACTAGCGGCCATGCAGGTGACAACTGAAGCGGACTCAGCTGCATACTCAGGGTACCTGCTGAAAGCGAACGTAT
CTGGCAGTGCGGCTACCGGATTCATGTATCTGGCGTCGGCTATAGCAGACTACAACCTGCGACTTAAGCCCGGCGCCAGC
TACACATTTTCGGTATGGGCTAAGGGTAGCGCGGCCCATGTTGTAGGGGTGCGTTTGCGCTTCATCAACAGCTCGGGTTC
AGTAACTGAGGCTGTAGTAGGGACCGTTTCCGTGACAACCACGCTGGCGAGACAAAGCGTGGTGATCACGGCACCAGCCA
ACCTGGTGTCAACGTGCTGCCTGGTGCTGTTTACCCAGAACACTGCAGCAGTAGGGGCGACCTGGTTTGACGGGTTCATG
CTAGAGGCCCAGGTTGGCGCATCAGCCGAGCCTAGCGCGTTTGTACCTGGACCCTCAAACCGCCAGATCGCTGCTCAGGC
CGTAGTTGTAGATGCACTGGATACGAAGGTCACTCAGCAGGGAGCCAAGATTGAATCTGAAGCTAAGCGAACCGATGGGC
TCTACACATCGGTTGGTGACGCGAATGCCGCGATCCAGAACGAAGCTGCCGTTCGGTCTAGCGCTGATACGGCAATGGGC
AAGCGAGTCGATGGCGTCCAGAGTAGCTTGGGCAGCACCAATGCCGCCGTGCAGCAGATCAGCACCGCCCAAGCCAACCT
GGATGGGAAGGTCAACGCTACCTGGTCGGTCAAGCTGGGTCTTACCGCTGGAGGCAATTACTACGCGGCAGGCTTCGGCC
TGGGTCTCGAAAATCAGGGGGGGACATTCCAATCGAGCTTCGTGGTGCTGGCCAACCGGTTCGCGGTGATGAACCCGGTG
GGCGAAGGGTTGATTTCCCCATTTGCCGTTCAGAATGGTCAGGTCTTCATCAGTGATGCCCTGATCTCAAGCCTATCGGT
GCAGAAGGCAATTGTCGGTAGCTCAATCAACTCGTCCGAACTGGCCAACGATGGAACACCAATCATGCGAATGGACTTCG
CCTCGGGAACGCTGATCCTGCTCAACAAGGCTGCAACGGCCTACACCGTTTACAACAGGAGGGGTATCGACATGGTCATC
AACGGTGTCCGGCGTATCCGCATGGGCGAGTGGGATTGAATCATGCCCAGTGGACTGGAGATCTACGGCTCTGACGGCCG
ACTTCTCGTCAACATGACGATGTCGATCAGTCAGCACCAGGGGGATGTTGTCACCAATGCAACGGGCGGGGCGATAACCC
TGCCCAGTATTCCAGCGGGTAAGCGGCGGTTCTATATCGTCGTGCCGCTGGTCGATACGCAGCAATGGAAGGGCAAGAAA
CCGGGCGTGACAATCTCAGGCAATACGCTGTCCTGGCAATACCAACACTCAACTTGGTTTGGCCAGTTCAGTGCCAATTG
CAGAATCTACTACGGATATTATTAGGAGGTGAAATGCCTGTTGGATTCCAGGCTTTTAAAGAAGACGGCACGCTCCTTTT
TGATATAGACCGAATTTCTTACGGCTTGTTGAAGAGTGGATATTTGGACTTGGTGGATAGGTGGGGGCGTTTCACCATAA
GGTCTCTCAATCTTCCACCTAATGAGGAAGGTAGCTGGAGATACACTGGGCTAAATGACCCAATCTGTGCCATATCCGTT
ACAGGAGCTGTATCACCGATCGTATTTCTAGTGGGTGATGGTAAGCCCTGCGGCGAGTCGGTAAACGGCAACGTCCGCAC
TCTATACTTCCAAGGTTGCGCACCCAACACCAAAGCCTTCGTGTTTGATCTGATGCGCGATGTGGGCGAAAAAACGGGCA
TGGAATGCTACGACGCTGCGGGGCGCATTAGTTTTACAACTGGTATGCCCCCGCTAAACATCGTGGCAGTGGTTGATCCT
CCGCGCCCAGGTCAGCCCATCTCGCCCACATCACCTGGCACCTTCTGGGTGCCTTATGACGGCGGGGCAGTCGAAGCGTT
CGGCACGGAGTGGTCAGGAACTGATTATCGGAACGCAAAGGGATTTATATACATTCCAGTGATGTCCGGAGAGTTAGCGG
CTTGTTTAACGTTCTCTCGGTCGTGCGCCCTCAATCAAGGCCGGGAAATCAGAACTTACGACCAGCTTGGCGCCAACGAA
GGATGCGGCGGCACCAACGGGGGTGTTCGCTTCTTCTTCAGTCCAGCTGTTGCAACTACGTCTGTCACATACACCAGCGA
TAGAACTCATTGGTTGGATATTCCAACTGATCGATTACCTCAAGCGCTTGTAATTCGAGCGACCGATTACCCATTTCCAT
TTAGATAACCAAAGAGGAAACACCCATGCCCTATGTAGCTATCAACCTGGCCAATGACTACGACTCGGCCAACAAAACCC
GCTATGCCACTCAGGAAGAGGCCGACGCCCGAGCCCGCGAGATTCTGAACCAGTTCCCGACCGCGCAGGTTTGCGTGGCC
CAGGTGCTGAAGGACTACAGCGCTAAGGTCTCGATCACCGCCAAGGAACCCGCAGCAGCGCCGGAGCCGGAAGCCCCGGC
CGCTTGACCGGCCTCGTTCAAATCCAGCCCGCCCAGAGCGGGCTTTTTTTCGCCCGGAGAAAACCTATGACCACCCCCCG
CGGTGTCCGCAATAACAACCCAGGGAACATCGATTACAACCCGCGCAACGCCTGGCAAGGGCAACTGGGTCTGGAGGTAG
GCGTGGCCAAGCCGCGCTTCGCCCGCTTCGACCATCCAGAGAACGGCATCCGTGCCCTTGGCAAACTGCTGCTCAACTAC
CGGGGCAAGGATGGGATGCCCGGTGTTGGCCGGCCTGGTATCGACACCCCGCTGGAATTCATCAACCGCTTGGCGCCGGC
AAGCGAGAACGACACCAATGCCTATGCCCAAGCCATCGCCAAGCGCCTGGGCGTCGGCGTGCGCGACTCGATCGACATCT
CCAAGCCGCAGATCCTGCGCGAGCTGGTGGTGGGCATCATCGTGTACGAGAACGGCACCAATCCGTATCCGTCGACGCTG
ATCAATGAGGGCATCAGGCGGGCCCTGGCATGAGCCCCTGGGTCGGTTTAGCAGCTGGGTTGGTGCTGGTGGCCACTCAC
TGGGGCGCCTACGAACACGGCCGAAGCGTCGAGCAGGCCCAGGCCGGCCAAGCCTCGGCCCAGCGCGATAGCGGCGACCG
TCTTGCCGAGGTGATCGGCGAGCGCGGCGCCCGTCAGCAGGAACATCAACGCGCCCAGGCGCAGGAGGAAGCGAGAGACC
ATGGTCATGAGGAAAGATCGATTGCAAATGCTGGCGCTGTTGATGCCGATGCTTCTGGTCAGCGGCTGCGCGACGACGGC
GCCAAGCTCGCCGCCGCCGTCAGTTGCCCCGGCACGGATACCACCGCTGTCGCCCGAGGCCAGACAGCCACCCGCGCCGC
CATGGTGCTCTCCGACCTGCTCGCACGGGCTGATGCTCGAGCGGGAGAACTGGCGAAGGCTTATGACCAAGCCCGAATAG
CCGGGGAGCAGTGCCAGCGAGAGTACGATGCGCTTCAGCCATCCAGCTGA
>Pjessenii_LBp-160603_2
CTATGCATTTTCGGTCCCTGATTTGTGAATGGACTTTATGATGGTATAAGGCCGCTGCTTTATTTCCATGAATATTTTTG
ATATGTAGATTCCCTGAATGCCAAGGAAGAATATAATAAAACCGGAAAAAAGCCAGATCGAGGCAACTATTGAAGTGTAA
CCACTGGGAACTGTCGAGTGTGTCAGGTACTGGAGTGTCAATAAAAGTATGAACGCCAGCGCTGTCATCGAGATGATGAG
TCCTGAGTAAAAAGTGAATACCAGAGGGGCACTGCTGAATGCAGTCACCGCGTTAACCAAATGACTGATTTTTCTTCGAA
GTGAATAGGTTGTGGGGCTTGTGGCGTGTTTTGTTATTTCAATCGGCGATTGTTTGAATCCGGTAATCACCCAGATTCCA
CCAATATTCAGTTCGCGTTCTTTATGCATAAGCAGCGCATCGACATATCGACGTGACATTAGGCGTGCTGTAACTATATT
GTCTGGCTGATCTATGCCTGTGAGCGCTCTGAACAATCGATAGAATAGGTTGCCAGAAATTTTTTCAACTAGACCGCCTT
TTCGGCTGCCTTGTGTTCCGTAAACGACGTCCAGGTCACTGTCGCTGTGAATGGCTTCAGCAAATGTGCTGAGCCATTCA
GGCTCCTCTTCCAAGTCGCTGTCAACTAAAAATACATGTTCACCACTTGAGTGTGCTAGACCCGTCATCATTGCTTTGTG
GTGTCCGAAGTTTCGCGATAAATCGATTACGGTGACGTGCTTGTCTATTTTTGCTATTTCTATAGCAATTTTTACGCTGT
CATCAGGGGAGCCGTCATTTACAAAGATTATTTCGTAACTGGTTCCAGTGTACTTCTCCGCCGTTATCTTTGATCTTCGG
TAAAACTCATCAATGTATTCTTCTGATTGATACAAAGTTGATACTATTGAGAGCTTCATTTTGTGGAATACTCGAAATGG
AAAAAATCTTGGGCACGGAGCATTCTCGAAGTATACCGGCGTAGCTTGGGTGGGCCATAGCTTGATTAAGATTTTGCCCG
ATTGAGCCAATGACTCCACCACTCCATCTGGACGAGGTGTGCGAGTGGTGAGAAGCTTGGCATCCGCACTGGAGACCCTC
ATGGACGTTTTACCACCCGGCTCGATTCTGCAATTGATGTACCTCAAAGAACGGTTATCTGGGTTGAAGCCAGGAAAATT
CATTGAGATTGGCGCAGGCGCAGGCCATGTCTCTCATCTACTTCTGTCACTTGGGTGGCACGGCAGAGCTTATGACTTGT
CCACGACAACGGCAGAGACGTTGCGTAGACGTTTCGCTGACCAAATTGCCGGTGGCAGTTACGATGTTGTCGTGGGTGAT
TGGTTGATGGCACCGATTGAGCCATGTGACCTCGTGATTTCATGCATGGTCATGGAGCACTTCGATGATGAGGGACAGCG
TTCTTTTATATGCCACGGTCGTAATTGTCTCACTGCGGATGGGACACTGATTGCTATCGTTCCGGGTTCTCCTGCCCATT
GGGGGATTGAGGACGAAATAGCTGGTCACTACCGACGATACAGTCGGGAGGCGGCGGTTAGCGTCTTCGGTAAAGAAGGC
ATGGATGTTGTTCACATTGCCGGGCTAACGTATCCGGTCTCTAATATCTTGTTTCCCCTGTCAAACTACATTGTGAAACG
CAGTGAATCCCGAAAGCTCTCGCTGAGCATGGTTGATCGGACCAAACAGTCTGGTATCCGTGGTGTTCCCATGAAAACCA
CCTTTCCCAAGTTCCTCGGCTTGCTTTTGAATGAAAAGGTAATGTACCCGCTGCACATTATTCAAAAAGCCTTCGGGCAA
TCTGAAAGGGCAATGGTCTTGTATTGCGAGACTAAGCGCTCACGGGTCTAACACGAGCCTGCCCCGTGTTTTCGTGCTTC
GAGGTGGTGACGCACTGACCACCGCAGGCCCCTGCATAACGGTGGATAAACGCCATGTGCAATAAAAATGTGATTTATGC
ACGATTTATGCAATTCAGCATTTGTCTTCGTTAAAAACTTCAAGCACTATGCGCGTTATGCAAAAACGCAACGTAGCCTC
CGTCTTAAGAGCACTGCTCGACCAGCACGGGATCTCCCCCACGGAGCTCCACCGTCGCACCGGCGTGCCTCAATCCACTC
TCTCGCGGATTCTCAGCGGGAAGATCGTCGATCCCTCGGATAAACATATCTCGAAGATCGCCGAGTACTTCGCCGTGAGC
ACCGATCAATTACGCGGGCGCGCGGATGTCGCGTCGTCGGCCGGTGCCGTGCGTGATGACGTGCACGCGGAACTCAAGGA
CATAATGCTGTGGGACGACGATACGCCTGTCGATGATGACGAAGTATCGGTGCCGTTCCTTCGCGAGGTTGAATTGGCTG
CTGGATCAGGAAGATTCGTCATCGAAGAGAGCGAGCGCTCTAGCCTGCGCTTCGGCAAGCGCAGCCTGCGTCATAACGGT
GTGCAGTTCGACCAGGCCAAATGCGTGACGGTGCGCGGCAACAGCATGTTGCCGGTGTTGCGTGATGGCGCCACCGTCGG
CGTCAACGCCGGCAAGTGCGGCATCGGCGACATCATTGATGGCGACCTGTACGCAATCAATCACAATGGCCAGTTGCGTG
TGAAGCAACTCTACCGCTTGCCTACCGGCATTCGTCTGCGCAGCTTCAATCGCGATGAACACCCGGACGAGGACTACAGC
TTCCAGGAAATCCAGGAAGAGCAGATCGTCATTCTCGGTCACGTCTTCTGGTGGGGCATGTACGCCCGCTAACCCGACCC
TTTTCAGATAAACCCGTCCATTGGCGGGTTTTTTTTCGCCTTGATGAAACCGACAAACCCTTGAGCTGCGGGGCTTTCAT
GCATCTGCGCATTTCTCATGCATAAATAAATGCATTTACGCATTGACTAGATATGCATAAATGCATATCCTTGCCACCAA
GCCGCTCGAAAAAGCGGCTGGCAAGACAGCTCTTTAGTTCCACAAGAACAGGCAGCGATGAACCGGCCTCAACGGTTCAG
AGGGTTGGCAACTGACCCGGGTGTGCAGCGTAAAGCACCAGAAACAGTTATCCGGCGGGCAGGGACCGCGGTCGGAAAAA
CAATTTGAATGGACTCGTACCGCGCCAGTAGCGCCGAACAGTCAGCTTCCTTCTTCAAATCAGGATTTGAAGGAAGGCGA
AGGAGCGCATTACTGAAAAGCCCGGGGTGCAAGCGCCGGGCTTTTTGGAATGCCTGCCTGATCAAACACGACATGCATTG
AAAAACACACATCAAGGAATGCACATGAATCTTTATGCACTGGTTGAATACAACAGAGTGGTCCAACTGAAAGAGAGCGA
AATCGCTCCTGAAGCACCGGCTTCGCCAGCCTCCGTCTGGGTTGATGTCACCGGCTCGGATGTTCGAGTGGGGTGGGGAG
CCACATTCAACGGAATCTGGACCTTCTCTGCACCGACCGAGGAAGAGCTGCGAAATGAAGCCGAGCAGCAGAAATGGCAA
CTGCTGAATACGGCCGCCAACTGGCTGTTGATGAACTCGTTGCAGTTCAAGGTTGATCTGGCCATGGCCACGGCAGAAGA
GCAGGCCCGGCTGCTGGCTCACAAGCAGTACTGCATCGCTCTCAGCGACATCGATAAACAGTCGGGTTACCCGGCAAACA
TCATGTGGCCGGTCGCTCCTTACTGAGGCATCAAGTCTGCTGTAAAAGCAGACCCATCGTGCAGCCTGGTTCCTTGAGCC
AGAAGACTCAAACCAATTCCGAAATTTATCAGGGATGAAAAACAAACCATGTTGAACAATAAAATCGCTGCGCTGTTCAC
GACTTTCGTACTGCTCGGCACAGGTACAAACGCACTGGCTGCCAATCTGTTGGTGAACGGCAGTTTCGAGCAATCAACCT
GCGGCGCAGGCTGCATTCTGGACACTCCCGCAAAAGCCAACGCCATCACAGGCTGGACGACATTTCTGTCTGGTGCCGAA
TATTTCAACATGCCCAATGCGATTGGCGGCTCTGTTGCAGCAGATGGCGTGATGATCGTTGACTTGGCCAACTACGTGTA
CGGCAACGGCGGTGGAATACAGCAGAACTTCGCCACGACCGTGGGCGCCAAATACCGGGTGACCTTCAGTGCGGGCAATT
CGCGGTTTGCCAGTCGCTCGGGCGACGGCATCATCCAGATGAAAGTGGCAGGACAAACCGCGACCTTCAACACGCCGACC
GCCAAAGGCGTTGCAGTTGAATGGGCAACCCTGACCTACGATTTCACCGCAACCACGCCGCAGACAACGCTGGCGTTTTC
CAACGAGCAGAACCCGTACGCCAACTTTGCCTTCATTGATGACGTCATTGTCGAGCGTTTGTAACGCCTGTAGACGGGGA
GCGTTGGTTTTACTCAAACGTGAGAGAGATGACCTCGATGCATCGGGTCTGCTCACAATTTCTTGGTTCCTCAACGCTAC
CCCGGAGGCGTGACATGACAAATGAGCAACAAGCCCTGGCCGACATGCCGATCTGGCTGGTCATCCTCCTTGCCGTCGTT
GGCGGGGTGTCCGGCGAAATGTGGCGGGCCGACAAGGAGGGCGCTCGCGGCTGGTCATTGCTGCGGCGCCTGGCCCTGCG
CTCGGGCGCCTGCATGATCTGCGGCGTGTCGGCGATCATGCTGCTGTATGCCGCTGGCATGTCGATCTGGGCGGCTGGCG
CATTCGGTTGCCTGACCGCGATGGCCGGCGCCGACGTCGCCATCGGGTTGTACGAACGCTGGGCCGCCAAGCGCATCGGC
GTCTGCGACATCCCGCCTCGCGACCACCCTTAACTTCAGTACTTCTCCGTGCCGCCATTTTGGCGGCAGGGCTGCGCGTG
GACGATTGAAAAGGAGGTCATCTATGCCCACACCGATCCAGCAGCCGTCGCAACTGTTTACAGCCATCGCGACGACACTG
CGCAACACTACCGGACTCAACCTCAGCGTCGGCAATCATGATGATTTCACTGCACCGGGCGATCAGGCCTGGGTGCTGAT
CGACTTCGACCGCAATGGACCGGGAGTGCGTGCCGCTGACGGGCGAATTGCTCATGTCATGACGGTGTCCCTGCAAGTCA
TCCCGGCCCTTGCCGCCAGTGCATTTGCAGCGTGCGATCTGATCGCGGTGCTGAAAAACCTGATTACTGACAACCGCTGG
CACCTGCCCGGCGATCAATGCGATCTGCCGATGAATATTGATGGCCTGCCGTCGCTGCTGGTCCGCGCTGACCAGCCATA
CAAGACCTGGACCCTGACGTTCGATCAGACCCTCTACCTCGGCCCGACCTTGCTCGACGACCCGCTGGGTACGCCGAAAT
TCGCTCGCACCTGGGAAGTCAGCAACATTGACGACCCCGACCAATACACCGCGCTGGAGGCCTGACCGATGTTCGACGCA
TTACTGCGTATGCAGCTGGGTCCGATCATCGAACGCCTGGCCGAAATGGAAGCGGAAATCGACGACCTGCACCGCCGTGC
CGAAAGCTTCTGCCGTATCGGCATTTGCCAGACAGTCGACGCTGCGAGCAACACCTGTCAGGTCAGTCACGGTGGCTTGC
TCACGCCAGCCATCAAGTTCTTCAACCCCAGCGCTGGCGCGCAGAGTGAGTCGCGGATTCCGACGGTGGGCGAGCAGTGT
CTGCTGTTCAACTACGGCAGCGGCGAAAGTGGTGCGCAATCCGTGGCGCTGTTCGGTTTGAACAGTGACCGCTTTCCGCC
AGCCTCTACGATCCCGACGCTGACCCGTCGCGTGCATCAGGACGGTAGCGAAAGCGGCTATGACGACGCCACCCACATCC
TGCACTGGCAAAACGGCCCGGCAGCTTTCAGCGGTTCACGCGAATCGCTGGAGCTGAGCATCGGCCCGGCCCGGTTAGCG
ATGACACCACAACTGATCACCCTGCAACTTGGTGCCGTCGGCCTGACTATCGACGCTTCCGGCGTGCATTTTAGCGGCCC
ATTAGTCGATCACCAGGGCCGTGTCATCAGCCCCTGATTCAAGAGCCTCCCATGATCGGAATCGATAGAGACAGCGGGGC
CACGGTCGACGACTGGCTGCAGTTTGTGCAGCGCGCGACCCGGGCCCTGACTACGCCGCTCGGCACCCGGCAAAAAAGGC
CCCTGTATGGCTCGTTGATCCCCTCGCTGCTGGGGCAGAACCTCGGCGACGACGTCCTGCTTCTGGCCCAGAGCCATGCG
GCGCAGGCGTTCTATAACGCGCAGAACGGGATCAGCGATTTTCAGCCGCAAGTGATCGTCGCCAGCCGTCAGGGCGCCGG
TCTGCTGTTGCGCTTCGCCGGCACCTGGAAAAACCGTCAACAAACCTTCGAGGTCGTGACATGAGCATGTTGATCCCCGG
CCAGAACCAATTGGCCGAACCCGCGCTGATCACCGTTGAAGCCTTCGAAGACTTGCTCGCTGAGTTCAAGGCTTTCGTCG
TCGAATACGTCGGGGCGCGTTCGCCGGACAGTGCTGCGAAACTCAGGACCAGTCTCGAGAACGAAAGCGAACTGCTGACC
CTCGCGCTTGAAGCTTTCTGCGTGCGCCTGCAAACCCACGAGCGCAAATACAACGCTCGCATCAAACAGATGCTGGCGTG
GTGGGCGACCGGCAGCAATCTCGATGCACGGCTGGCGGACATGGGCCTTGAGCGACAGTTGCTCGATCCCGGCGATCCGG
CGGCATTCCCGCCGGTGCCGGCGATTTATGAAAGCGACGATGACGCCCGTTTGCGTTATTACCTGGCTCCCCATGCGCCG
GCAGCCGGTTCGCGGATGCAGTATCGCCGCGAAGTCTTCACCCTCGGCGAGCGCCCAACGGTGCAGGTCGAATCCACCGA
GGCAGGTGTGGTGAATGTCACTTACACCTTCAACCCGGACGGTCTCGCCGCGCAGGTCAAGGATGGCAATGCTCGGCGAA
CGGCACCGGGCGAAGTGCAGGTCACTGTCCTGTCCCGTGACGGTGATGGCACGCCCCCCGCGACATTGCTTGACGGCGTT
CGTCAGCACTTCGCGCGGCCTGATGTACGACCGGAAACCGACCTGATTACGGTCAAGGCTGCTGACATTCAGCGCTACAG
GATCCGCGTGGTCGCCAAAATCAATTCCGGCCCCGATTCGGGCCTGACCAAAGTCGCCGCGCAGCAACAATTGCAGGCCT
ACGCCGACAGTTGTCATCGCCTCGAAGGCCGGGTCGATCCGAGCTGGATCGACTACACGCTGCACAGCGCCGGTGCCGTG
CAACTGCAGATTCTCGAACCGCTGGCGCCGATCGTGACGACGGCGTTTCAAGCGCCGTATTGCACGGCGGTCGAGGTTGA
GGTGCTGACGCTATGAGTGAAAAAACTCAGCGCCCTACGCTGCTGCCGGCCAACAGTTCGGCACTGGAACGAGGTCTGGA
TCTGGGCTTTGGCGCCTTGCTTGATCGCATCGCACCGCCGTTTCCGGAACTGATGAACCCCGCAGAAACCCCGGTCGCCT
TTCTGCCGTATCTGGCAGCGGATCGCGGTGTTGCCGAATGGAGCACCGCTGCACCGGAAGCGGAAAAGCGCCTGACCGTT
GAACTGGCCTGGCCCACCGCGCGCCAGGCCGGCACCCGCAAGGCGCTGGAAAACGCCGCCAAGGGTTTGCAACTACGCCC
GGAAATCCGCGCATGGTACGAACAGACACCGCCCGGCGCGCCGTACAGTTTTTCCGTTCGCGCCTTCAGCGACCAACCCT
ACAGCGAAGAAATCGACGCCCGTCTCGACCGACGCCTGGCGGATGCCAAGAGCGAACGCGATGTGCTGACGGTCTCGGTC
GGCTTGAGCGCTTTCGGCAATCACGTCATCGCCGCCGCGACGTTCTGCGGCGAACTGACCACGGTTTATCCGGTGTTCAT
CGAAGGGCTGGAAACCTCGGGAGAGGCGTTCATGGCTGCCGGCATGTACACCGTCGAAACATCCACTATTTATCCTCAGG
GGGCCTGAATGGCTGACTATTACACCCTGCTCACCAACGCAGGGATTGCCTACGAAACGGCGTGCAAGGCCGCGGGCACG
CCGATCAAGTTGACGCAGATTTCCGTCGGTGACGGCGGCGAGGGCGGGGTCTACAACCCGGCCGCAACCGCCACCGCGCT
GAAACGCGAAGTCTGGCGCGGGCCGCTCAATGCGCTGTTCCAGGACGAGAAAAACCCGAGCTGGCTGCTCGCCGAAGTGA
CCATTCCGCCGGATGTCGGCGGCTGGTATGTGCGAGAGGCGGGGCTTTGGACTGATACCGGGATTCTTTACGCCATCGTC
AAATATCCGGAGTCGTTTAAACCGGTATTGGCCACGTCGGGTTCGGGTAAAGAGTTCTACATTCGTTCGATTTTCGAGAC
GAGTAATGCGTCGCTGGTGACGTTGTTGATTGATGACACGGTGGTTAAGGCGACGCGTGCGTGGGTCACGGGGTACGTGG
CGGATGAACTTGCGAAGCTGGATGCCAAACAATCGGTACGTGTTGCGACGACGACCAACATTATTCTGACCGCAGCGCAA
ACTATTGATGGTGTCGCGGTGATTGCCGGTGACAGGGTGTTGGTGAAGAACCAGACCTTGGCAAAAGACAACGGTATCTA
CGTAGTTGCTAACGACGTCTGGATTCGTGCAAAAGATGCTGACAGCAACTTGAAAGTGACTTCTGGCCTGACGGTTTCCG
TCGAGCAGGGCACAACCCAGTCCGACACGATCTGGCAATTGGTCACTGATGGAGCGATTGCGCTCGGCACCACGGCGCTG
ATGTTCCAGAACATTACCGTTGGCTTTGCCCCACTGAAATCACCGGCACTCCTAGACAGTCCGACAGCGCCCACTCCGGT
GCAATTCAACAATAGCAAATTGTTGGCAACCACCGAGTTTGTGCAGCGGGCGTTGGGTAGTTATGCGGATCTGGTGACTT
ATCCGGGCAGCATTGATTTGGCGGTGAGCGATGTCGGGAAGCTGGTTTCACCTGGTGGATCCGCTTCAACAATCACACTT
CCCGACGCTGGTGCCGTTCCTCAAGGATCGATCGTTACCGTTCTGGCTGGCCTGAATGGAGCTACGTTCAAAGCCAAGGC
CGGACAGACGTTGATTGCTATCAATGGCGCTATTGGCCCCTTTACTCAGCCGCAATCAACTGTTTCGGCGTTTCGGCGTT
TGAGTAATGGCACGGGCTGGACGATGGAGGGCGGCGACGGAGCATTGAAGTATTCTCCGATCATGTCCGGCCCGCATTGG
GTAACCGCACCACAATTTGAGAATGGCAAGACGTTCGCCACCACAGAGTTCGTCCAGCGCGCGTTGGGGAATTTCAGCGG
CCAGACAAACATCGAGACTCTTCCAGCTTCACTGACTCCGGCAATGGCCGGGCGCAGGATTGTCGTCACCGGGCCGGGAG
CTCTGACACTGCCTTCGCGGCTCGCCAGCCCGGTCGGGTCCAAGTTCTACATCATCAATATCGGAACAGGTGACGTCACT
GTAAATCGTCAAGGTAACGACAGTATTTCTGCCCTTGGCAAGGCGCTCAATAGCATCACGATCCAGAGTGGCTCTAACGC
TGTTGTAACGTGCGGCGACAACTATTACGTCGTCGAAGAAGGCGTTTCTTCGCTGAAGTACTCCAATGAGTTTTCGGCGT
CGCTGTTACAGAACGGCTACCAGCAGTTACCGAGCGGATTGATTATTCAGTGGGGTACGGCCACCACCACGACAGGCGCA
GATTTGGCAGTTCTGTTCCCGATGACATTTCCTGCGAGGTTGGTGTCCCTCAATGGGACCGCTTATATCGGTGGCGGCGG
TACTAGAGATACAAATGTCATGCTTCGGACTGATGGGCCGGGTAAGGCAGGTTTTAGTGCGGGTGCTTTCCTTTCCGGAA
CGCGAGTGGCTGAAGCGTTCTATTGGGTCGCTATTGGCTGGTAAGCCTGAGGATTTATTGTGAGCGTAAAACTGGTTGTA
TTTGATGAACAGCAAAACCTCTCGGGTCGTTACGACTCCGGAATACATGGAAAAAATGTTCCTGAAGGTGCAGTTGAGAT
CAGCGATGAGCTCTTCCTGAGAACGATCAACGAGACAGACGGTGTGTGGCGGTTGGTCGACGGCGAAGTGGTCAAGTCGC
CTTTTCCGAAGATTGAGCCGAATTATCCAGCACTGTTTGCTGCCGAACGTTTTCGACACGAAACGTCAGCGATCTTCGTT
GAAGCTTTGAATATCGAAACAACCCGCGACAGCCAGGCTCTGATCGCCAGCACCGGCCTATCAGCCATACTTGATCCTGA
TTACCGCTGTAACTTCAAGACCCTCGACGGCTTCGTCGAGATCGGCGCCGAACAAATCATTGCCATCGCCAAGGCTGTCC
GGTCACACGTTCAGGCCTGCTTTGATCGCGAACTTGATCTGCTCCAGGCTTTTGAGGCTGGAACCTATAAAAATGAAATG
CTCGCTGTAGGTTGGCCGGCCTAGGCACTGCTCGCACTGATCACTGCGCTTCAATAAGCGCCCCACACCGTGGGGCGTTT
TCATATCTGACCACTCACGAGGGTGGTTTTAGAGTCGTCGTTAATCCAACAAGGAAGAAACTATGTTTTATGCACCCTCC
ACGGGCGGTTTTTACGATCCCGCCATCCATACAGAAATTCCAAGCGATGCTGTTGAAATCTCGCGTGAGTACTGGCTTGA
GTTAGTGAACGGGCTGTCTACCGGCAAGATGATTGTCATGAATGAAAATAACTATCCGGTGCTGGTTGATCGGCCGGGGC
CAACGCCTGCGGAACTTGAGAGCATTGAACGCTACTGGCGCAAACAGCAGATCGCGCTCACTGATCCCGTAGTCAACCGT
CACCGTGACGAGGTGGACCGTTGGCCAACCCAGCTGACCCCGGCGCAATACATCGAGTTGCAAACGTACCGCCATGTGCT
TCGTCTGTGGCCGGAGGGCGGTGAGTTGCCCTTGAGCGAGCACCGCCCGGCAGCGCCGGAATGGCTCGCTAGCCTGCCTG
AATAAAAACGCCCCGCACTGACGGGGCGTTTTCTTATCCGCTGATCAGCAACTGATAGCCCCTTGTTGAAACCAAGGGGC
TTTTTCGTCTTTGGAGAAACCCGAATGGCAACCCGCCAAACCTACACCGTGCTCGTTCCATTCCCCACCGGCGGTGGGCA
CTGGTCGAGCATCGGTCAAGACCTTGATCTGCTCGACGTCGAGGCCAGTGCCTTGCACTTCGCCGGTCGACTGGAACTGA
AAACCCCAACCACCCAGGCCAAAAAGGCCGCTGCCAAGAAGGCTGACTGAACATGGCTGAGGTTCTTAACTTCGAGCACA
ACGGCATTACCGTCAATGCCACCGAATCCCCCGAGGCCATGGGTGGCCTGGGTGATAACGTCATCGGTCTGGTCGGCACT
GCGCCGAAAGCCGATCCGCTGATTCCGCGCAACGCACCGTTCCGCATCAACAGCTTCACCACCCACGCGCTGCTCGATCC
GACCGGTTCCGAAGAAGGCACCCTGTATCACGCGGTTTACCAGATCCTCAAAGTGGTCAAGGTGCCGGTCTACGTGGTGA
TCGTCGAAGCGGGCGCGACCCCGGCCGACACCGTTAACAATGTGATCGGCGGCGTTGATCCACTGACCGGCCGCAAGCTC
GGTCTGGCCGCGCTGGGCAGTGTCCCGGAAGACCTGACCATCATCGGCGCACCGGGCTTCACCGGCACTAAAGCGGTGGC
CAGCGAGTTCGCCTCGTTCGGCAAGCGCATCAAGGCCCGAGTGGTGCTGGACGGCAAGGATGCCTCGGTCGCCGATCAAG
TGCTGTACAGCCAGGAGCTGGGCGGCGCCGATCTCGGTTTCGACCGGTGCCTGGTGGTGCACAACATGCCGGCCGTGTAC
TCGAAAGCGGCGAAGAAAAACGTCTTCCTGTCGCCTTCCAGTCTGGCGATTGCCGCACTGGCCAAGGTCAAGCAGTGGGA
GAGCCCGGGCAACCAGGTGACCTACGCCGAGGACGTTTCGCGAGTCGTTGAATACAACATCCTCGACACCTCCACCGAAG
GCGATCTGCTTAACCGCTACGGCGTCAGCTACTACGCCCGCACCGTGCTTGGCGGCTTCTCGCTGCTGGGTAACCGCTCG
ATCACCGGCAAGTTCATCAGCTACGTCGGCCTCGAAGATGCGATCAGCCGCAAGCTGGTCAAGGCGGGCCAGAAAGCCAT
GGCCAAGAACCTCACCAAGTCCTTCATGGATCAAGAGGTCAAGCGCATCAACGACTGGCTGCAAACCCTGGTCGCCGACG
AAACCATTCCTGGCGGCAGCGTGTATCTGCACCCGGAACTCAACAGCGTCGAGAAGTACAAGAACGGCACCTGGTACGTG
GTCATCGACTACGGCCGCTACGCGCCGAACGAACACATGGTTTATCAACTCAACGCCCGCGATGAAATCATCGAGCAGTT
CCTGGAGGACGTTCTCTAATGTTTACCAACCGTGTAAGACAGGCCATCGCGGCCACCCTGCAAGGCCTGCCGTTGTCGGC
CACCGTTGAAGAGTTCACCCCGCCGAAGATCGAATTCGATGTGGAAGAGATGCGTGGCGGCCGCTTCATCGTCGAAGAAA
TGGCCAAGGGCGGCAAAGCGCTCAACGCCAAGCTGACCCTGCAAGGCCTCGGCGCCGAAGTCATGCTCGCACTGGGTGTG
AAGCTGGGCGACGACATCCTGCTGAACGTGCGTGAAGCCGGTCAGGATCAGGACGGCAACACCTGGTTCACCTACCACAC
CGTCGGCGGCAAGCTGAAGTCCCTCGAAGAAACCGCGGTGAAAATGGGTGAAAAACCCAAGACCAATCTGGAGCTGTCCT
GCCGCACCTACAACCGCCTGGAAAACGGCGTACCGGTGATCGACATCGACGTGCGCACCCAGAAATTCGTGCTCAACGGC
GTCGACATCCTCGGTGATGCGCGGCGTGCGGTGCTGATGCCGTAACCCTCGGCACAACACAAAACCCCTGTAGGAGTGAG
CCTGCTCGCGATGAGGTCAGCACATGAGACATCAATGTGCTTGAAAGACCGCTATCGCGAGCAGGCTCACTCCTACAAGG
GAATAGCGACACCCCCTCAAGAATCACCAAGGAATTCATACATGTCGTGGATGCCACCCCAGCATGACCTGTTGTCGCCG
ATCACCGGCGACGACGGTTCGCAGATCGAAACGATCCAGCTCAAGCCACTGTTCTACGCCGCGCAAAAAGAAGCACTGGA
ACGCGCCGGCGATGACGAAGACGATCAGTTCTTCGAACTGGCGCTGCTCGCCACTGGCCTCTCGGTCAAGGAACTCGACC
AGCTCAAGCGCCCGGACTACGTGAGCATCGCCCAGTACGTGCACGAGATGTCGACACGTCCTGCGTCGTACTTTCTGGAG
CAGGTCGAAGATGCGCAAAAATCCGCCGATCCCGACCAGGTGCAATTGCTGCAACCGCTCGCCGTGACCGGCCGCACCGT
GACTTCGCTGAGCCTGGAAATGCCCGTGCTGCGCGCGACCAAAGTGATGAAGAAACTGAAAACGGCCAAGGAACGCGCCG
AGTTCATCACTGCCCATTGCACCGGTCTGATGATCCCCGATCTGGCCCTGATGACCGTCCCGGACTGGACGCAATTGCAG
GTGCGCATCGACGATTTTTTAAACCAGCCGGCGGCCTACTTTCGGAACGCGACATCGAAGTAATCCTCGATATCGTCCCG
CTCATTTACCCGGTAAGTGAAGCGGAAATTCTCGAATGGGACGCCGAAAAGGCGTTGCGCCGCTACGACATAGCGATCAC
TCGCCTTGGCGTGAAACAGGAGTAGAGCGGCAATGGCAGAGAACAGATATGCGCTCACATACGCCGGTGAGAGCGGCAAT
ACAACGGGCGGATTAACACTGCCCGACAACCTCGGAAAACCGCTGCAGGATTTGAACGTCACATTGGCGTTGGCAAGCGT
GTATATTCGTTTGCTGACTCAGGAGCAGATCAAGCTGCGGGAGCTACTGGTCAGCCAGCAGTCGTTGTTCAAGGCTGGCG
CCGCCGCTCCCGCCACGAGCGAACCAAAGTCAAAACTCAACGCCGAGATCGAGCAGCGTCCGCCGCCAAAAATCACCCAG
TCGGCAATGGCCAACGAAGCGGTGCTGGTTGAATTGAATCAGGTGCTGCACCTGAGCAACGAATCGCTTCAGGCGCTCTC
GGAAACGAACCTGGAAATCGTCAGTGATAAACGGGTTGCCCCTAGTGGGTCGACTGGTGCGGATTTGCTGCAAGTGCAAC
TCTCAGCGCTGCGGTCCGGCATCAGTGATGGTCTGAAGGGCGAGCAGAAAAAGGAGGCATTACAGGACTTCTCTCGTGAT
GCCGCCATCAATGCCTCGGCCTTCAAGATCGATGTCAGGGCTGCTGGCGAGATGTTGGCGGGCTGGCGCACCGCTCTGAA
GCTTGATCGGGTGCAGAGCCAGGATCTGGCAGACGCGACCAGCTACCTTGGCAACAGTGGCCTGAACGTCAAAACCGCTG
ACATCGGTTCCGTCGTTCAAAGTGCCGGGGAGGGCGCCAAAGCTGCAGGGATGACGCCCGAGCAAGTGGCTGCACTTGCG
GCAGCGTTTCTGAACAGTGGCGCTAACAAGACAGATGCCGCAGCGGCGCTGAAGAGTTTCACGACGGTTCTGGGTAAAGG
TGAATCCGCCTCTTCGGCGCAGCGCTCGGCCTGGGCCGAAATGGGTCTGAACCCCGAGTCGCTGGCACGTGGGATGAGTG
AAGATGCCCCCCAAACGATTAAGTTGGTTCTGGAAGAACTCAAGAAGCAACCTGAAGAGAAACAGGCATCACTGACAAAA
ACGCTGTTTGGCAACAATGATGCAATCCTTGAGTTGTTGAAGAAGCCTGAGGATGCTCAAGCTGCGTTCAAACTGGTTTC
TGACAAGTCCCTGTATGCAACATCCAAACGCGGTGAGGATGCAGGTTCGGCGGCACAAACCGCTGAGGCTTATGGCAATA
CATCGCAGGGGCGCTGGAATGCGCTGGATGCGAGTCTGAACAGGCTGTCCACGGCGGTCGGCAATTCATTGGCCCCGATG
ACAGACGGCTTTGCAGTCGGGCTGACTGCGGTGGTCAATGAACTGAGCGCGGCGGCCGAATCCTTCCCGTTCGTCACCGC
TGCACTGACTTTGCTTGGGGTAGCTGCCACGCCGTTCGTAGCAGGCGCGCTGAAGACCGGTGTGTCCTCAGTGCTCGACG
CGGTTTCCACAAGACTTTTGCGCTTGGCGGCTACGCGTTTACCGTCTGAAATCGGCGAAATGATCGCTGGTGAGGATGAC
GACAATGGCGGTCGCAAAAAGAAACGATCAGCACGCAGGCCGGGGCAAGGCAAACGGGCCAAGACCCCGGCGAAAAGTGC
TCCGCCGCGCACTCCAGCTGCTCGCCAAAGCCTGGGCAATCGCTTACGCGGTGCAGCGCTCAAGGTTATGCCTGCCATCA
AAAGCACGGCTGCCAAGGTCTTGCCCGCAGTGCGGAGCGCAGGCGCCAAGGTTATGCCTATGCTGTCTCGAGCTGCGCCT
ATTGTGGGTAAAGTTGCTGCACCATTGATGATTGCACACGCCGCCTACAAAGGCCTGAAAGGCTGGCGTGAGGGTGATGA
CAAAGCCGTGGGAGCGGCAACAGGTGAGTTAGCGGGTACAGCCATTGGCGCGGCCGTCGGCTCGCTTTTTCTTCCCGTTG
TCGGTACAGCCATCGGGGGAGTCCTGGGTGGATTAGCGGGATCATACCTGGGGGAAAAACTCGCCAGCCCGCCCGCCGAC
AAACTCTCTGCGCCGGGAGATGTCGCGAAAAATCTGGTCAACGCTCCCTCCCAAAGCCAAAACCAGCAAGTCACCTTCTC
GCCCTTGATCCAGGTCACCTGTCCGGCTCCGGACACGGCTGAACAAATCCGCACAATCATCGGGCAGCAACTGAGTGGAC
AATTCCACGGCCAGTTCCTGCCGCTGTTGACCAACAACCCACTCGCCACCCGCCGTGACGCAGCCCTGACCGATGGAGCC
GCCTGATGAAACAACAAATGGCATTAGGCAGTTTCATCTTCGGCCTCTCGCGCCAATTTGCGTACCACTCGTTGTTGCGC
AAGTCCGATGGTGGCTGGACGGAAATACAGATCCTCACCAGCAAACCGAAATCCAGCCAGACCGGCCAGAAGTCGGAAAC
CCTGACCATCACCGGCAAGTCGATGTACGCCGTGGCCATGGATCGGCTCGATGAACTGCGCGCCTTGCAGGCGCTGCGTA
TTCCGCTGCCGCTGATCGATGGCATCGGTCGCAACTGGGGTCTGTGGCGGATAAACAACGTTCAGGAAACCCAGACCCAG
ATCATCGATGACGGCACGGCGATGGTCGTCGATTGGGTCATCGAATTGGCGGAGTTCAACAATGCGTAAGGTTCGAAGCG
TGGCCGGTGATTCGGTGAATCTGCTGCTCTACCGCGAAACCGGGCGCAGCGACGATGCCGCTGAAGAAGCCCTGTGGAAG
CTCAACCCGACCCTGGCCGAGCACGGCCCGGTTCTGCCCGCTGGCATCTGGGTCGTGCTGCCTGAACTCGACAGCAAACC
TGCTGCGATCAAAGCGCTCACGGCCTGGGATTAAGGAGGTTGTATGGCATTGGGTTTTACCCCGGTCGTGCAGATTTATG
GCGCAAACGCGGATCTGCTCAACCAGCGTCTTATCAGTTGGGAGCACATTGATGCCGCCGGTATCGAGTCGGATCAACTG
ACCCTGACCATTGATCTGGAAGGTCTCGAAGGGCTGCCAAGTCTGGGCGGGAAAATCGGCCTGCTGGTGGGTTACCTGGA
AATGGAAGAGATGGTCGACAAGGGCCAGTTCAAAGTCACTCGCCTGACACCGACGCTGTTTCCATTTCGCCTGACCCTGG
TGGCCACTGCCGCGCCGTTCAGCAAGGATGATGAAACCGGCTTCAAGCAGCGCCGCACGGCCAGTCATGGACCGACGACG
CTTGGTCAATTGTTTAGCCAACTGGTGTCGCAGCACGGATTTTCATCGCGTGTCGCTGCGGACGTGTCGATGATCAAGAT
CGCCCACGTCGACCAGTCCAATGAAACTGACATGGGCTTTCTGACGCGGCTGGCGAAGAAGTACAACCTGGTCGCCAAAC
CTTATGGCGATGCGTATGTGCTGGCGCGGCCCGGTCAGATCAAATCAATCTCGGGGCAGAAACTGCAGGATGTGACGTTG
TCGGTCACCCACGACAATCGTCCCGGCGATCACGCCTTCATCAGCGCCACGCTGGAAGAGGCCGCCCGCGAACAGGCCAA
GGGCTGCAAGACCTGTTTTGTCGATGCGGTTACAGGCGTTTTGCACTGGGTCGAAACGGGACTTGCGCCGTTCAAGACCA
TCCGCCAGAAGCAACCCAACGAAGCGGATGCCATCGCTGTGGGCGAAGGCGAAGTGCGCAAGATGCTCCGGCAGAAGTAC
AAGGTGAAGATCACCTGCCCGGGCGATCCGCGGCTGGCGGCTGAAGGCCTGGTACTGCTCGATGACAGCTGGCCGGACTT
CATGCGCGGGCGCTGGTCGATCGACAAGGTCACCGCCAGCGGCAATCGCGAGAACAGCTATCGCTGCCTGATCGATGCCA
GCGGCCTCGATCCAAAGGCTGAAGACTAATCTCTCAACACCACAAATCCCTTGTAGGAGTGAGCCTGCTCGCGATTGCGG
TGTGTCAGTCACCATCGATTCTGACTGTAAGTCCGCTATCGCGAGCAGGCTCACTCCTACATGAGTCCTGCGGTAACTCC
CACTATTTGGAACACCCCCATGAAGATCACCCCGATCCTCACGCAATTGCGTGGGCAATGCCCTGGCTTTGCCAATCACA
TTTCGGTGGGTGTCGATCTGGCGCTGCTACAAGGCAACCCGGATCTGCCGACACCCTCGGCCCACGTGCTGCCAATCGCC
GATCTGGCCAGCAACAGCACCGCACAAAACCTCACCACTCAACCGATCCGCGACCGCTTCGAAATCGTCCTGGTGCTTGA
CGCCAGCGACGCTACAAAAGCGCTGGATCTGTTGCACGACCTGCGCGCCGAACTGTGGCGTGCGCTGGTGGGGTTCAAGC
CCGATTCCGACTACAGCGCCATCGTTTACGACGGCGGCGAAATGGTCTCGATCAACAGCAGCCGCGTGTTCTACCGGCTG
CGCTTTTTTGCCGAGTTCCAGCTTGGCCGCAATCTGCCGAGTCAGCCTGCGGAGAGTTGGCACGAACGCGAACTGGACGG
TTTGTCGTCCTTTACCGGGGCCACCGTGCGGGTCGATGCGATCGACCCGGCCGACCCCAACCTGAAACGCCCGGGCCCCG
ATGGGCGCGTGGAAATGACTTTCTCTGGAGACGTAACCCCATGAGCAATCGCATCACCGTACTGCCGGCCGCCGGCCGCG
TCGTACCTGACCCGGAGGCGGGCGATCTGCTGCCGGTCGAAGGCCGTGAAGTGCTGGACAGCGCCTGGTGGCGCCGACGT
CTGGCCGACGGCGATATCACCCTCAAAACCGCACCAGCCAAACAAAAGGGAGCCAAATAATGGCGATCGGATTCAGCAAC
ATCCCTGCGGACATTCGTGTACCGCTGTTCTATGCCGAAATGGACAACTCGGCCGCCAATAGCGCGAGTTCGACCCTGCG
TCGTTTGATCGTCGCTCAGGTCAACGACAACATCGCGCCGACCGAAGTCGGCAAACTGGTGTTGGTCTCCAGTGTTGCGC
TGGCCAAGAGCATCGGCGGCCAAGGCTCGATGCTCGCCTCGATGTACGAAACCTTCCGCAAGGCTGACCCGATCGGCGAG
ATCTGGTGCCTGCCGCTGCACAACACCGAAGGCGCGATCGCCAAAGGCGTGCTGACCCTGACCGGCACCGCCACTCAGGC
CGGCGTGTTGAATCTGTATGTCGGTGGCGTGCGTGTGCAAGCCACCGTGGTCAACGGTGCCACCGCTGCCCAAGCGGCCA
CCGCCCTGGCGCAGAAAATCAACGCCACCGCCGATCTGCCGGTCAGCGCTGTCGCTGCCGAAGGTGTGGTCACCCTGAAC
GCCAAGTGGACGGGCGACAGCGGTAACGACATCAGCCTGCAATTCAATCGCTTGGGCAAGAGCAACGGCGAAGACACCCC
GGCCGGCCTGACCACTGCGATCACTGCCATGACTGGCGGCGCCGGTGTGCCGGATCAGGTGGAAGCCATCGCCGCACTGG
GTGACGAGCCGTTCGAATTCATCGCACTGCCATGGTCCGATCTGTCGACGCTCAACACCTGGCAAGCGGTCATGGATGAC
AGCACCGGTCGCTGGTCGTGGGCCAAGCAACTGTTTGGTCACGTCTACAGCGCCAAACGCGGCACTGTCGGCACTCTGGT
GGCTGCCGGCCAGGCACGCAATGACCAGCACATGACCATTCAGGCGCTGGAGCCGGGCGTTCCGCAGCCGTTCTGGGTAC
AAGCCGCTGCATTGGCTGCACGCACCGCCGTGTTCATCTCCGCCGACGCTAGCCGTCCGACGCAGAGCGGCAGCCTGCCG
GGCGTTGATCCGGCGCCGGCCAGCGAACGCTTCACCCTGACCGAGCGTCAGTCGCTGCTCAACTATGGCATCGCCACCGC
GTACTACGAAGGCGGCTACGTGCGCATCCAGCGCTCGATCACCACCTACCAGAAAAACGCTTACGGTCAGGCCGATAACT
CCTACCTGGACAGCGAAACCATGCACCAGTCGGCGTTCATCGTGCGCCGTCTGCAAAGCGTGATCACCAGCAAATACGGG
CGCCACAAACTGGCCTCCGACGGCACCCGCTTCGGCGCCGGCCAGCCGATCGTGACGCCAGCGACCATTCGCGGTGAGCT
GATCGCGCAGTACGCCAAGCTCGAGCTGGAAGGCCACGTCGAGAACGCCGAGCTGTTCGCCGAACACCTGATCGTCGAGC
GTGACGTGCAGGACCCGAGCCGCGTGAACGTGCTGTTCCCGCCGGATTACATCAACGGTCTGCGCGTGTTCGCACTGCTC
AACCAATTCCGTCTGCAGTACGACGACGCGGCTTGATTCGCGCGTTTGACGGCAAGTTTTCAGCCCACCTCGCGTGGGCT
TTTTCATTCAAGGGAGTAACACCATGGGTCAACTGATTGCAGGCACCTGCTACGTCAAAGTCGACGGCGCACAACTGACC
ATCAATGGCGGCTGCGAAGCCCCGCTGATGGCGGTCAAACGCGAAACCGTCGTACCCGGTTTCTACAAGGAAACCGACAT
TGCGCCGTCGTTCAAAGTGACCGCGCTGCACACCGCCGACTTCCCGCTGAAGAAGCTGATCGAAGGCACCGACATCACCG
TCACCTGCGAATTCAGCAACGGCAAAGTCTACGTGCTGGCCGGTGCCTATCTGGTCGAAGAACCAGTTTCCAAGGGCGAT
GACGCCACCATCGAACTGAAATTCGAAGGCATCAAGGGGACCTGGCAATGAGCGGCGCCGTGAAGCTTCAGGTTGCGATC
GAAGCTCACGGCGAGCCCCTGACCGAACTCGTCCTGCGCCGTCCGACGGTGCAGGAAGTGCGAGCGATCAAGGCGCTGCC
GTACAAGATCGACAAGAGCGAAGAAGTCAGCCTCGACATGGACGTGGCGGCCAAATACATCGCCGTGTGCGCCGGCATTC
CGCCGTCGTCGGTCAACCAGCTGGATCTGGCTGACCTCAATGCGCTGAGCTGGGCCGTTGCGAGTTTTTTCATGAGTGCG
GCGTCGGCGCCATCACCGACCTGATCGCCGTCGCCTATGACCTGGCCTGGTTCTGGAAGGTTGACCCCGAACAGATGATG
GCCAGGCCACTGGATGTGCTCCGCGAATCGCTGGAGCACGCGCAACGGATCAATGCGATGCAGCAGGTGCAGTGATGGCA
GACGAAGAAACGAAAGTAAAAACTCCGGTGCTGATCACGGGCATCGATGAGCTATCGCCCAAACTCGGCGCCCTTCAGGC
CAAGGTCGGGAGTTTCAAGAAAAATCTCGAGCAGGTCGGCCTCGACAAACTGGACATCAGCGGACTGTTCAAGGGCGGCA
GCGTGATCACGCCGTTTGTGGACGGGATCAAATCGGCCGCAGCGTTTCAGGGCAAATTGACCGAAGTCAGCGACACGGCA
AAAACCGTCGACCTGCCCGCCACACCGAAAGTCGCCGCACAGAACATGAACGTGTTCAGTGCGTCGATGGAAAAGGTTTC
CGCAGCCGTGGACGCGGCACTGGTGCCGGCGGTGGGTGCGTTGGTGGTCGGGCTGGAACCGATGCTGACCCAGGTCGGCA
GCCTGCTCGCCGACAACCCGAAACTGGTCGAAGGCCTGGCGGCGGGCGCGATTGCCTTCTCCGCCATGCAAACCGCCGTC
ACCGGCATGACCCAAGTGATGGACGTGATGAGCATGGTGCTCAAGACCAACCCGATCATGCTCATCGCGATGGGCATCGC
GGTGGCGGCCGGTTTGATTTATGCCAACTGGACGCCGATCAGCGCTTTCTTCAAGGGCATGTGGGAGGGCGTGAAAAACA
TCGGTGTGAGTGCGATGGCGACGTTGCGCTCGATCCTTGACTGGCGACCGCTGGATGCACTGGCGGCGCTGTGGTCACCG
ATCGCGGAATTCTTCTCGGGCATCTGGGCCAAGGTCAAAACCGTCACCGCGCCAGTGATCGACTTTTTCAAATCGGTGTT
CTCGTGGACGCCCGCCGGCATGATCCTGGAAAACTGGGCGCCGCTGACCGGTCTGTTTTCGGCGATCTGGGACTTGCTCA
AGGCCTTGAGTGTGCCGGTGATGGCGTTCCTCAAAGGACTGTTCGACTGGACACCGCTGGGGATGATCATCAACAACTGG
GGCGCGATCACCGGGTTCTTCGCCTCGATCTGGACGGCGCTGCAACCGGCGGCGCAAGCCATCAAGGACTTCTTCGGCAC
GTTGTTCGACTATTCCCCTCTGGGCATGATCGTCAACAACTGGGGCAGTATCGTGGCCTTCTTCGAACCGGTCTGGGCCG
CATTGCAAACCTCGGCGCAGCAGATCAAAAGCTTCTTCCAGAGCTTGTTCGAATGGTCGCCGCTGGAACAGATCGCGATG
TACTGGCAACCGATCAGCGAAGTGTTTTCGGCGCTGTGGGGCGTGGTGCAAGCGTTGGCCGCGCCGGTGCTGGAGTTTCT
GCACAACATGTTCGAATGGACGCCGTTGGGGCAGATCATCAAGAACTGGGGGCCGATCACCGAGTGGTTTGGCGAGTTGT
GGCAAAAACTGCAAACCGTGATTGCGCCGATCAAGGAGCTGTTCGACGGCGGTTTTGCCGGACTCATCGCCAAGGTCACC
GGCAAGGTTGAAACCTTCACCGAAGCGCAACGCCAGACCAATGCCGAAGGCAAAGGGGAGTTGGCGCCGGCGTTCTTCGG
AGCAACGCCACAAGCAGCGGGTAACGGTGCACTGCAAAGTGGTTCGTTGCCACAAACTTCCGGCGCACTGATTCAACAAA
GCGCAATCAACAACCGCACACAACTCGAAGGCGGCCTGACCGTGCGCTTCGAAAATGCGCCGGCCGGATTGCGCACCGAT
CAACCGCAAAGCAATCAACCCGGCCTGGCGCTGTCTTCGCGCATCGGCTATCGCTCGTTGTCGGCAGGAGGTTCCAATGA
ACTGGCGTGACCGTTTGTTGCCGGCATCCTTTCGCGGTGTCGGCTTCTGGATCGATCAGGCGAAAACCCCGGTCGGTCGC
AAAGGTCAGTTGCATGAGTATCCGCAACGCGACCTGCCGTATTTCGAAGATCTCGGCCAGCAGGCCAGGATTCACGACGT
CACCGCATTCATCATCGGCGCCGATTGCCTGGAGCAGCGCGACAAGCTGCTCAAGGCGTTAGAGGCGGGCAGTGGTGAAC
TGGTGCATCCGTGGCTCGGACGCCTGCAAGTCAAGGTCGGCGAATGCGACATGACCCACACCCGCCAGGACGGCGGGTTG
GTGACCTTTACCCTGAAGTTTTATCCCGATCAGCCGTTGCCGTTTCCGACCGCCACCGTCAGCACACAGAAAGTGCTGCT
GGCCAAGGCCGACACGCTGTTGGGGTCTGCGGTGGCACGTTTCGAACAGGCGATGACGCTGATCAAGGCCGCGCGGATCG
GCATTGCCAATCTGCGTAACAGCCTGACCGGGGTTTATGAGGTGATCAAGGAGCAGCTCAAACCGCTGATCGAGCAGTAC
CGGCAGATCACCGAACTGGTCAAGGCAGTGAAGGAGTTGCCCAAGGAAGTGGCGGCTGAGTTCAAAGGTTTGCTCGGCGA
TATCAAGGAACTCAAGGAATTCGCGAAGGAGGGCTACCGTGGCGTGATTGCCGACGTGTCGCAACAACTCGAAGCAATCC
GCAAGGCTGATGCGCCGAAGATCACCACCGGCAAGGACACCAATGCTGCGGCGCAAGCCATGGCCGATCTGGTGCAGGAC
ACGATGCTGGTCAAAGTCGCGCAGTGGGTGGCGTCGATGCCAGTGGCGAGCCCCGCCGTGAAGCTGTCGTCGACACCTTC
GGTGGCGCAGCAGGCGGATCAACCCGTGACCCGTCCGGAAGTACCGGTGACCGATGAAATGAAAGCGCTGCAGAAAGCTG
TCGGGGTGGCCATTGACCCGATGCTGGACAAGGCCGATCCCAAGCACCACCAGGCAATCAACGATGTCAAGGAAGCGCTG
CTGGCGCATCTCAAGGCAGTGGCGTCATCCGGTGTGCGCCAGGTCACCAAATCGTTCCAGGAAAGCCTGCCGGCGCTGGT
TGTGGCCTACAAGCAATTTGCCGATGCGACACGGGTGACGCAAGTGACTCAGAGCAACGCGATGAACCATCCGGGCTTTT
CACCCAACGACGTGAAAGTGTCCAGGGAGTGAACCATGAGCGAGATGGATAACCGCGTCACGTTGACCGTCAACAACATG
GAATACGGCGGCTGGAAAAGCGTGGAAATCACGGCCGATCTGGAGCGCCAGTTCCGCACTTTCAAACTTGACATCACCTG
GCAGTGGCCGGGGCAGACGGTGGACCAGCGGATCAAGCCGGGTGACCCCTGCGAAGTGAAAATCGGCCAGGACCTAGTGC
TCACCGGCTACGTGTTCAAGGCGCCGATCAGCTATGACGGACGCCAGATCAGCCTGAGCATCGAGGGCAGTTCCAAGACC
CAGGATCTGGTCGATTGCGCCGCCAGAAACCAGCCGAACCAGTGGCAGGAGCAACCGCTGTTGAGCATCGTTCAGGCGCT
GGCGATGGAGTACGGGCTGATGGTGGTCAATGAAATTCCCGAGACTGCGCGGTTGACCAAGCACACCATCGTGCCGGGTG
AAACCGTGTTCCAGTCGATCGACCGTTTGCTCTCGTTGCTGCGGGTGTTTTCCACCGATGACGAGCAGGGCCGGCTGGTG
CTGGCCAAACCCGGCAGCGGTGGGCGGGCCAGTGATGCGCTGGAGCTGGGCAAGAATATCCTGTCGGCCAACGCCCCCAT
GGATCAGAGCCAGGTGTTCTCCGAATACCGGGTGATCGGCCAGCAGAAAGGTTCGGACAAGAAGAGCGGGGCGGCGGTCA
GCGAGGTTGAATCCAGCGCGACCGATCTGAGCTTCAAACGTCGACGCACCACCATCATCAACGAGGGCACCGCGCTGACG
TTCGAACTGGCCCAGCAACGCGCCCAGTGGGAGTGCGCCACCCGTATGGGGCGGGCGCAGACCACCACGTACCGGGTGCA
GGGCTGGCGCCAGGCCAACGGTGATCTTTGGCGGCACAACACGCTGGTCAAAGTCACGGATCCGGTGCTTGGGTTCGATG
GCGACATGCTGATCTCCAAGGTCACTTATTCGCTGTCGGCACAAGGCTCGGTGACCACGCTGCAAGTGGCGCCGCCGCAT
ACCTTCGATCCTGATCCAACACCCCCCAAGAAAACTTCAGCCTGACACCCGACCCTGTGGGAGCGAGCTTGCTCGCGAAG
GCGTCAGATCAGACACCGCTCTGGTGCTTGTCAGGACGCTTTCGCGAGCAAGCTCGCTCCCACAGGGATCAGCATCAACC
TCACCTCTTGAGGACAATTCATGAGCCTACTGACACGCCTGCTGGCGCGCGGCACTGTCGTGCTCGCCAATTCGGCATCC
AAGCTGCAATCGCTGCAAATGCGCCTCACCGCCGGCGAAGTGAACGACGACATGGAGCACTTCGAACCCTACGGTTTCAC
CAGCCACCCGCTGGCCGGTGCCGAAGGTGTCGTCACCTTCATCGGCGGCGACCGTTCCCACGCCATCGCTCTGGTCATCG
CTGACCGCCGCTATCGCCTGCAAGCGCTGGCCGCTGGTGAAGTGGCGATCTACACCGACGAGGGCGACAAGATTCACTTC
AAGCGCGGGCGGATCATCGATATCGAAACCGCCACGCTGAACATCCGCGCCAGCAGCGCGGTGAACTTCGATACGCCGGT
GATCAATCAGACCGGCAAGATCGTGTCCACCGGCGATCAACTCGCCGGTGGCATCAGCCAGATCAAACATGTGCACGTCG
GCGTACAGGCCGGCAGCGGTCAGACCGGCGCGCCGGCGGGAGGCAAGTGATGCTGATCAGCCAAAACTTCCACGCTGCAC
TGACCCGCTCCGTACTGATCAGCCTGTTCACTTGGCGCCGCGCCGCCGATGACGACGCCCTCGACGACGACGAACGTTTC
GGCTGGTGGGGCGACACCTTTCCCACCGTTGCCGACGATCGCATCGGCTCGCGCCTGTGGCTGCTGCGCCGGGTGAAACT
GACCCGACAAACGCAGATGGACGCCGAATTCTATGCCCGCGAAGCCTTGCAATGGCTGATCGACGACGGCCATTGCAGCG
CCATCGACATCATCAGCGAACGCCTCGACGCCCAGCGCCTGAACCTGCGCACGGTCCTGACCCTGGCCGACGGCGAACGT
CTGGACATCAACCCCGATAACAGTTGGCAGGTGATCTATGCCGTTTGAAACCCCTTCGCTGCCGGTGCTGATCAAGCGCA
CCCAAAGCGACCTGGCCGGCGATTCGCTGCGCCAGTCCGATGCGCAAGTGCTGGCCCGTACCCTCGGTGGCGCAGCTTAT
GGTCTGTACGGTTATCTCGACTGGATTGCCGAGCAGATTCTGCCGGACAAGGCCGATGAATCGACCCTGGAGCGCATTGC
CGCTCTACGTCTGAACCAACCGCGCAAACCCGCGCAAGTGGCCACCGGCAGCGTTAGTTTTACCGCGACCGCCGGCGCTG
TGCTCGACGTCGACACGCTGCTGCAAACCAACGACGGTCGCACTTATAAAGTGACGGCCGCACGCACCACGACTAATGGC
AGCAACACCACCACGATTGCCGCGCTGGATGCCGGCAGTCTCGGTAATGCCGACGCCGGGCTGGCACTGACACCGGTGCA
GCCGATTGCCGGTGTGGTCGGCAACAGTTTTGTGGTGCTGGCGCCGGGACTCAGTGGCGGTGTTGCGCGGGAAAGTCTGG
AGTCGCTGCGCTCGCGGGTGATTCGTTCTTACCGCGTTATTCCCCATGGCGGCTCGGCCAGTGACTACGAGACCTGGGCG
CTGGAAGTGCCCGGCGTGACCCGCGCCTGGTGTCGTGGCGGTTTGCTCGGGCCGGGCACGGTGACGGTATTCATCATGCG
TGACGAAGACCCGCAACCGGTGCCGAACGATGAGCAATTGGCGGAAGTTCAGGACTACATCGAACCGCTGCGTCCAGTAA
CGGCGGAAGTGCACGTGCAGCGGCCGATTCAAGTGCCGGTGGTGTATCGCTTCAAGAGCGTCAACCCGGACACCACCGCT
GTGCGTGCCGCCGTTGAGGCGCAGTTGCGCGACCTGCACAACCGCGAAGCCGATCTGGGTGTGCCGTTGCTGATCAGTCA
TATCCGCGAAGCCATCAGCAGCGCTGGTGGTGAGTACGATCACACGCTGACCGCGCCAGCCGCTGACGTGCCCGCCGGGC
CAAGCGAACTGCTGACCTTCGGAGGTTGCGTATGGGGGGCATAAGAACCGCCGCGCAATATCAGGCGCAATTGCGCGCCT
TGCTGCCCAGCGGCCCGGCGTGGGACCCGGAACGCGTGCCGGAACTGGAAGAAGTTCTGCAAGGCGTCGCCGTCGAACTG
GCCCGCCTCGATGCCCGCGCCGCCGACCTGCTCAACGAGATGGACCCGGCCGGCGTCAGCGAACTGGTGCCGGACTGGGA
ACAGGTGATGAACCTGCCCGATCCGTGCCTGGGCGCCACACCGCTGTTCGACGACCGCCGCCTCGCCGTACGCCGACGCT
TGCTCGCGGTCGGCAGCCAGGCTGTCGGCTATTACCTCGAAATCGCCAAAAGCCAGGGTTACCCCAACGCGACCATCACC
GAACTTGAAGCCCCGCGCATGGGCCGTTCGCGTTTCGGCTCGGCGCACTGGGGCACGTGGGAAGCGCAGTTCATGTGGAC
GCTCAACACAGGTGGCCGCTTGTTGCTGGGTCGGCGTTTCGGCGCGAGTTATTGGGGTGAGCGCTTCGGCGTCAATCCGG
GTTCGGCGCTGGAATGCCTGATTCACCGCAGTGCGCCGGCGCATACCAAGGTGCACATCAATTATGACTAGGGAGGGATG
AGCCATGGATTATCCGAACAGTGTGCCCAGCGCCGGCTTGGTGAATGGGAAGTTTGTCGATGAGAACCCAATGACCGGAA
CCCCGGGATCGCTGATCCCGGCGGATTGGGGTAACGGAGTTACCCAGGAAATCATCAACGTGATCAATGCCGGGGGGTTG
ACCCCGGACGAGAAAAAATACGATCAGTTGTTGCAGGCGATTCAGAGCGTGTCGGCCAAGGGCTGGAACCTGGATTCGGC
GTTGCCGATCAGCTCTTTGCCGACCGCGACGGTGGCGACGCCGGACGGTCGTCTGGCGATCACTCCAGCAGCGGTTTCCA
CGGGTGGCGGGCGGGTATCGATACCGGCCGGTGTGCTGATCAGTCTTGGTCAGGAGGTGGTGACCGGGCAGTTGGGGCGT
ACGCGTACGTTCACCACTCAGGTGTGGAGCAGCCCCGATCTGCTGCCAAGCTCCGGTTACTTTTTGCGGGCCCAAGTCAT
GGGTGGCGTGCTGACTTTTTACATGCAGCGCGGCACGGTCTATGACGCTACCCCGGAAGGATTGAAGGGCTCGGTCAATG
GTGCGGCGGGTGGCGGGTTCCAGTCGACGCCACTGGACCTCTGCCTGGCTTGGGTAGTCACGGCCGGGCCGGGTTCGATA
CCCACTGTCAGAGCCATCTACAACCGCAGCCGGTTGTCGTGGACGCAAACGGTCAATGGCAATGGCGTGGTTTATCTGCC
ACTTGATCCGCATGCCCGTGCGGCGCGGCTGGTGGTGGGTAACCCGACGCCACACCCGACCGGGATTACCAGTGTGAACT
TTGCGCCGACCGGATGGCTGGGGGGTAACTATTGCTACCTGAACCCGACCGTCGGTACGTCCAACAACTGGGATGGCTGG
GCAACCCCCGGCGGCGCGGCGCTGATTTTTTCCAGCAACGTGGTTAGCGATACGACGGTTTCGACATTGACCGCCAGCTT
CGATCACAACGAATTGCGCTCGTTGTGGCAGGCCTATCAGGCCGAACACACCTGGGGCGCAGGCACTGCCGCCAGTGACG
AATTACTGTTCAGCATGGGGCTCAAGAGTGTCGGCCCGGCCGATTATGCCAATGGCATCGCGGTCAACTTCGCTGCTGCG
GTAAACGTGAACTTTTCCTGGGAGTTGATCCGATGATCATCATTCAAGAGCTGCATCAGTTCGAGGAAGGCCTACGTCCG
GCCCAGCCGTCCAGTGCCCATGATTGGGACGGAGAAAAATGGCAGTTGAATGCTTCCAGAGTTGTCGAGCTGGAACTGCA
GGAGGCCGAGCAGCTGTGTTCTAAAGTCGACGCGGCGGCTGATAGTGCTCGCACCGTTTTGGCCGGCGACCCGCTCAAAG
CCATGGAATACGCCCAGGCCGCCGCCGACGCCCAGGCTTATCAGGACGCCGGTTATCCGAAAAAGGAAGTGCCGCTGTCA
GTCGCAGCGTGGGTGGTCAAAGGTCGTACGGCCAAACAAGCTGCCGAGCAAATTCTGAGCAAGGCCGATCAACTGACTGA
CCATCTGCTGGCGCTGCGTACGCTGCGCCTGAAGGCCAAAGCGCAGATTCGCGCACAGGCTGCCAAGGGCAACATGGATC
TGGCGCGCAGCGCTGGTGACGAAGCTTTGATCGCCATTCGCGAATTGGCCAGCGGCCTTTCCAACTAAGCCGAAAGCCTT
CGTTCAGCGTCACCCAAGCCCACTTCGTTGTGGGCTTTTTATTTTCAGAAAACAGACCGTGGACAGGCACGCAGAAGACG
CTGTGTCGACGCCGGTCATTTGTCATTTCAAAGGAACGAACATCCTATGGATTATCCCAAAAGCGTCCCCAGCGTCGGCC
TGGTCGATGGCCGCTTCGTCGATGAAAACCCGGTGGCGGGTACGCCGGGGTCGTTGATTCCGGCGGTGTGGGGCAACAGT
GTCACCGAAGAGTTGCTAAGCGTTATCAAAGCCGCCGGAATCATTCCGGCCGAAGCCGCTACGGATCAATTGTTGGCAGC
ATTCAAAAAGCTTCTCAGCCTGGCCAGCCCCATGGCATCGCGCGTGACGGAAGTTTCCGGAACAAAGACGTTGATTGCCG
ATGAGCTGGGGCTGGTCTTGATCAGTGCCAATGGGGCCGATGTAACGATCACGTTGCCACCGGTGAACGCTCTTTCCGGT
GTGCGCGACGTTATTGTCCGTCGAACCGACAACAGCGCTAACCGCTTGGTGGTGCAAGCCGCGGGCAATGATCGAATTCG
CTTTCATACTCATTTGTCGGCAAACGGCTACCCGTTTCTGGTGCTGATGGGGGCGGGCGACTGGTGGCACCTGCGCAGCG
ATGGTTCGGGTAACTGGTGGCCGGTAGGGCGCTTCGATGGCAGTGCGTTGGGACGAATTGTATTTGAGACATCGACTGCG
CTCAGCCCCGGTGGATATGGCGCACTCAACGGTCGTGAGTTTCTGCGTGCCGAATGGCCGTGGCTCTGGGATCACGCTGT
TCAATCGGGAATGTTGCGTGCCGAAGCTGACCGCGCGGGTGGCTGGAGCAGCGGTGACGGCATCAAGACCTTTCGCGGGC
CTGAGGTTCGCGGCGAGTTCCTGCGGATGCTGGATGAGCAACGCAATATTGATGCGGGCCGAGTGGCTGGCTCATGGCAG
ACGGGAACCAACATCGCCGGTGATAACGGATCCGCCCCTGCGGTTCACGCGATCGGCAATCTGGCGACGATCGGGGCAGA
TCCGACCGCTTTCCTCGGCCTGACGTACTACGTCACTGCCACTAATGCTGAAAACTTCAGCGCCCCGTATTGGGGAATGG
CCCGACCTAGAAACATTGCGTATCCAGGTCGCCTGAAACTGATTTGAGGTATTTATGGCTTATTACTATGTCAACGAACT
CACCGGGGAACTGACCGGGCCCGTCGAACTGCCGGTTTGCCCAGGCATGGGGGTTGTTGTACCGGGCAATGCAATCGAGT
TGCCGCAAGTATTGCCTGCTGCGGACTCCGGGCATGCCTGGGTTTGGCGCAATGAGCGCGCCCTGCAAATGGTCGACTTG
CGCAACCGCACGGTTTTTCGCAAAGACAATGGCAATCCCCAGTACTGGGCGCAATTGGGTTGCCTACCCGATCACCTCAC
TGCCAAGCCTAGACCGGGTATCTATCACTTCTGGAAGAGTGACGATTGGGAACTGGATGTCGAAGCCGAGCGCACAGGCC
TTATCGCGCACGCGCAAATCGATCGGGACAGCAGACTGCGCGAAGCAGTCATTCGGGTTGCGCCTCTGCAATATGCCTAT
GAGTTGGGCGAGGCGAGCAGTGATCAGTTAACCACTCTGCAAGCGTGGAAGCGTTATGCGCTGGCGTTGGCGCGGATCGA
GCAGCAGTCGGATTATCCATCGGTTATTGATTGGCCTGCGCCGCCAACCGCGTAACTCGCCACTCACTCAATAAAAACCT
TACAGACGGCCCTGTGCTGCCGGCATTCGGCTGCCTGTAAAACCTAGAAGATGCCGACATGGACTATCCAAAAAACATTC
CCGGCGTCGGGCTGGTCAACGGCGGCTTCGTCGATGAAAACCCGCTCGCCGGCACACCGGGATCGTTGATCCCCGCCGCG
TGGGGCAACAGCGTCACGCAAGAAATTCTCAACGCGATCAAGGCCGCCGGATTGACCCCGGATGAAGCCAAAACCGATCA
ACTGGCCACAGCCATCGGCGCCCTCGTTGATTTCACCAAACTGAAAAATACCCCAACCACGTTGGCTGGTTATGGCATCA
CCGATGCGGTGGGGCGGTTGCTGGGAGTTCGACAGTTCGAGATGGTCGGGATCACGGTTTACAAGCCAAATCCCAAGGCC
AAACGCATTCGTGTGCGGCTGGTCGGAGCTGGTGGCTCGGGGGGCGGCTGTGCACCGGTGGCAGCGGGTTATCACAGCAT
CGGCGGTGGCGGTGGTGGTGGCGCCTATGGCGAGAGTTTGTATGACGTGAGCGCGGAAATGATGGCCGGCGTGCCGGTTT
CACTGGGAGCAGGTGGCGCTTCACGTAACGCGATGGGGCAGGCCGGTGGAGGTGCTTCTTTTGGCAGCTACATGAGCGCG
GCGGGAGGCATGGGCGGGCAAATCCTGACCTTTCCCGTGACAGCCTCGGCAGTCGGCTTCGTTCAGGGTGGCGCCGGAGG
GCAAGCCGTCACCGGTGGCAACCTCGCTAACGCACGTGGAATTGGCGGTGGTTACGCCATGTACAACGCCAATTGGGGCG
TATTGGCAGGCGGTGGCGGAGCGAGTCCGTTTGATGGCGGTGGCCCGTTGATGGGCCTCAGTGGCCCCGGTACTTCAGGG
AGCCGAGGCTCGGGTGGCAGCGGTTCTTGTTCGACCAGTGCGTCCGCCTCTGTCCTTAGCGGTGTCGGCGGCAACGCCTT
CTGTGAAATCTGGGAGTACGAGTAATGGCCGTTTATGCACGGATCGAAAACGGCGTGATCGTCGAGCGGATCGACACCGG
TGACTACGCAATCAGCCAACTGTTTGCGCCGTCTTTTGTCGAGTCGATGGTGCGAGTGCCGGAGGGGCAGGCGGTCGAAA
TCGGCGCGCCGATCAGTGAGTTGCCGACAGCTGCCGAACCACTGCCCGCGCTGCAAAGTCCGGTGATCCTCCAGGCGCCG
GTTGCTGCAGATCAAACGCCTGCGGCAGCGGAACGTAGCTGGCGTCAGGCATCCCTTTCAGCGACCGAATGGCTGGTCAC
TCGCCATCGCGATGAGCAGGAACTGGGGCGCGGAACCTTGCTCAAGGCTGCGCAATATCTGGAACTGCTCGAGTACCGAC
AAGCGCTGCGCGACTGGCCTGATTCGGCGCTTTTTCCCGCAGCGGATTCCCGGCCGTCAGTGCCGCTTTGGCTGGCCAGC
GCGATTGGCTAAGGCCTGCGCGCCCACTGTATTTCAATCAAGGAGATGAACATTGGACTATCCCAAAAGTGTGCCCAGTG
TCGGGCTGGTCAACGGCCAGTTTGTCGATGAGGACCCGGTTGCCGGAAAACCCGGTTCGCTGATCCCGGCGACATGGGGC
AACAGCGTCACGCAAGAAATTCTCAACGTTGTTCAGGCGGCGGGCATGGCGCCGAACGAATCGTCGAACAATCAGTTGCT
GGCGGCGTTGCGCAGTCCGGCATTGTTCATGACGGCCCCGCAGTTTGATGGTGGACGCTCGGCAGCAACGTCCGAGTTTG
TGCAACGGGCGCTAGGCAGTTATGCCAGTGCTCGCGGTATATATGCGGCCACGCAACTGACCCCGGCCGATGTCGGCTGC
TCTATTGGTCTGGGCGGCAACGCGACGTATACCGTGACGCTTCCGGATGCTGCTGCGGTGCCGAGCGGCGCCACGATCAG
CCTGCATTGCCGTAACAGTGCGCCCGTCACGGTGGCCAGTAAAACCGGTGCGCAGATCAGCCCGCAAGGGGCTTATCTGG
CGTCGATCGTTTTGAACAATGGTGAGAGTGCGAACTTTGTCAGAGAGTCAGGTGTGTGGGTGGTGTATGGCACCGCTGCG
CTGAAGTACTCAACCAATTACGCCGCACAGTTCGCCACATCGGGATATCAAAAGTTTCCCAGCGGTTTGATCCTGCAGTG
GGTAACGGGGGGCTCCGATGCGAATGGCAACATGACGGTGTCGTTGCCGATCAGGTTTCCCAATGCTGTCCTCGGCGGTG
TTGCCAATGAAGGCTACCCGGCAGGTTGGGGTGCCTCCAACGTCACCGTTTGGGCATTTGACGGCGCGAACTCCACGACG
ACGACAGTGGTGGCTCGGGTCCGAAGTGTCCAGGCTTCAAGTGTCAAGGTTGATTCGGGCATTTCGGGTCGCATTCTGGT
TTGGGGGTACTGACCATGACGATTTACTTTTATGCACAAAGCCTCGGCTTTGATCGGGTCGACAGCGCACTTCCCGAAGT
GCCTGAAGGGGCGGTGGAAATCACCCAGGCGCAATACACCGAACTGTTTGCCGGGCAGGCGAGCGGCAAAGTCATCAGCG
CCAGTGCCAGTGGTCAGCCCCTTTTGACCGACCCCGTCGTTTCTCCTGCAACGCTTGCCAGCCACGAGCGCGCATGGCGC
AACCATGTTCTGCAAAACACCCAGTGGCTGGTGTTTCGTGATGCCGAAGAGCTGGAGGTGGGTGAGGGTACGACTTTGCG
TTCCGAGGAGTTCAAAGAACTCCTGGCCTATCGGCAGGCGCTGCGCGACTGGCCCAATCATCCAGACTTCCCGGAGGCAA
GTTCGCGCCCGGTCGAGCCTGACTGGCTTGAAGATTTGCTGCGGGCCAATGGCTGAGCGGTTCGCTCTCAATCAAGGATA
GATATACATGGATTACCCAAAAAACGTTCCTGGCTCAGGCTTGGTCGACGGCAAGTTTGTCGATGAAGATGCCATCGCTG
GAACACCGGGATCGTTGATTCCGGCGAGCTGGGGCAACAGTGTTACTCAGGAAATACTCAGCGCAATTACCGCAGCGGGG
TTGAGCCCGGATGAGCAGCAGACCGACCAATTGGCGCAAGCGATCCGGCAGTTGTCCAGACCCGACCCGATGCAACAATT
TCCTGTGCAGGTGTATCGCAGGAATCTGCTCATTAATGGCGATTTCCGAATCTGGCAGCGTGGGGCGAGCAATCAGGCCC
CCAATATCGGTGGTTACGTGGCAGACCGTTTTCGTTGCGACTGGAACGGCAACGCCGGAGTAAGTATCACGCGTCAGACG
TTTCCACTCGGGCAAGGGGAGGTTCCTGGCGAACCTGTCTGTTTCATGCGCTGGCAACAAACTGCGGCAGGCGCAGGGGC
AACGACTCACAGAATTTCACAAAGTATCGAATCGGTCAGAACACTCGCCGGTAGGACTGCGACATTGACGTTCTGGGCGC
GATCCGATGCCGCGCGGCCATTGCAAGTCGCCATCGCTCAACAATTCGGTGTGGGAGGATCGGCCGCTGTTGTGAGGGTT
GTTGACGTCTTTCAGCTGAGTACAACGTGGAGCCGACACACAGCAACGTTTCAGGTGCCTGCCATTTCCGGAAAAATGCA
AGGGGCCAGCGATTGCCTGACATTGTCTTTCGACCTGCCTTTGAATGTTTTGCAGACGGTCGATCTGACCCTTGTGCAGT
TGGAGGAGGGACCTGTTTCCACGCCTTTCGAAGTTCGACCACTCGCCGAAGAACTGATGTTGTGTCAGCGCTATTACGAA
AAGTCTTTTGCGAGCGGAATACCGGTCAGGGCAAACAACGGAACCAACACCTGTATTTCGACATTCACCCAAGTACCGTC
AGGCAACATGGGGCAATACGGTATGACCATCGGTTTTCTGGTGCAGAAAAGAGTTCAGCCCACCGTGACCGCGTATTGCC
CGGCTGACAGCAGCAATCAAGTCTGGAATCAAACGATCAGCAAGGCATGCACTGGCACTACATTGCAAGGTGTAACGGAT
CGCAGTATTTCATTTGCAACTGTCACGCCTGTAGGAAGTGCCCCTGGGCAAACCTTGCAACTGGAATGGACAGCGGACGC
GGAAATCTAGGAGAAAATTCATGACCTATCAATTGACCGCTTGCGGTGTACTGCGCACGGAGGATTCAGCGTTCATCCCA
CCTGATCCAACCAATCGTGACTGGCTTGAATATCAGGAGTGGCTTTTATCGGGCGGTCAGGTGCAGTCCCCCCAGGGAGC
ACTTGGAGAAGCCGTAGAGCAGAGCACCCTGAAAAGTCTGGCAAATAAATGGCTGGCAGGCCTTGGCCGTCAACCATGAT
TCAATCGGGGCAATATCCAGGGAGGATCAAGCGTTATGCAAATAACTGAAAACAACCTTATCGACATCATGCCCAACGCC
CGCTCCCAAGCGGGCGTTTTTGTTTCTGCGCTCAACAGTGCCATGGCTCGCCGCCATATCGACTCGCCCAAACGCGTCGC
GGCGTTCCTCGCGCAAATCGGACACGAGTCGGGTCAATTGCGTTACGTGCGCGAACTGGGCAACAACCAATACCTGAGCA
AATACGACACCGGCACGCTGGCGCTGCGCCTGGGCAACACGCCCGAGGCCGATGGCGATGGACAGAAATATCGCGGTCGC
GGGCTGATTCAGATCACTGGCCGCAGTAACTATCGTCAGTGCAGCCTCGGATTGTTCGGCGATGATCGTTTGCTGTCCCT
GCCCGAACTGCTCGAACAGCCACAATGGGCTGCCGAGTCCGCAGCATGGTTCTGGGAACAGAACGGCTTGAACGAACTGG
CTGATCGCGATCAGTTCAACACCATCACCCGCCGAATCAACGGCGGGTTGAACGGTTTGCAGGATCGCCTGGAAATCTGG
GCGCGGGCGAGGGCGGTGCTATGCCAATCCCCTGGCGAGTGATCGGCATCCTGTTGCTGGCCGCTGGTGCGTTTGCAGCG
GCCTGGCAGTTGCAGGAGTGGCGCTACGGTCGGCAACTGGCCGAGCAGGCCCGGTTAAACGCCGAAACCCTCAATCAACT
GACGCAGACCGCCGCCACCGCGCAACAGGCCGAGCAGGATAAACGCCTGACGCTGGAGCAACGGCTCGCGTCCAGTGAAC
AAACCCACTACCGAGCGCTGAGCGATGCCCAACGTGATCAGGATCGCCTGCGCGATCGTCTTGCCACTGCTGATGTGCGC
CTGTCAGTCCTTCTCGACGCCGGCGACCTTGCCCCAGGCTGCAACGTGCCAGCCACCGCCGGCACCGGCAGCGTGGATCA
TGCAACCGTACGCGCCCGACTTGACCCGGCGCATGCTCAACGAATTATCGCCATCACCGACACCGGCGATCGTGGACTGA
TTGCCTTGCAGGCGTGTCAGGCCTATGTCAGAGCGCTGGCGCCCGAACATTTTGAATGAGTCTGTGTATTGAAAGCGCAA
CCGGCTCGTGTACGGTGGAGGCATTCCACACGATCCGGAGCACGCCGTGAAAGAGATCACTCAACTGGCCGCCGACCTTG
GCCGACGTCTGCAACTGCTCAATGCCCACGTCACCACCGCTGAGTCGTGTACCGGTGGCGGGATTGCCGAAGCGATCACG
CGGATCCCGGGCAGTTCGGCGTGGTTCGAGGCGGGCTATGTGACGTACTCCAATCGGCAGAAAACCCAGCAATTGAATGT
GCCGGTCGAGTTGTTCGAAACGGTGGGCGCGGTCAGTCGCGAAGTGGTCGAGGCGATGGTGCGTGGCGCGCAGGACAAAA
GTCTGGCGCGATTTGCCGTGGCGGTCAGTGGCGTAGCGGGGCCGGACGGCGGCTCGCCAAACAAACCGGTCGGCACTGTG
TGGCTGGCGTGGGGTGTTGGCGAGGTAGTGACCAGCGAGGTTCAGCACTTCCCCGGCAACCGTGATGAAGTCCGCCGACA
AACGGTGAAGGCCGCGCTAGAGGGGCTCCTGCGACTAGCGGCACGAGAAATCGAAAATCAGGGGTAGGCGATCCGCGAAC
GCTGTGGAATAATACTGGCTACTTATACAGGTGTTGGCCGTCAGGCCTTATTGATTACGTGAGGACTTTAATGGACGACA
ACAAGAAGAAAGCCTTGGCTGCGGCCCTGGGTCAGATCGAACGTCAATTCGGCAAGGGTGCCGTGATGCGTATGGGCGAT
CAGGACCGTCAGGCGATCCCGGCTATCTCCACTGGCTCTCTGGGTCTGGACATCGCGCTCGGCATTGGCGGCCTGCCAAA
AGGCCGTATCGTTGAAATCTACGGTCCTGAATCCTCCGGTAAAACCACACTGACCTTGTCCGTGATCGCCCAGGCGCAAA
AAGCCGGCGCGACCTGCGCATTCGTCGACGCCGAACACGCCCTCGATCCTGAGTACGCCGGCAAACTGGGCGTCAACGTC
GACGACCTGCTGGTGTCCCAGCCGGACACCGGCGAACAAGCGCTGGAAATCACCGACATGCTGGTGCGCTCCAACGCGGT
TGACGTGATCATCGTCGACTCCGTGGCTGCCTTGGTACCGAAGGCTGAAATCGAAGGCGAAATGGGTGACATGCACGTGG
GCCTGCAAGCCCGTCTGATGTCCCAGGCGCTGCGTAAAATCACCGGTAACATCAAGAACGCCAACTGCCTGGTAATCTTC
ATCAACCAGATCCGTATGAAGATCGGCGTGATGTTCGGTAGCCCGGAAACCACCACCGGTGGTAACGCGCTGAAGTTCTA
TGCTTCGGTTCGTCTCGACATCCGCCGTACCGGCGCGGTGAAGGAAGGCGACGAAGTGGTCGGCAGCGAAACCCGCGTCA
AGGTTGTGAAGAACAAGGTGGCTTCGCCGTTCCGTCAGGCCGAGTTCCAGATTCTTTACGGCAAAGGCATCTACCTCAAT
GGTGAGATGATCGACTTGGGCGTGCTGCACGGTTTCGTTGAAAAATCCGGCGCCTGGTATGCCTACGAAGGCACCAAGAT
CGGTCAGGGCAAGGCCAACTCGGCCAAGTTCCTGGCGGACAACCCGGAAATCGCCGCGAAGCTCGAGAAACAACTGCGTG
ACAAGCTGCTGACGCCGGCAGTGATCGACTCCAAGGCCTCTGCAGTCAAAGAGACTGAAGACGACCTGGCCGACGCTGAT
ATCTGATTGCAGCGATGACCACCGCCGTACTCGATACCCTCGTCGCTGTGCGGCGAACCGCCATGGACCTGCTCGCACGC
CGCGAGCACGGTCGAGTCGAGCTGACGCGCAAACTGCGTCAACGCGGCGCTGAGGCGGATATGATCGAAACAGCCCTCGA
CCGTTTGACGGAAGAAGGGCTGCTTTCCGAAGCCCGTTACCTTGAAAGCTTTGTTTCCTACCGCGCCCGCTCCGGCTATG
GCCCTCTGCGGATTCGTGAGGAACTGAGTCAGCGTGGCTTGCAACGTGCCGATATCGAACTCGCCCTGCGCGAAAGCGGT
ATCAGCTGGCAGGAGCAACTTCAGGAAACTTGGCGTCGCAAGTTCTCCGGGCATTTACCGATTGATGCGAAGGAACGGGC
CAAACAAGGCCGATTTCTGGCGTATCGGGGGTTCTCGATGGAGATGATCAACCGCTTGTTCAGCGGTCGAGGGATGGACG
ATTAAGCTGCTTCAATAAAAACGGCCCGCTATGAAAATAGCGGGCCGTTTTTTTTTGCCCTCAAATTACCTTGGAGGGTT
CGCGCGAACGTTGCGCTGTTTGCGGTTTTGAATGAGCCCAGTTTTCCGGCAGGTTGATGTAGTCGATCAACTCCCTCAGA
CGCCCATGAGTGCGGGCATTGAAGGCAAAGGCCAGTCGCACCAGATGGCTGTACTGCGCTTCATCCTGCTCCTCACCGCT
GTAGGCGTGTTGATGAAACTGGTCGCTCAGGCACAGATCGGCAAAGGCCTCCTGCATATGTTCCAGCGCTTGATCGCTGA
GCTTGTGATGCATACGAATCACGAATTGACGCTTGAGCCAACGGCTGGAGTGGAAGTTGCTGTAGAACTGGTTGATCTGT
TCCACCGCTTCCTCAACGGTGTAAACCAGACGCATCAGCTTCATGTCAGTCGGCAGGATGTAGCGATTGCTCTCCAATTG
CTGGCGGATGAAGTCCATCGCGCCTTGCCAGAACGTTCCGCCGGGTGCATCCAGCAGCACCACCGGCACCAATGGACTTT
TACCGGTCTGGATCAACGTCAGTACTTCCAGAGCTTCATCCAGCGTGCCGAAACCGCCCGGGCACAAGACCAGCGCGTCT
GCCTCTTTGACGAAGAACAGCTTACGCGTGAAGAAGAAGTGGAATGGCAGCAGATTACCGGTGCCATCGACAGTGGGGTT
GGCATGCTGCTCGAAGGGCAGGGTAATGTTGAAACCGAGGCTGTGATCGCGGCCGGCACCTTCATGTGCGGCAGCCATGA
TGCCGCCCCCGGCGCCAGTGATGACCATCATCCCCGAGCGGGTCAACGCCGCGCCGAGTTCACGGGCCATCGCATACAGC
GGATGTTCGACGGGTGTGCGCGCCGAGCCGAACACAGTAACTTTGCGTCGGCCCTTGAATTGTTCCAGCACCCGGAACGC
CTGCTCCAGTTCGCGCAGGGCCTGCAGGGTGATCTTGGCGTTCCAGCGGTTGTGGTCTTCCTGAGCCATGCGCAGCACGG
TCAGGATCATGTCGCGGTAGATGGGGATATTCGGGCTGTTGGGGGAAACACGGTTGAGTTGTTCTTCGACCTTACTGATG
AGGTCGGGGCCGCTTTCCTGAAAATGACGACTCAAGAGGTCATTCGGTTGGTAAGGCAT
>Pkoreensis_57B-090624_2
ATGCCGCAGTGCGGCATTCAGAATTTTCAGCCACCACAAAGGGAGCGGCGGGTGAGTCTCACAGTCATTGCGCAGCGTAT
GGGTAACACGAGCTTTCAGCGCCTGGTGACTGGCCTTGTCTTGAGCACCTTGCTGGTCGGTTGCTCCAGCACCAAATCGA
GCAACGTACGGGTTGTCGATCGCAATAATTCGGTCGCGCAACGTCCGACCGTTACTACCGGACAATATGTAGTCCGCCCC
GGCGATACCTTGTTTTCGATCGCCTTTCGTTACGGCTGGGACTACAAAACCCTCGCCGCCCGGAACAATATTCCTACGCC
GTATACGATCCATCCGGGTCAGACAATTCGCTTCGACGGGCGCAGCGGTTCAACGCCGACAGCGGTGGTGAGCAACTCCA
GTTCTTCACCTTCTTCGTCGAGTAAAACCACGGTAATCCTGCGCCAGGCGAATGGCACCACAACCACTACAACCACCGGT
TCCAAAGGGGTTGTACCGTCCGTCGCGAGCAAACCTGCAACCGCTCCACTGCCTCCGGCAGGCCCGGCCCCGACCGGCTG
GGGATGGCCATCTAATGGCGTTCTGATTGGAAAATTCTCTTCAAACGGTAGTTTGAATAAAGGAATTGATATCGCCGGAG
ATTTGGGACAGCCTGTTTTAGCTGCGTCTGATGGGACGGTCGTATACGCCGGGAGTGGCTTAAGGGGCTACGGCGAATTG
GTCATCATCAAACACAGCGAAACCTACGTCAGTGCTTACGGACATAACCGCAGGCTGTTGGTTCGGGAGGGGCAGCAGGT
CAAGGTCGGACAGACAATTGCCGAAATGGGGTCAACGGGTACAGACCGGGTGAAACTGCATTTTGAGATTCGCCGCCAAG
GTAAACCTGTGGATCCGCTGCAGTTCCTGCCAAGACGTTGATTTGTAGGCCAGCCTGTTCCGTCGCGTAGAGGGGACAGG
CTCCAGCGTTGCCAAGGATAAAGGCGTCGCTTGAGCTTGGGGTCGAACTCACCAAAGGACTATAACAATGGCTCTCAGTA
AAGAAGTGCCGGAGTTTGACATCGACGATGAGGTTCTCCTTATGGAGACCGGCATCGATTCGGATTCGATGTTGAATGAT
GAAGGGGCTGCTCCACCTTCCGTTCGTTCCAAATCCAGACACTCCGCCACACTCAAACAACATAAATACATCGACTACAC
TCGGGCACTTGATGCCACGCAGCTGTATCTCAACGAAATCGGCTTTTCCCCTCTGCTCTCCCCGGAAGAAGAAGTTCATT
TTGCGCGCTTGTCGCAAAGTGGCGATCCGGCCGGGCGCAAGCGCATGATCGAAAGTAACCTGCGGCTGGTGGTCAAGATC
GCCCGGCGTTACGTCAATCGGGGGCTGTCGCTGCTGGATCTGATCGAAGAGGGCAACCTCGGATTGATCCGCGCGGTGGA
AAAGTTCGATCCCGAGCGCGGCTTCCGCTTCTCGACCTACGCTACGTGGTGGATCCGTCAGACCATCGAACGCGCGATCA
TGAATCAGACCCGGACCATCCGGTTGCCGATTCACGTGGTCAAGGAGCTCAACGTGTACCTGCGGGCCGCACGGGAGCTG
ACGCAAAAACTCGACCACGAACCTTCACCCGAAGAAATCGCCAACCTGCTGGAAAAACCGGTGGGCGAGGTCAAGCGCAT
GCTCGGCCTGAACGAACGGGTTTCTTCGGTCGACGTCTCGCTGGGTCCGGATTCGGATAAAACCCTGCTGGACACCCTCA
CTGACGATCGTCCCACCGATCCGTGCGAACTGCTGCAGGACGATGACCTGTCGCAGAGCATCGATCAATGGCTGTCGGAA
CTGACCGACAAGCAGCGCGAGGTGGTGATTCGCCGCTTCGGCCTGCGCGGTCACGAAAGCAGCACGCTGGAAGATGTCGG
CCTGGAGATCGGTCTGACCCGCGAACGGGTGCGGCAGATCCAGGTGGAAGGCCTCAAGCGCCTTCGCGAGATCCTGGAGA
AGAATGGCCTGTCGAGCGAGTCGCTGTTCCAATAAGCGCCTGATCGACCGCCCGCAAAAAGCCCCGGCTGATTCAACAGT
CGGGGCTTTTTGTTTATGCCTGTCTCGTGCATCGCGTTGTCGGGCGAGGTGCCAGACGAGTGGTCAGCATTTTCTGAGTT
TGTAGTCTCGCGCTGTAAGCCTTTGCTTACTGTGTCGTAAGTGTTCGTTATTTTTACACTTCGGCAGAAGGCGATTGCGA
TCAATGCTAAGCGGTAACTTGCTGATTTATATAAATATTTTTCAATTGTTATGTCTTTATGTCAGCGTATACCTGCGCCT
GAGCCTGATTGCTCCGCTGCGGAAACTCTCTAATATCAGGGCTGTGTCGACGGACAGACACGCCCTTCACGGAAGAGGGG
AACGGACATCGCAGGAGGCGATTCATCAGGACGATGAAAAGGAACACAGGGAATAGGGAAAAAATGTGGGCGGGTCATAC
CGCCCCTTTTTTCGTCTGCAGAAAAGTAAAACCTGCAAAAGCAAAAAGGCCCACAAGGGGCCTTTCAGTCGAGCGCGGGG
TAGATCAGCGTTCGAGGTGTTTGATCTTGCCTTCGACACCATCCCACTCTTCGGCATCCGGCAGCGATTCTTTTTTCTCG
GTGATGTTCGGCCAGATATCCGCCAGCTCGGCATTGAGCTCGATGAAGTTCTCCATGCCAGCCGGGATTTCATCTTCCGA
GAAGATCGCCACAGCCGGGCATTCTGGTTCACACAGCGCGCAGTCGATGCACTCGTCCGGGTGAATCACCAGGAAGTTCG
GGCCTTCGTAAAAGCAGTCCACCGGACAGACTTCTACGCAGTCGGTGTACTTGCACTTGATGCAGTTGTCGGTGACGACG
AAGGTCATTTCTAATTTTCTCCTCAGGCGGCGGCAGCGTTGCCCCTTCACGGTTGGGGTCGCCAGGTTCGGGAGCGATAC
CTGCTGACCAGGCTATGAGCCAGCAGCATCCCGAACCGCGCGAGATTCTAACAGCTTGAAGCGATTTGCGTTATATCCGC
TTCTTCAGTGCTTATATCCGGTTCTTCAGTGCATAGAGCATTTCCAGCGCACGCCGTGGTGTCATGTCGTCCAGATCGAC
CTTGGCCAATTCATCGAGCACCGGATGTGGCAGCGAGGCGAACATATCGCTTTGCTGCGGTGTCGACGGCTTGCCCTTGG
CTGCCGATTTCGGCGCTTCGTGGGGCAGGGCGGTGTCTTCCAGACGGCTCAGATGCTCGCGCGCGCGCAAGATCACTTCG
CTCGGCACACCCGCCAGTTGTGCGACTGCCAAGCCATAGCTCTGACTGGCAGGCCCAGGCAGAACATGGTGCAGGAACAC
GATTCGTTCGTTGTGCTCGGTGGCATTGAGATGCACGTTAGCTACCAGAGGTTCGGCTTCCGGTAGCACGGTCAGTTCAA
AATAGTGCGTAGCAAACAGGGTGTAGGCGCGCAGATGAGCCAAGCGCTCGGCCGCCGCCCACGCCAGCGACAGACCGTCG
AAGGTGCTGGTACCGCGCCCGACTTCGTCCATCAGCACCAGACTGCGCTCGGTGGCGTTATGCAGGATGTTGGCGGTTTC
GCTCATCTCGACCATGAAGGTCGAGCGACCACCGGCCAGATCATCGCTTGAGCCGATACGGGTGAAGATGCGGTCGACCA
GCGACAACTCGCAACTGGCGGCCGGTACGAAACTGCCGATATGCGCCAGCAACACGATCAAAGCGGTTTGCCGCATGTAA
GTGGATTTACCGCCCATGTTCGGGCCGGTGATGACCAGCATGCGCGTATTGTCATCCAGGCTCAGGTCGTTGGCCACGAA
CGGCGTGGTCAGCACCTGCTCAACCACCGGGTGACGACCCTGGATGATGCGCATGCACGGCTCGCTGACGAAACGCGGGC
AGTTAAGGTCGAGGTTCAAGGCACGCTCGGCGAGGTTGCTCAGCACATCCAGCTCGGCCAATGCGCCGGCGGTGTCCTGC
AGCGGTGGCAGCTGGCTGATCAAGTCTTCGAGCAGCGCTTCGTAAAGCATCTTTTCCCGAGCCAGCGCGCGACTCTTGGC
CGAGAGCGCCTTGTCTTCGAATTCTTTCAGCTCGGGCGTGATGAAACGCTCGGCGCCTTTGAGCGTCTGCCGGCGGATGT
AGTCAGCGGGCGCCGATTCAGCCTGCTTGCTCGGCAGCTCGATGAAGTAGCCGTGGATACGGTTGTAGCCGACTTTCAGA
TTGGCCAGACCAGTACGGGCCTTCTCCCGGGCTTCCAGATCGATGAGGAACTGGCCGGCGTTTTCGCTCAGCGATTGCAG
TTCATCGAGTTCGCTGTCGTAACCGGTTTTCAGCACGCCGCCGTCACGAATCACCGCAGGCGGGTTATCGATAATGGCTT
TGGCCAGCAGCGCCGCCAGTTCTGGATAGGTGCTGGTGGTGGCCGCCAGATGCTGCAGGTGCGGCGCTTCCAGATCGGTC
ATCGCCACTTGCAGTTCGGGCAGCGCGCCGAGTGCATCGCGCAGACGCGCGAGGTCACGTGGTCGCGCGTTGCGTAGACC
GATTCGCGCCAGGATCCGCTCGATGTCGCCGATTTCCTTGAGCTGCGGTTGCAGCTTTTCAAAACGGTAGCCGTCGAGCA
GGCAGCGGATCGACGTCTGGCGGGCGAGCAGCACTGTGAGATCGCGCAACGGTCGATTCAACCACCGAGTGAGCAAGCGA
CTGCCCATGGCGGTCTGGCAGCGATCGACCACCGATTGCAGTGTGTTGTCGCGGCCGCCGGCCAGGTTAGTGTCCAGCTC
CAGGTTGCGCCGGCTGGCGCCGTCGAGCACCACGGTGTCGTCGAGACGTTCGTGACGCAGGCTGCGCAAGTGGGGCAGGG
CGGTGCGCTGGGTCTCTTTGGCGTAGGCAAGCAGGCAGCCGGCAGCGCCGATGGCCAGGGTCAGGTTTTCGCAGCCGAAG
CCTTTCAGGTCTTGGGTGGAAAACTGCTGGCAGAGACTTTTCAGCGCCGAATCACGCTCGAAATCCCACGGCGCACGACG
ACGTACGCCACGGCGCTTTTCCGCCGGCAGGTCTTTTGGCCAGTCATCCGGAATCAACAGTTCCACCGGGTTGACACGCT
CCAGTTCCGCCAGCAGGTTTTCCCAGCCTTTGATCTCAAGCACGGTGAAGTTGCCGCTGGTGATATCCAGCACCGCCAGA
CCGAACAGACGCTCATCGCCCAATACAGCTGCGATCAGGTTATCGCGGCGTTCATCCAGCAGCGCCTCGTCGCTGACTGT
CCCCGGCGTGATGATCCGTACGACCTGGCGCTCCACCGGGCCTTTGCTGGTGGCCGGGTCGCCGACCTGCTCGCAAATCA
CCACCGACTCGCCGAGCTTGACCAGTTTCGCCAGGTAACCTTCCGCCGCGTGGTAAGGAATCCCACACATCGGAATCGCC
TGACCCGCCGACTGCCCGCGCGCGGTCAGGGTGATGTCCAGCAACTTGGCGGCTTTCTTCGCATCTTCGTAGAAGATTTC
GTAGAAATCGCCCATGCGATAGAACATCAGCTGGTCCGGGTGCTGATTCTTCAGGCGCCAGTATTGCTGCATCATCGGAG
TGTGGGAGGACAGGTCGGAGACGGCTTTATTCATCGGATTGTCGGGCAACTCGTTAAAAGATGTAGGGCAAAGCGCGGGC
ATTGGCCGGGCTTTTCCGCGATGGGCGCAAGGTTACCATGGGCAGTCAGCCCGACGCAGGCACTGCTGTCGGGTGAGCCT
TTGCTTGTGGAGAAAAGTTGATCTATGCACGATTTATGCAAATCAGCATTTGTCATCGGGAAAAACTTCAAGCACTATGC
GCGTTATGCAAAAACGCAACGTTTCCTCCGTCTTAAGAGCACTGCTCGACCAGCACGGGATCTCCCCCACGGAGCTCCAC
CGTCGCACCGGCGTGCCTCAATCAACGCTCTCGCGGATTCTCAGCGGGAAGATTGTCGATCCTTCGGATAAACACATTTC
GAAGATCGCCGAGTATTTCAACGTCAGCACAGATCAGTTGCGCGGGCGCGCGGACGTCGCGCCAACGACCGGCGGCACTC
GCGCTGACGTGCATGCGGAACTCAAGGACATAAGCCTGTGGGACGACGACACGCCCGTCGATGACGACGAGGTGTCGGTG
CCCTTTCTACGCGAGGTTGAATTGGCTGCTGGATCAGGAAGATTCGTCATCGAAGAGAGCGAGCGCTCTAGCCTGCGCTT
CGGCAAGCGCAGCCTGCGCCACAACGGCGTGCAATTCGACCAGGCCAAATGCGTGACGGTGCGCGGCAACAGCATGTTGC
CTGTTCTTCGCGATGGCGCCACCGTCGGCGTCAACGCCGGCAAGTGCGGCATCGGCGACATCATCGATGGCGATCTGTAT
GCGATCAATCACAACGGCCAGCTGCGCGTGAAACAACTCTATCGCCTGCCCACCGGCATCCGTCTGCGCAGCTTCAATCG
CGACGAGCATCCGGACGAGGACTATAGCTTCCAGGAAATCCAGGAAGAGCAGATCGTCATCCTCGGTCACGTCTTCTGGT
GGGGCATGTACGCCCGCTAACTCTCGTTCATCCAACTGAAACCTGCCCCTCGGCAGGTTTTTTTTCGCCTGCACAAATCT
CCCCACCCCTTGGCCCGCTTGGGTTTCATGCATAGGCGCAAATTTAATGCATAAATAAATGCATTTACGCATTGACTGTA
TATGCATCCATGCATATTCTTGCCACCAAGCCGCTCGACAAAGCGGCTGGCAAGACAAGCTCTTTAGTTCCACAAGAACA
GGCAGCGATGAACCGGCCTCAACGGTTCAGAGGGTTGGCAACTGACCCGGGTGTGCAGCGTAAAGCACCAGAAGCAGTTA
TCCGGCGGGCAGGGACCGCGGTCGGAAAAACAATCTGAATGGACTCGTACCGCGCCAGTAGCGCCGAAAAGTCAGCTTCC
TTCTCGAACACAGGATTGGAAGGAAGGCGAAGGAGCGCATTACTGAAAAGCCCGGTGTACAAGCGCCGGGCTTTTTGGAA
TGCCTGCCTCAAGAGAAACCGTTTGAACCAACCCATCACTCATCAATCACCCACGGAGGCGTGACATGACAAACGAGCAA
CAAGCGTTGGCGGACATGCCGATCTGGCTGGTCATCCTCCTCGCTGTCGTCGGCGGGGTGTCCGGCGAAATGTGGCGCGC
CGACAAGGAGGGCGCACGCGGCTGGTCGCTGGTGCGGCGTCTGGCTCTGCGTTCCGGCGCCTGCATGATCTGCGGGGTGT
CGGCAATCATGCTGCTGTACGCCGCTGGCATGTCGATCTGGGCCGCTGGCGCTTTTGGCTGCTTGACGGCGATGGCCGGC
GCTGATGTCGCTATAGGTCTTTACGAACGCTGGGCGGCCAAGCGCATCGGCGTCTGTGAAGTGCCGCCGCGCGACCAGCC
TTAACCCTGAATATTTTTCCGTGCCGCCATGTCGGCGGCAGGGCTGCACGTGGACGAATGAAAAGGAGGTCATGTATGCC
CACATCGATCCAGCAGCCGTCGCAACTGTTTACAGCCATCGCGACGTCACTGCGCAACACCGCCGGCCTCAACCTCACCG
TCGGCAACCATGATGATTTCACTGCACCGGGCGATCAGGCCTGGGTGCTGATCGACTTCGACCGCAATGGACCCGGGGTG
CGCGCCGCTGACGGGCGAATTGCTCATGTCATGACGCTCTCTCTGCAAGTCATCCCGGCCCTTGCCGCCAGTGCATTTGC
AGCGTGCGATTTGATTGCCGTACTGAAAAACCTGATCACCGACAACCGCTGGGGATTGCCCGGCGATCAATGCGATCTGC
CCCTGAATATCGATGGCTTGCCATCGTTGCTTATCAGTGCTGATCAACAATACAAAGCCTGGACCCTGACCTTCGAGCAG
ACGCTCTACCTCGGCCCGACCTTGCTCGACGATCCGCTGGGCATGCCGAAATTCGCTCGCACCTGGGAAGTCAGCAACAT
CGACGACCCGGACCAGTACACCGCGCTGGAGGGCTGACCGATGTTCGATGCATTACTGCGCATGCAACTCGGCCCGATCA
TTGAGCGTCTGGCGGAAATGGAAGCGGAAATCGAAGACTTGCACCGCCGCGCCGAGAGTTTCTGTCGCATTGGTATCTGC
CAGTCAGTTGATGCGGCGAGCAATACCTGCCAAGTCAGCCATGGTGGATTGCTCACCCCAGCGATCAAGTTCTTCAATCC
TAGCGCCGGGGCGCAAAGCGAATCGCGCATCCCCACGGTGGGCGAGCAGTGCCTGCTGTTCAACTATGGCAGCGGTGAAA
GCGGTGCGCAGACTGTGGCGTTGTTCGGCTTGAACAGTGACCGTTTCCCCCCGGCCTCGACTGTGCCGACGCTGACCCGT
CGGGTACATCAGGACGGCAGCGAAAGCGGTTACGACGACGCCAGCCACGCCTTGCACTGGCTCAACGGACCCGCGCAATT
CAACGGGTCTCGCGAGTCGCTCGAACTGAGCATCGGCCCTGCACGTCTGGCCATGACGCCACAACTGATCACCCTGCAAC
TGGGCGCCGTCGGCCTGAGCATCGACGCCTCGGGCGTGCACTTCAGCGGCCCCTTGGTCGATCACCAGGGCCGCGTCATC
AGCCCCTGATTCAAGAGCCTCCCATGATCGGAATCGATAGAGACAGCGGGGCCACGGTCGACGACTGGCTGCAATTCGTG
CAGCGCGCGACCCGAGCCCTGACCACACCGCTGGGCACTCGGCAAAAACGGCCCTTGTACGGATCGCTGATCCCCTCGCT
GTTGGGACAGAACCTCGGTGACGACATTCTGCTTCTGGCACAGAGCCACGCCGCGCAAGCGTTCTATAACCCGCAAAACG
GTATCGATGATTTTCAGCCGCAAGTGATTGTTGCCAGTCGCCACGGTGACGGCCTGCTGCTGCGTTTTGCCGGCACCTGG
GAAAACCGCCAACAAACCTTCGAGGTGGTGACATGAGCATGCTGATCCCCGGCCAGAATCAACTGGCCGAACCCGCGCTG
ATCACGGTTGAAGCGTTCGAAGATTTACTCAACGAGTTCAAAGCCTTCGTCGTCGAATACGTGGGTGCTCGTTCGCCGAC
CAGCGCCGCGAAACTCAAGGTGAGCCTGGAAAACGAAAGCGAATTGCTCACCCTCGCGCTAGAAGCGTTCTGCGTGCGTC
TGCAAACCCATGAGCGTAAATACAATGCACGCATCAAGCAGATGCTGGCGTGGTGGGCGACCGGCAGCAATCTCGATGCG
CGGCTGGCGGACATGGGCCTTGAGCGGCAATTGCTCGATCCCGGCGACCCGGCGGCATTCCCGCCGGTGCCGGCGATTTA
TGAAAGTGATGACGACGCTCGGCTGCGTTATTACCTCGCGCCCCATGCACCGGCGGCGGGTTCGCGGATGCAGTATCGCC
GCGAGGTGTTCACCCTCGGCGAGCGGCCAACAGTTCAGGTCGAATCCACCGACGCCGGTGTAGTGAATGTGACCTACACC
TTCAATCCGGACGGCCACGCCGCGCAGGTCAAGGATGGCAACGGGCGGCGCACTGCGCCGGGCCAAGTGCAGGTCACCGT
GCTTTCTCGAGACGGCGATGGCACGCCTTCCGAAGCATTGCTCGAAGGCGTCCGCCAACACTTTGCCCGACCGGATGTGC
GCCCGGAAACCGACCTCGTTACCGTCCAGGCTGCCGAGATCCAGCGCTACAAAATCCGCGTCATTGCCAAGATCAATTCC
GGCCCTGATTCGGGCCTGACCAGGGTCGCCGCGCAAGCACAATTGCAGGCGTATGCCGACAGTTGCCATCGCCTCGAAGG
CCGGGTCGATCCGAGCTGGATCGACTACACGTTGCACAGCGCCGGCGCCGTGCAACTGCAGATTCTCGAACCGCTGGCGC
CGATTGTGACGACCGCGTTTCAGGCGCCGTATTGCACAGCGGTCGAAGTCGAGGTGCTGACGCTATGAGTGAAAAAACTC
AGCGCCCGACCTTACTGCCAGCCAACAGCTCGGTACTTGAGCGCGGACTGGATCTGGGCTTCGGCGCCTTGCTTGATCGC
ATCGCACCGCCGTTCCCGGAATTGATGAACCCCAGCGAAACGCCGGTGGCCTTCCTGCCTTATCTGGCTGCCGATCGTGG
CGTCGCCGAATGGAGCACTGATGCGCCGGTGGCGGAGAAGCGCCTCACCGTCGAACTGGCCTGGCCCACCGCGCGCCAGG
CCGGCACTCGCAAGGCGCTGGAAAACGCCGCCAAGGGTTTGCAATTAAGACCCGAGATCCGCGCCTGGTACGAACAGACA
CCGCCCGGCGTGCCGTACAGCTTTTCTGTGCGTGCCTTCAGCGAACAACCCTATAGCGAAGAAATCGATGCACGTCTCGA
CCGACGCCTGGCGGATGCCAAGAGCGAACGCGATGTGCTGACGGTCTCCGTTGGCTTGAGCGCTTTCGGCAGTCACGTCA
TCGGCGCCGCGACGTTCTGCGGTGAGCTGACCACGGTTTATCCAGTGTTCATCGAAGGCCTTGAAACCTCTGGCGAGGCG
TTCCTGGCCGCTGCGTTGTACACCGTCGAAACATCCACTATTTATCCTCAGGGGGCCTGAATGGCTGACTATTACACCCT
GCTCACCAACGCAGGGATTGCCTACGAAACGGCGTGTAAAGCCGCGGGCACGCCGATCAAGTTGACGCAGATATCCGTCG
GCGACGGCGGCGGCACGGTCTACAACCCGGCCGCGACCGCCACTGCGCTGAAACGCGAAGTCTGGCGCGGGCCGCTCAAT
GCGCTGTTCCAGGACGAGAAAAACCCGAGCTGGCTGCTCGCCGAAGTCACTATCCCGCCGGACGTCGGCGGCTGGTATGT
GCGAGAAGCCGGACTGTGGACCGACACCGGCATTCTCTACGCTATCGTCAAATACCCGGAGTCGTTCAAACCGGTGCTAG
CGACGTCGGGTTCAGGTAAAGAGTTTTATATCCGCTCGATTTTCGAGACCAGCAATGCCTCGCTGGTGACCTTGTTGATT
GATGACACGGTGGTCAAGGCTACTCGTGCGTGGGTCATGAGTTATCTGGCTGAAGAACTCGGCAAACTTGATGGCAAGCA
GTCGGTGCGCGTTGCGGCGACTGCCAATGTCGTGATGAACAGCGCGCAGCAGATTGATGGTGTGGCAGTGATCGCCGGCG
ATCGTGTGTTGCTGACGAGCCAGACGCTGGCCAAGGACAACGGCTTGTGGATCGTTGCCAATGGCGACTGGGTGCGGGCC
ACCGATGCCAACACCAGCGCCAAGGTCACCCCGGGTCTGACGGTCATGGTGGAGGAGGGCACGGCGAACGGTGATTCGCT
GTGGCATCTGAGCACCAATGCGCCGATCACCCTCGGCACCACCGCGCTGCAATTCAAGATGCTCGCCGGGCGAACCGGGA
TTGCTGCGGGGACTTACAAGAGTTTGACCGTTGATGAATACGGTCGGGCGACAGCAGGTGCGAATCCGCAAACGTTGGCT
GGGTTCGGCATCACCGACGCCCTCGGGATCAATAGCACAGCGGTTGCCGCTCGCAAGCTTGAATCGGCGCGCAGCATTGC
CATTTCCGGCGCGGCTAGCGGTAGCACTTCGTTTGACGGCTCGACAAACGCCAACATTTCACTAGCGCTGGCCGACTCGG
GCGTTTCTGCCGGTACTTACACAAAAATTGCCGTCAATGCCAAAGGGTTGGCTACCAGCGGCGGGAACCTGATCGCATCG
GATGTCCCCGCTCTGGACTGGAGCAAGATCACTTCAGGCAAACCCAATTCGTTGTCGGGATACGGAATCACCGACAGCTA
CACGCAGGCGCAGACCAACAGCGTAGTCAGCACCGCTTTTGCGAACTTTTCTGCGACGACTCTGAGGGTGCCCGCGCTCG
TCAATGGTTTTGCCGACGGCAATGCAACTCGATACTGGAAAGCCAACGGCAATGTCTACGTAAGCATCGACGCTACACGT
TGGGTCAGTAACGGTATCGATCCATTGGTCATGTTTACCCTTCCGCCTGGATTTCGGCCTATCACCAGAATGTGTGGAAC
GGGAGACTGGGCGACCAACAGTCCCCTCGCATTTGGGTGGCTGTCGTGGCGAGCGGAAGTCACAGGCGAGGTCGTTCTGG
ATTATGCGATGGGCTCCACTGCAGGCGCGGGTGGCTTCGCCTGTCAATTCAGTTTCTGCGTTCAAGCGGTTTAAGGAGGC
AATATGATTTTTGTGATCGATCAGGATGGCAAGTTTCTGTATGCCGCCGACGCTCCGGAGGGGGCGATGAACTGGACTCG
CGCGCAATTGCCTCAACCGTGCTGGAATCCCCGCTTCAAAGGGACGCGTATTCCCGATACCGGCGAATGGAATGGCGAAT
GGGAGCATGACGGCGAGCCCATGCCCACCCTCGCGGACTTGTGCGCAAGGATTGATGAGTACGCTGATCAAGCGCGGCAG
GCTGTTTCAGGCGATCCATTGCGCGCAGTTGAATACGAGCGAGCTGCTGCCGAGGCGCTAGCCTTCAAAAATAATGGCTA
TCCGGCCGACGCGGTGCCGCGCAGCGTTGCTGCCTGGGCAATCATGGGGCGCACGGCTCAGGACGCTGCCGATGACATCC
TGACCGAAGCCGCCCAATACGCAGAACGGCTTTACCTTATCCGAGAGCGGCGCCTGGAGGCGAAAGAGTCGATCAGGCAC
AAGCTTGCAGCGGGTGCAGCCGATGAGGCCAGGCAGATCGCTGACGAGGTGATCTCAAATATTCAGTCGGCCGTTGGCAG
CCCGCGTTTTTCGGCAGATCACCGAGTTGACCCCATCCAGGCTGTTACCTCGATTCAATGAGCGTCCCGAGTCAGGGCAA
CGTTTTCCCGACACCAGCTGTTCAACACCCGCCAAAGCCCCTCCCTCCCGAGGGGCTTTCCCGTTTATGGAGAAACGAAA
AATGGCAACCCGCCAAACCTACACCGTGCTCGTTCCATTCCCCACCGGCGGTGGGCACTGGTCGAGCGTTGGTCAAGAAC
TCGATCTGCTCGATGTCGAGGCCAGTGCCTTGCACTTTGCCGGTCGACTTGAGCCGAAAACCCCTATCACCCAGGCCAAA
AAGGCCGCTGCCAAGAAGGCTGACTGAACATGGCTGAGGTTCTGAACTTCGAGCACAACGGCATTACCGTCAATGCCACC
GAATCCCCCGAGGCCATGGGTGGCCTGGGTGACAACGTCATCGGGCTGGTCGGCACTGCGCCGAAAGCCGATCCGCTGAT
TCCGCGAAACGCGCCGTTTCGCATCAACAGCTTCACCACCCATGCGCTGCTCGATCCGACCGGGTCGGAAGAGGGCACGC
TGTATCACGCGGTTTACCAGATCCTCAAAGTGGTCAAGGTGCCGGTGTACGTAGTCATCGTCGAAGCAGGCGCGACGCCG
GCCGACACGGTCAACAATGTGATCGGCGGTGTCGAGCCGGCCACGGGCCGCAAGCTCGGTCTGGCGGCGCTGGGCAGTGT
CCCGGAAGACCTGACCATCATCGGCGCGCCGGGCTTCACCGGCAGCAAAGCGGTGGCCGGTGAGTTCGCCGCGTTCGGCA
AGCGCATCAAGGCCCGCGTGGTGCTGGACGGCAAGGATGTGTCGGTGGCCGATCAGGTGCTGTACAGCCAGGAACTCGGC
GGCGCCGAACTCGGTTTCGACCGTTGCCTGGTGGTGCACAACATGCCCGCCGTGTATTCGAAGGCTGCGAAGAAAAACGT
CTTCCTGTCGCCCTCCAGTCTGGCGATTGCCGCGCTGGCCAAGGTCAAGCAGTGGGAGAGCCCGGGCAACCAGGTGACCT
TCGCCGAAGACGTTTCGCGGGTCGTCGAGTACAACATCCTCGACACGTCCACCGAAGGCGATCTGCTCAACCGTTACGGC
GTCAGCTACTACGCCCGCACCGTGCTTGGCGGCTTCTCGCTGCTGGGCAACCGCTCGATCACCGGCAAGTTCATCAGCTA
CGTCGGCCTCGAAGATGCGATCAGCCGCAAGCTGGTCAAGGCCGGCCAGAAAGCCATGGCCAAGAACCTCACCAAATCCT
TCATGGATCAGGAGGTCAAGCGCATCAACGACTGGTTGCAGACCCTGGTCGCCGACGAAACCATTCCCGGCGGCAGCGTG
TATCTGCACCCGGAACTCAACAGCGTCGAGAAGTACAAGAACGGCACCTGGTACGTGGTCATCGACTACGGCCGCTACGC
GCCGAACGAACACATGGTGTATCAACTCAACGCCCGCGATGAAATCATCGAGCAGTTCCTGGAGGACGTTCTCTAATGTT
TACCAACCGCGTAAGACAGGCCATCGCGGCCACCCTGCAAGGCCTGCCGTTGTCGGCGACCGTTGAGGAATTCACCCCGC
CGAAAATCGAATTCGACATGGAAGAGATGCGCGGCGGGCGCTTCATCGTCGAAGAAATGGCCAAGGGCGGCAAAGCGCTC
GGCGCCAAGCTGACCCTGCAAGGCCTCGGTGCCGAAGTACTGCTGGCGCTGGGCGTGAAGCTCGGCGACGACATTCTGCT
GAACGTGCGTGAAGCCGGTCAGGATCAGGATGGCAACACCTGGTTCACCTACCACACCGTCGGCGGCCAGTTGAAATCCC
TTGAGGAAACCGCAGTGAAAATGGGCGAGAAGCCCAAGACCAATCTGGAACTGTCCTGCCGCACCTACAACCGCCTTGAA
AACGGCGTGCCGGTGATCGACATCGACGTGCGCACGCAAAAGTTCGTGCTCAACGGCGTCGACATCCTTGGTGATGCACG
GCGCGCGGTGTTGATGCCGTAAACCTCGGTTTACCGGCAAATCACAAAACCCTGTGGGAGCGAGTCTGCTCGCGAAAGCG
GTCATTCAGTTATATCAATTTCGAATGTGCCAAAGCCTTCGCGAGCAGGCTCGCTCCCACAGTGGATCTAAACGAATCAC
CAAGGAATTCATACATGCCGTGGATGCCACCCCAACACGAACTGCTGTCGCCGATCACCGGCGACGATGGCTCGCAGATC
GAATCGATCCAGCTCAAACCGCTGCTCTACGCCGCACAGAAAGAAGCGCTGGAACGCGCCGGCGATGACGAAGACGATCA
GTTCTTCGAGCTGGCGCTGCTCGCCACCGGCCTGTCGGTCAAGGAACTCGATCAGCTCAAACGCCCGGACTACGTGAGCA
TCGCCCAGTACGTCCATGAGATGTCGACCCGGCCGAGTTCGTACTTTCTCGACCAGATCGAGGACGCGGAGAAATTCGAC
GATCCCGATCAAGTGCAATTGCTGCAACCGCTCGCCGTCACCGGCCGCACCGTCGACTCGCTGAGCCTGGAAATGCCCGT
GCTGCGCGCCACCAAAGTGATGAAGAAACTGAAAACGGCCAAGGAACGCGCCGAATTCATCACCGCCCACTGCACCGGCC
TGATGATCCCCGATCTGGCCCAGCTCACCGTCCCGGACTGGACGCAATTGCAGGTGCGCATCGACGATTTTTTAAACCAG
CCGGCGGCCTACTTTCGGAACGTGACATCGAAGTAATCCTCGATATCGTCCCGCTCATTTACCCGGTAAGTGAGGCGGAG
ATTCTGGAATGGGACGCCGAAAAGGCGTTGCGCCGCTACGACATAGCGATCACTCGCCTTGGCGTGAAACAGGAGTAGAG
CGGCATGGCAGAGAGCAAATATGCGCTCACGTACGCCGGTGAGAGCGGCAATGCAACGGACGGATTTTCGTTGCCCGACA
ACCTCGGCAAACCGCTGCAGGATTTGAATGTGACGCTAGCGTTGGCAAGCGTGGATATTCGTTTGCTGACCCAGGAACAG
ATCAAGCTGCGGGAGCTACTGGTCAGTCAGCAGTTGTTGTTCAAGGTTGGCGCCGCCGCCCCCGCCACGAGCGAACCAAA
GTCAAAACTCAACGCCGGGATCGAGCAGCGTCCGCCGCCGAAGCTGATGCAGCCGGCGATGGCCAACGAGACTGCGCTGG
TTGAACTCAATCAGTTGCTCAAGATCAGCAACGACCAACTGCAAACGCATTCACAACGCACTCTGGAACTCGCCAGCGAG
AAACAGGTGGCGGCCAGTGGTGCCACCAACGCTGACCTGTTGCAAGTTCAAGTCGCCGCAGCACGATCCGGTATTGCCGA
TGGCGCCAGGGGTGAGCAACGGGCGAACGAGCTGAAGTGGTTCTCCCGTGATGCCGCGATCAACGCAGCGGCGTTCAGGA
TGGACGTCAAAACGGCTGGCGAGATGTTGGCGGCCTGGCGTTCATCGCTGAAGCTGGATCGCTATCAGAGCCAGGATCTG
GCCGATGCAACGAGCTATCTCGGCAACAGTGGCCTGGATGCCAAGGCCGCCGACATCGGTTCGGTCGTGCAACGTTCCGG
CGAGGCTGCAATTACTGCCGGTATGACTCCGGAACAAGCGGCCGCGTTTGCGGCGGCACTGCTCAACAGTGGCGCAGACA
AGGAGGGCGCCAGCGCCGCGTTGAAGGGTGTTACTTCGCTGCTGGCGAAGGGCGCAGATGCATCGACGGAGCAACGTACG
GCTCTGAGCCAGTTAGGGTTGAATCCCGAATCGTTGGCAGGAGAGATGCGCAAGGACGCTCCCGCTGCCATCAACTCGGT
GCTTGCTGCACTCAATAAACAACCGCTGCAAGAACGGGCAACACTGACGAAGACGCTGTTTGGCGAAAACAATGTCAGAG
TTCTTGAACTGCTGAAGAAACCAGAGGATGTAAAAAACGCATTCTCCCAAGTGGCCGACAAGCGCCAATACGCGACATCG
GAACTGGGCGCCGATTCGGGGGCAGCCGCGAAATCCGCCGAAGTATTTGGCAATACGTCGCAAGGGCGCTGGAATGCGCT
CGATGCGAGTCTGACCCGGATGACCACCGCATTCGGCACGGCATTGGCGCCGTTGGCCGATGGTGCCGCAGTGGTGCTCA
CCGCGCTGGCCAATGGCGTGAGTACTGCGGCGCAGGCTTTCCCGGCGCTTACTGCAGGATTGGTTCTGCTTGGTGCCGCT
GCTCTTCCTTTTGTTGGCGGGGCGCTGAAAACCGGCGTTGCGTCAGTCATCGACACCGTTTCCGCGAAGCTGTTACGTCT
GGCGACGACGCGATTGCCCCCCGATATTGCTGATGCCATCGTCGGTGACGATGTCTCTGATGGCGGGCGGAAAAACAAAC
GAGCGGGTCGTCGACCGGGTCGACGCACGCCGGCCAGAACATCGGCGCGCACGACAGTTCCACGCGCCAGTGGGAGCACT
CGTTTGGGTGGGCTCACGGCCAAGGTCGCGCCTCTGTTTGATGACATCAAAACGGGCTTCAAACTGTTCGCCGATGGCCT
GGGCAACAGCGAGATGGCATCGCGACTCAAAGGGCCCGTTGCCAAGCTTATGCCCTTGGTCGAAAGCGTTGGCGCCAAGG
TCATGCCCAAAATCGCCCAAGCGCTGCCAGCGGTAAAACTGGGAGCGCCGCTGGCCATCGCGCACGCGGCCTATACCGGA
CTGAAAGGTTGGCGCGAAGGCGATGACCAAGCGGTCAAAGGTGCCGCCGGCGAGCTGGCCGGCACTGCCATTGGCGCCAC
GATCGGTACCTTCATTGCGCCCGGTATTGGGACATTCCTCGGTGGGACTCTGGGCGGAATGCTCGGTTCTTATGTCGGTG
AACAATGGGGCAAGCCTGCCGAGGACAAACTCGCGCCTCCCGCTCAAGTGGCCAAGGACCTGAGCAACGCTCAGACGCAA
AACCAGCAGATCACCTATGCGCCGTCGATTCAGATCAGCGGCAGCGAAATCGCCAGCTCGGAAAAAGTCGGCGCGGTGAT
CTCTCAAGTGATGCAAAACCATTTCAGTACTCAGTTCATGTCGACAATGAGTACCAACCCCCTCGCCACCCGCCGCGACG
CGGCCCTGACCGATGGAGTCGCCTGATGAAACAACAAATGGCACTGGGCAATTTCATCTTCGGCCTGTCGCGCAACTTTG
CGTACCACCAGTTGCTGCGCAAGTCTGACGGCGGCTGGACCGAGATACAGATCCTCACCAGCAAACCCAAGTCCAGCCAG
ACCGGACAGAAACCGGAAACCCTGACCATTACCGGCAAGTCGATGTACGCCATAGCTATGGATCGGCTCGATGAATTGCG
AGCTTTGCAGGCGCTGCGTATCCCGCTGCCGTTGATCGACGGGATTGGTCGAAACTGGGGCCTGTGGCGGATCAGCAGCG
TTCAGGAAACCCAGACCCAGATCATCGATGACGGCACGGCGATGGTGGTCGATTGGGTCATCGAACTGGCGGAGTTCAAC
AATGCGTAAAGCACGAAGCGTGGCCGGTGATTCGGTGAATCTGCTGCTCTACCGCGAAACCGGTCGCAGTGATGACGCTG
CCGAAGAAGCGCTGTGGAAGCTCAACCCGACCCTGGCCGAACACGGGCCGATTCTGCCTGCTGGTGTCTGGGTCGTGCTG
CCGGAACTGGATGTGAAACCCGCCGTGATCAAGGCGGCGACGGCCTGGGATTAAGGAGGTTGCATGGCACTGGGATTCAC
GCCGGCAGTAAATATCTACGGGGCCAACGCGGCCCTGCTCAATCAGCGCCTGATCAGTTGGGAGCACATCGACGCCGCCG
GTTTCGAGTCCGATCAACTGACGTTGACTATCGATCTGGAGGGGCTTGAGGGGTTGCCGAATCTGGGCGGCAAGATTGGC
CTGCAAGTCGGTTATCGAGAAACCGCAATGGTCGATAAAGGCCTGTTCAAAGTGACGCGTCTGACGCCGACACTGTTTCC
GTTTCGCCTCACCCTGGTGGCCACTGCGGCGCCATTCAGCAAGGATGATGAAACCGGCTTCAAGCAGCGCCGCACCGCCA
GTCATGGGCCAACGACGTTGGGTGGATTATTTCGCAAGCTGGTGGAGCTGCACGGATTTTCGCCACGGGTCGCGCCGGAG
ATTTCGTTGATACGCATCGAGCACATCGACCAGTCCAACGAGACCGACATGGGGTTTGTCACGCGTCTGGCGAAAAAATA
CAACGTCGTCGCCAAGCCTTACGGCGATGTTTATGTGCTGGCGCGGCCCGGGCAGACCAAGTCGTTGTCGGGGCAGATTC
TGCCGGACGTGACGCTGTCGGTTACCCACAACAATCGCCCCGGCGATCACGCATTCATCAGCGCCACGCTGGAAGAATCG
GCCCGCGAGCAGGCCAAGGGCTGCAAGACCTGTTTCTGGGATGCGGCGGCCGGGGTGTTGCGTTGGGTCGAGACGGGCGT
AGCGCCGTTCAAGACGCTGCGCCAGAAGCAGCCCAGCGAAGCGGATGCCATCGCAGTTGGCGAGGGCGAAGTACGCAAGA
TGTTGCGCCAGAAGTACAAAGTGAAAATCACCTGCCCGGGCGATCCGCGCCTGGCGGCCGAAGGTCTGCTGTTGCTCGAT
GAGAGCTGGCCGGACTTCATGCGCGGACGCTGGTCGATCGACAAGGTCACCGCCAGCGGCAGTCGCGAGAACAGCTATCG
CTGCCTGATTGATGCGTCGTGCCTGGATCCCAAGGCGGAACAGTAATCCTGAACCAAGTGCATATTCCTGTGGGAGCGAG
CCTGCTCGCGAAGATAAGTCAGCTTCAGCATCGATGTGACTGATCGACCGCATTCGCGAGCAGGCTCGCTCCCACAGGGA
CTGCGGCGTTCACTGTAATTTCTCTTACTTCGGAACACCCCCATGAAGATCACCCCGATCCTCACGCAACTGCGTGGGCA
ATGCCCTGGGCTTGCCAATCATATTTCGGTGGGTGTCGATCTGGCGTTGCTGCAAGGCAACCCCGATCTACCGACACCCT
CGGCTCACGTACTGCCGCTGGCCGATCTGGCCAGTCCTGGCAGCGCACAAAACCTCACCACCCAACCAATCCGCGAGCGC
TTTGAAATCGTCCTCGTACTTGACGCTACCGACGCTACAAAAGCGCTGGATCGGTTGCACGACCTGCGCGCTGAACTGTG
GCGCGCGCTGGTGGGATTCAAGCCCGATGCCGACTACAGCGCCATCGTCTACGACGGCGGCGAGATGGTCTCGATCAACA
GCAGCCGCGCCTTCTATCGGCTGCGTTTTTATGCCGAGTTCCAGCTCGGCCGCAATCTGCCAAGTCAGCCTGCGGAGAGT
TGGCACGAGCGCGAACTGGACGCTTTGTCGTCCTTTACCGGGATGACGGTGCGGGTCGATGCGATCGATCCGGCTGACCC
CAACCTGCAACGCCCGGGTCCGGATGGCCGGGTGGAAATGACTTTCTCTGGAGACGTAACCCCATGAGCAACCGCATCAC
CGTAGTGCCGGCCGCTGGCCGTGTCGTACCTGACCCGGAGGCGGGCGACCTGTTGCCGGCTGCCGGCCGTGACGTGCTGG
ACAGCGCCTGGTGGCGCCGGCGTCTGGCCGACGGCGATATCACACTCAAAACCGCAAAAGCGGCTAAACCACAGGGAGCC
AAATAATGGCGATCGGATTCAGCAACATCCCGGCGGACATTCGTGTGCCGCTGTTCTATGCCGAAATGGACAACTCGGCC
GCCAACAGCGCGACTTCGGCCATGCGCCGTTTGATCGTCGCCCAGGTCAACGACAATATTGCCCCGACTGAAGTCGGCAA
GCTGGTGCTGGTTTCCAGCGTGGCGCTGGCGAAAAGCATCGGCGGCCAAGGCTCGATGCTCGCCTCGATGTACGAGACCT
TCCGCAAGGCCGACCCGATCGGCGAGATCTGGTGCCTGCCGCTGCACAACACTGAAGGCGCTATCGCCAAAGGCGTGTTG
ACCCTGACCGGCACCGCAACTCAGGCGGGCATGCTCAACCTGTACGTCGGCGGCGTGCGTGTGCAGGCAACCGTGGTCAA
CGGCGCCACCGCCGCGCAAGCGGCCACCGCACTGGCGCAGAAAATCAACGCCACTGCAGACCTGCCGGTCAGCGCTGCCG
CTGCTGAAGGTGTGGTCACCCTGAACGCCAAATGGACCGGCGACAGCGGTAACGACATCAGCCTGCAATTCAATCGCCTG
GGCAAGAGCAACGGCGAAGAAACTCCGGCCGGTCTGACCAGCGCAATCAGCGCCATGACCGGCGGCGCCGGTGTGCCGGA
TCAGATCGCCGCCGTCGCGGCTCTAGGCGATGAGCCGTTCGAATTCATCGCGCTGCCGTGGTCCGATCTGGCCACCCTCA
ACACCTGGCAAGCGGTCATGGATGACAGCACCGGTCGCTGGTCGTGGGCCAAGCAACTGTTCGGTCACGTCTACAGCGCC
AAACGCGGCACGGTCGGTACGCTGGTCGCCGCAGGCCAGGCGCGCAACGATCAGCACATGACCATTCAGGCGCTGGAGCC
GGGCGTACCGCAACCGTTCTGGGTGCAGGCCGCCGCGCTGGCTGCGCGCACGGCGGTGTTCATCTCCGCCGACGCCAGCC
GTCCGACGCAAAGCGGCAGCCTGCCGGGCGTTGACCCGGCGCCGGCCAGCGAGCGCTTCACCCTGACCGAGCGTCAGTCG
CTGCTCAACTACGGCATCGCCACTGCTTACTACGAAGGCGGTTACGTGCGCATCCAGCGCTCGATCACCACCTACCAGAA
GAACGCCTACGGCCAGGCCGACAACTCCTATCTGGACAGCGAAACCATGCACCAGTCGGCGTTCATCGTGCGTCGTCTGC
AAAGCGTGATCACCAGCAAATACGGCCGCCACAAACTGGCCTCCGACGGCACCCGTTTCGGCGCCGGCCAGCCTATCGTC
ACGCCAGCGACCATTCGCGGCGAGCTGATCGCGCAGTACGCCAAGCTCGAACTCGAAGGCCATGTGGAGAACGCCGAGCT
GTTCGCCGAGCACCTGATCGTCGAGCGCGACGTGCTGGACCCGAGCCGCGTGAACGTGCTGTTCCCGCCGGATTACATCA
ACGGCCTGCGCGTGTTCGCACTGCTCAACCAGTTCCGTCTGCAGTACGACGACGCGGCCTGATCCGCGCAGTCGGCGCTA
AGCATTCAGCCCACCTCGCGTGGGCTTTTTATTTGAAGGGAGAAACACCATGGGTCAACTGATTGCAGGCACCTGCTACG
TCAAGGTCGACGGCGCACAACTGACCATCAATGGCGGCTGCGAAGCCCCGCTGATGGCCGTCAAACGTGAAACCGTCGTG
CCCGGTTTCTACAAGGAAACCGACATCGCACCGTCGTTCAAAGTGACCGCGCTGCACACCGCCGACTTCCCGCTGAAGAA
GCTGATCGAAGGCACCGATATCACCGTCACCTGCGAATTCAGCAACGGCAAAGTCTACGTGCTGGCCGGCGCCTATCTGG
TCGAGGAGCCAGTCTCCAAGGGCGACGACGCCACCATCGAACTGAAATTCGAAGGCATCAAGGGGACCTGGCAATGAGCA
GCGCCGTGAAGCTTCAAGTAGCAATCGAAGCCCACGGCGAGCCTCTGACCGAACTCGTTCTGCGTCGTCCGACGGTGCAG
GAAGTGCGAGCGATCAAGGCGCTGCCGTACAAGATCGACAAGAGCGAAGAAGTCAGCCTCGACATGGACGTGGCGGCCAA
ATACATCGCCGTGTGCGCCGGCATCCCGCCGTCGTCGGTCAACCAGCTCGATCTGGCTGACCTCAATGCGCTGAGCTGGG
CCGTCGCGAGTTTTTTCATGAGTGCGGCGTCGGCGCCATCACCGACCTGATCGCCGTCGCCTATGACCTGGCCTGGTTCT
GGAAGGTTGACCCCGAACAGATGATGGCCAGGCCACTGGATGTGCTCCGCGAATCGCTGGAGCACGCGCAACGGATCAAT
GCGATGCAGCAGGTGCAGTGATGGCAGACGAAGAGAAGAAAACCCCGAAACCGGTGCTGATCACCGGCATCGATGAACTC
TCGCCCAAACTGGGCGCCCTGCGCATGAAGGTTGAGAGTTTTAAAAACAATCTCGAGCAGACCGGCCTCGGCAAACTGGA
CATCAGTGGTCTGTTCAACGGCGGCAGCGTGATCACGCCGTTTGTAGACGGCATCAAATCGGCCGCAGCGTTCCAGGGAA
AACTGAGCGAAGTCAGCGACACGGCGAAAACCGTCGATCTGCCCGCCGCGCCGACTGCTGCCACGCAGAACATGAACGTG
TTAAGTGCGTCGATGCAGAAGGTTTCGGCGGCGGTGGACGCTGCGCTGGTGCCGGCGGTGGGGGCTTTGGTGGTCGGACT
GGAGCCGATGCTGACGCAGGTCGGCAGCCTGCTCGCCGACAACCCGAAACTGGTCGAAGGCCTGGCGGCGGGGGCGATTG
CCTTCTCCGCTATGCAAACCGCGGTCACCGGTATGACGCAGGTGATGGACGTCATGAGCATGGTGCTCAAGACCAACCCG
ATCATGCTGATCGCCATGGGCATTGCCGTGGCTGCCGGTTTGATCGTGGCCAACTGGACGCCGATCAGCGCGTTCTTCAC
AGGGATGTGGGAAGGCGTGAAAAACGCCGGGGCGAGTGCGATGGCGACGTTGCGCTCGGTACTCGACTGGCGACCGCTGG
CGGCACTGGCTGCGCTGTGGGAACCGGTCACGGAATTTTTCTCGGCTATCTGGGACAAGGTCATGGCCGTGACGGCGCCA
GTGATCGACTTCTTCAAGTCGGTTTTCGCGTGGTCGCCTGCGGGGATGATCATCGAAAACTGGGGGCCGCTGACCGGTTT
GTTCTCGGCGATCTGGGAATTGCTCGAGGCCTTGAGTGTGCCGGTGATGGCGTTTCTCAGAAACCTGTTCGATTTCTCGC
CGATGCAGATGATTACCGATGCGTGGGGTGGTGTCGTGACGTTCTTCGAACCGATGTTCACCACGCTGCAATCGGCCGTA
CAAAGCACCCGGGATATCCTGCGCACGCTGTTCGATTTTTTCCCGATGGAAATGCTCACCAGCGCCTGGGGTGGAGTTGT
CGGGTTCTTCGAACCGATCTGGATGGCGCTGCAAACGTCTGTGCAGCGAGTCAGAGGCTTTTTCACCAGCCTGTTCGAGT
GGTCACCGCTGGAGCAGATTGCCCAGTATTGGCAGCCGATCGGTGAGGTCTTTTCGGCGCTCTGGGGCGTTGTGTTGGCG
CTGTCCGCGCCGGTCGTCGACTTTCTGCACAGTCTGTTCGAATGGAAACCGCTAGATCAGATCATCGAGAGTTGGGGGCC
GGTCACTGAGTGGTTCGGCGAGTTGTGGCAAAAGCTGCAAACCGTCATTGCGCCGATCAAGGAGTTGTTCGACGGTGGCT
TCGCCGGACTGATCGCCAAAGTCACCGGCAAAGTTGAAACTCTCACTGAAGCACAACGCCAGACCAATGCCGAAGGCAAA
GGCGAACTGGCACCGGCGTTCTTCGCTGCCAGTCCGGCGCCTGCTGGCAACGGCACACTGCAAAGCGGTTCGTTGCCACA
AACCTCCAGCGCGCTGATCCAGCAGAGCGCCGCCAACAACCGCACGCAGCTCCAAGGCGGGCTGACCGTGCGCTTCGAAA
ATGCACCGGCAGGCCTGCGTACCGAACAACCGCAAACCAATCAACCGGGCCTGGCCGTGTCTTCACGCATCGGCTATCGC
TCGCTGTCGATGGGAGGTTCCCAATGAACTGGCGTGACCGTTTATTGCCGGCATCCTTTCGCGGTGTCGGTTTCTGGATC
GACCAGGCGAAAACCCCGGTCGGGCGCAAAGGGCAGTTGCATGAATACCCGCAACGCGACCTGCCGTTTTTCGAGGACCT
CGGCCAACAGGCCAAGACCCACGATCTGACCGCGTTCATCATCGGCCCTGATTGTCTGGAGCAGCGCGACAAGTTGCTCA
AGGCGCTGGAGCAGGGCCGTGGTGAGCTGGTGCATCCGTGGCTCGGACGCCTGCAAGTCAAGGTCGGCGAGTGCGACATG
ACCCACACTCGCCAGGACGGTGGGTTGGTGACGTTCGCCTTGAAGTTCTATCCCGACCAACCCCTGCCGTTTCCGACAGC
CACGGTCAGCACGCAGAAAGTGCTGCTGGCCAAGGCCGACGGACTGCTGGGTTCGGCGGTGGCGCGTTTCGAACAGGCGA
TGACTTTGATCAAGGCTGCGCGGATCGGCATCACCAACCTGCGCAACAGCCTCACCGGCGTCTATGACGTGATCAAGGAG
CAACTGAAACCTTTGATCGAGCAGTACCGGCAGATCACTGAGCTGGTCAACGCCGTAAAGGAACTGCCCAAGGAAGTGGC
GGCGGAATTCAAGGGTTTGCTCGGTGATATCAAGGAGCTGAAAGCGTTCGCCAAGGAAGGCTACCGTGGCGTGATTGCTG
ACGTGTCGCAGCAACTCGAAGCGATTCGCAAAGCCGATGCGCCGAAGATCACCACGGGCAAGGACACCAATGCCGCCGCG
CAGGCGATGGCGGATCTGGTGCAGGACACGCTGCTGGTCAAAGTGGCGCAGTGGGTGGCGTCGATGCCGGTGGCGACCAC
GCCGGTGAAGCTGGCGTCGACACCGTCGGTGGCTCAACAGTCGACGTCGCCGGTGAGTCGTCAGGAAGTCCCCGTCAGCG
ATGACATGCAAGCGCTGCGCACGGCGGTGACTGCAGCGATCGACCCGATGCTGGCGAAAGCCGGACCTGCGCACTTCCAG
GCCATCAACGATGTAAAGGAAGCGCTCGTGGCTCATCTCAAAGCGGTGGCGTCCTCCGGCGTGCGTCAAGTCAGCAAATC
GTTTCAGGAAAGCTTTCCGGCAGTGGTCGTGGCCTACAAACAGTTTGGCGACGCCACGCGGGTCGAAGAAGTGACTCAGC
GTAATGCGATTACCCATCCCGGTTTCTCGCCCAACGATGTGAAAGTCTCGCGGGAGTGACGCCATGAACGAGATGGACAA
TCACGTCACGCTGACGGTCAACAATATGGAATACGGCGGCTGGAAAAGCGTCGAAATCACCGCTGATCTGGAGCGTCAGT
TCCGCACTTTCAAACTCGACATCACCTGGCAATGGCCAGGGCAGGCCGTAGACCAAAGGATCAAACCCGGCGACCCCTGC
GAGGTAAAAATCGGCAAGGACCTGGTGCTCACCGGTTACGTGTTCAAAGCACCGATCCGCTATGACGGGCGGCAGATCAG
CCTGACCATCGAAGGCAGTTCCAAGACCCAGGATCTGGTCGATTGCGCCGCTCGCAACCTGCCCAGCCAATGGCAGCAAC
AACCCTTGCTGACTATCGTCCGCGATCTGGCGAGCGAATATGGGCTATCAGTTGTCAACGAAATCAGCGAAACCACACGC
CTGACCAAACACACCATCGTGCCGGGTGAAACGGCATTCCAGTCGATCGACCGATTGCTCTCGCTGCTGCGGGTGTTTTC
CACCGACAACGAGCTGGGCCAGTTGGTGCTGGCCAAACCCGGCAGCGGCGGGCGCGCCAGCGATGCGCTGGAGCTGGGCA
AGAACATCTTGTCGGCCAGTGCGCCAATGGATTTCAGCCAGGTGTTCTCCGAGTACCGGGTGATCGGCCAGCAAAAAGGC
TCGGACGCAAAAAGCGGCGCGGCGGTCAGCGAAGTCGAGTCGACCGCGGCCGATCTGAGTTTCAAACGGCGGCGCACCAC
GGTGATCAATGAAGGCACGCAACTGACCTTTGAGTTGGCGCAGCAGCGTGCCCAATGGGAAAGCGCGACCCGCATGGGCC
GCGCGCAGACCACCACCTATCAGGTGCAGGGCTGGCGGCAGAGCAATGGCGATTTGTGGCGCCATAACACGCTGGTCAAG
GTCAAGGACCCGGTGCTGGATTTCGATGGCGACATGCTGATTTCCAAGGTCACTTATTCGTTGTCGGCGCAGGGTTCGGT
GACCACCTTGCAAGTGGCGCCGCCGCATACCTTTGATCCTGATCCGACGCCCCCGAAAAAAACCTGAGCCTGACCCCGAA
CCCTGTGGGAGCGAGCCTGCTCGCGAAAGCGTCGCCAGCCTCAACATCACAGCGCCTGACCCGCCGCGTTCGCGAGCAGG
CTCGCTCCCACACTGATCCCATTCGGGCGACTCTTTTCAAGGACACCCCATGAGCCTACTGACACGCCTGCTGGCGCGCG
GCACTGTCGTGCTCGCCAATTCGGCTTCGAAACTGCAATCGCTGCAAATGCGCCTCACCGCCGGTGAAATCAACGACGAC
CTCGAACACTTCGAACCCTACGGTTTCACCAGCCATCCGCTGGCGGGAGCCGAAGGGGTCGTCACCTTCATCGGCGGCGA
CCGTTCCCACGCCATCGCCCTGGTCATCGCCGACCGTCGCTATCGCCTGCAAGCGCTCGCTGCCGGTGAAGTGGCGATCT
ACACCGACGAGGGCGACAAAATTCATTTCAAGCGCGGGCGGATCATCGACATCGAAACCGCCACGCTGAACATCCGCGCC
AGCAGCGCGGTGAACTTCGACACGCCGGTGATAAACCAGACCGGCAAGATCGTTTCCACCGGTGATCAACTGGCTGGCGG
CATCAGCCAGATCAAACACGTGCATGTTGGCGTGCAGGCCGGCAACGGTCAGACCGGCGCGCCGGCAGGAGGCCAGTGAT
GTTCATCAGCCAGAACCTCCACGCCGCGCTGACCCGCGCCGTGCTCATCAGTCTGTTCACCTGGCGTCGCGCCGCTGATG
ACGACGCCCTCGATGACGAAGAGCGCTTCGGCTGGTGGGGCGACAGTTTCCCCACGGTTGCCGACGATCGCATCGGCTCG
CGGCTGTGGCTGCTGCGCCGGGTCAAGCTGACGCGGCAGACGCAAATGGACGCCGAATTTTATGCCCGCGAAGCCCTGCA
ATGGCTGCTCGACGACGGCCACTGCAGCGCCATCGACATCATCAGCGAACGCCTCGACGCCCAGCGCCTGAAACTGCGCA
CGGTCCTGACCCTGGCCGACGGTGAGCGTCTGGACATCAACCCCGATAACAGTTGGCAGGTGATCTATGCCGTTTGAAAC
CCCTTCGCTGCCGGTGCTGATCAAGCGCACCCAAAGCGACCTGGCCGGCGATTCGCTGCGCCAGTCCGATGCGCAAGTGC
TCGCCCGCACCCTCGGCGGCGCCGCTTATGGTCTGTACGGTTATCTCGACTGGATTGCCGAGCAGATCCTGCCCGACAAG
GCTGACGAGTCAACCCTGGAACGCATCGCCGCGTTGCGCCTGAATCAGCCGCGCAAAGCTGCGCAAGTGGCTACCGGCAG
CGTCAGTTTCAGCGCCAGCGCCGGCGCTGTGCTGGATGTCGACACCTTGCTGCAGACCGATGATGGACGCACCTACAAAG
TCACGGCAGCGCGCATCGTCGCCAGCGGCGCTAACAGCACCACGATCGCTGCGCTCGATGCCGGTAGCGCGGGTAATGCC
GACGCCGGTCTGACGTTGAATCCGGTGCAACCGATTGCTGGTGTGATCGGTAATAGCTTCATCGTTCAGCCACCTGGCCT
CACAGGCGGCGTCGGCACCGAAAGCCTTGAATCGCTGCGCGCCAGAGTCATTCGCTCTTATCGATTGATTCCTCACGGCG
GCTCGGCGCAAGACTACGAAACCTGGGCGCTGGAGTGCCCCGGTATTACCCGTGCATGGTGTCGTGGCAACTTCCTCGGC
CCTGGCACCGTCGGCGTGTTCGTCATGCGTGACGATGATCCGCAACCGATTCCCAACGAAGAGCAGTTGGCGGAAGTCGA
AGCCTACATCGAACCGCTGCGACCGGTGACCGCGGACGTGAGGGTGATGGCGCCGGTACAAGTGCTGGTCAAGTACAAGT
TGCGCGTTACTCCGAACACCAGTGCAGTGCGCGCGGCGGTTGAAACCCAGTTGCGAGATCTGCACAACCGCGAGGCGGGG
CTGGGCGATACGTTGTTGCTCAGCCACATCACCGAAGCCATCAGCAGCGCCACCGGTGAGAGCGATCACAGTCTCATCAG
CCCCTCGGCCAACGTTAGCGCCCAAAGCAATCAATTGCTGACATTCGGGGGGTGCGAATGGCTGTCCTGAGAAGTGCCAG
ACAATACCGGCAGCAGTTGCGCAGCCTGCTGCCCAGCGGTCCGGCCTGGGACCCGGAACGAGTGCCGGAACTCGAGCAGG
TTCTTGAAGGCGTCGCTCAGGAACTGGCTCGCCTCGATGCCCGAGCAGCGGATCTGCTCAACGAGATGGATCCGGCTGGC
GTCAGCGAACTTGTACCCGACTGGGAGGCAGTGATGAACCTGCCCGACCCTTGTCTTGGTGCCACTCCGCTCTATGACGA
TCGCCGCCTGGCTGTCCGTCGGCGGTTGCTGGCGGTGGGCAACCAGTCCGCCGCGTATTTCATTGAGGTCGCACGCACCC
AAGGCTATCCAGAGGCTACGGTGACCGAATTACGGGTGCCGCGAATGGGGCGTTCGCGGTTCGGCGGCGCGCATTTCGGC
ACCTGGAAAGGGCAATTCATGTGGATCCTCAACACCGGCGGCCGCTTGGCTATCGGGCGGCGTTTCGGCGCCAGTTATTG
GGGCGAACGTTTCGGCATGTACCCAGGCTCGGCCCTGGAATGCCTCATTCACCGCAGTGCACCGGCGCATACCCGGGTTT
ACATCAATTATGACTAAGGACTGAATAAATGGATTATCCAAAAAGCGTACCCAGCGTCGGGCTGGTCGATGGCAAGTTTG
TTGATGAGAACCCGGTGGCAGGCACGCCGGGGTCGTTGATTCCGGCATCATGGGGCAATGCGGTAACCGAAGAAATACTC
GGTGTGATCAAGGGCGGTGCGCTCAAGCCCGATGAAGCCGATGTCGGACAATTGCTGACAGCCGTGCGCAAGATCAATCA
GGCCGGGCTCATCGATTTCGCGCTCGATACCGGTACGGCCAATGCTTATGCAGCCAACTATTTGCCGGCACCTGCGACAC
TGGTAGACGGCATGGTGTTGCGCTTCAAGGCTTTGAATACCAATACCGGCGCCAGTACATTTTCCGTAGCCGGTTCGGTC
GCCAAACCGCTGGTTGGTCTTGACCATACTCCGCTTCGCTCCGGTGAAATCGTTGCGACGGGAGATGTCTGGGTGCAATG
GAACAGCTCGCTGGGCAGCGGCGCCTGGATTCTGATCGCCAGTACCGGCGTGGCCAGACAGTTGGGGGCCGACGTGGGCG
ATGTGAAAGCCGTCGCTACCGTAGACGCACCCAGTGGCTGGCTCAAGTGCAACGGACAGCCTGTGTTGCGTACCCAATAT
GCCAATCTTTTCGCAGCAATCGGCACCCGGTTCGGTGCAGGTGACGGTGCAAATACCTTCAACGTGCCGGATTTGCGTGG
TGAATTTGTCCGGGGTCTGGACGAGGGCCGTGGTGTCGATCCGGGGCGAGTTCTGGGTAGCAAGCAGGCCGGGCAAAATG
CTTCCCACGTTCACGATGTGTCAGCCGCTGCTGCAGGTAACCATGCTCACACGGCGCGCACAGATGCTGCCGGAGTACAC
GCGCATGGCGGCGCTGTTACCGGCGGAGGCGCATTCAACATCGACACGGTCATGGGCGGGCAGGGGACAATCAACGGCGG
CAATACCGCAGGTTCCATCATGGGATCGAGCTCGGCGCCTTTCATCAATCGCAACTTTACAACCAACGCCCCCGCTCACA
CCCACGGCATCGTGGCGGACGGCAACCATGCGCACAACGTCGGTGTGGATGCCGCCGGGCAACACACGCATACGATCTCG
ATGGCGGCCGCGGGCGGCAACGAGGCTCGGCCGATGAACACCGCGCTGTTGTACGTCATCAAGTTTTGACAACCGCTCTC
CGGAACCCTCATCAGGTGGGCCGAGCGTTGCGATAGAACCCTGAAAACTCCAGAAAGAAATGGCTGGCAAGCATCAGCCG
CCAGCCGTGATTCAATCGGGACAACATCCAGGGAGGATCAAGCATCATGCAATTAACTGAAAAACACCTTATCGACATCA
TGCCCAACGCCCGCTCCCAAGCGGGCGTTTTTGTTTCTGCACTCAACGCTGCGATGGCCAGGCAGCGCATCGATACGCCC
AAGCGCATCGCGGCGTTTCTGGCACAGGTCGGTCACGAGTCGGGCCAATTGCGTTACGTGCGCGAACTGGGCAACAACCA
GTACCTGAGCAAATACGACACCGGCACGCTGGCGCTGCGTCTGGGCAATACTCCGGAAGCCGACGGCGACGGGCAAAAGT
ATCGCGGGCGTGGACTGATTCAGATCACCGGCCGGGCAAATTATCGTCAGTGCAGCCTCGGCTTGTTTGGCGATGAGCGT
CTTTTGTCGTTGCCCGAATTGCTCGAGCAACCGCAATGGGCGGCCGAATCGGCGGCGTGGTTCTGGGGGCAGAAGGGCCT
GAATGAACTGGCCGACGCGGACCAGTTCAACACCATCACCCGGCGGATCAACGGCGGGTTGAATGGCTTGCAGGATCGCC
TGGAAATTTGGACACGGGCGAGGGCGGTGCTATGTCCGGCTCCTGGCGGGTGATTGGCCTGTTGTTGCTGGTGGCGGGGG
CTTTCGCCGCGGCGTGGCAGTTTCAGGACTGGCGTTACGGGCGGCAATTGGCCGACCAAGCGCGGTTAAACGCCGAGACG
CAAAATCAACTCACTCAGACCGCCGCCACCGCGCAACAGGCCGAGCAGGACAAACGCCTGGCGCTGGAGCAACGGCTCGC
GGCCAGTGAACAAACCCATTACCGAGCGCTGAGCGATGCCCAACGTGATCAGGATCGCCTGCGCGATCGCCTTGCTACTG
CCGATGTGCGGTTGTCGGTCCTTCTCGACGCCGGCGACGTTGCCCACGGCTGTGCGGTGCCAGCCACCGCCGGCACCGGC
GGCGTGGATTCTGCAGCCGTACGCGCCCGACTTGACCCGGCGCATGCTCAACGAATTATCGCCATCACTGACACCGGCGA
TCGTGGATTGATTGCGTTGCAGGCCTGTCAGGCCTATGTCAGAGCGCTGGCGCCCGAACATCTTGAATGATTCTGTGTAT
TGAAAGCATGGCCGGCTCGTGTACGGTGAAGGCATTCCACACGATCCGGAGCTCGCCGTGAAAGAGACCACCCAACTGGC
CGCAGAACTGGGCCGACGTCTGCAAGTGCTCAATGCCCATGTCACCACCGCCGAGTCCTGTACCGGTGGCGGTATCGCCG
AAGCGATTACGCGGATTCCGGGCAGTTCGGCCTGGTTTGAAGCGGGGTACGTGACGTATTCCAATCGGCAGAAGACCCGG
CAGCTGGATGTGCCGGGCGATTTGTTCGAGACGGTAGGGGCGGTCAGTCGCGAAGTGGTCGAGGCCATGGTGCGCGGCGC
GCAGCAGCACAGCCTGGCGCATTTTGCCGTGGCGGTCAGCGGTGTCGCCGGCCCCGACGGCGGCACGCCGAACAAACCGG
TGGGCACGGTGTGGCTGGCCTGGGGTGTTGGCGATGAGGTTTACAGTGAGGTTCAGCACTTCCCCGGCAACCGTGATGAA
GTCCGCCGACAAACGGTGAAGGCCGCGCTAGAGGGGCTTGTGCGACTAGCGGCACGAGAAATCGAAAATCAGGGGTAGGC
GATCTTCGAACGCTGTGGAATAATACTGGCTACTTATACAGGTGTTGGCCGTCAGGCCTTATTGATTACGTGAGGACTTT
AATGGACGACAACAAGAAGAAAGCCTTGGCTGCGGCCCTGGGTCAGATCGAACGTCAATTCGGCAAGGGTGCCGTAATGC
GTATGGGCGATCAGGACCGTCAGGCGATCCCGGCCATCTCTACTGGCTCTCTGGGTCTGGATATCGCACTCGGCATCGGC
GGTCTGCCAAAAGGCCGTATTGTTGAAATCTACGGTCCTGAATCCTCCGGTAAAACCACACTGACCTTGTCCGTGATCGC
CCAGGCGCAGAAAGCCGGCGCGACCTGCGCATTCGTCGACGCCGAACACGCACTCGATCCAGAGTACGCCGGCAAGCTGG
GCGTCAACGTCGATGATCTGCTGGTTTCCCAGCCGGACACCGGCGAACAGGCCCTGGAAATCACCGACATGCTGGTGCGC
TCCAACGCCGTTGACGTGATCATCGTCGACTCCGTGGCGGCACTGGTACCGAAGGCTGAAATCGAAGGTGAAATGGGCGA
CATGCACGTCGGCCTGCAAGCACGTCTGATGTCTCAGGCGCTGCGTAAAATCACCGGTAACATCAAGAACGCCAACTGCC
TGGTCATCTTCATCAACCAGATCCGTATGAAGATCGGTGTGATGTTCGGTAGCCCGGAAACCACCACCGGTGGTAACGCG
CTGAAGTTCTACGCTTCGGTTCGTCTCGACATCCGCCGTACTGGCGCGGTGAAGGAAGGCGACGAAGTGGTCGGCAGCGA
AACTCGCGTCAAGGTTGTGAAGAACAAGGTGGCTTCGCCGTTCCGTCAGGCCGAGTTCCAGATTCTTTACGGCAAAGGCA
TCTACCTCAACGGCGAGATGATCGACCTGGGTGTGCTGCACGGTTTCGTCGAGAAGTCCGGCGCCTGGTACGCCTACGAA
GGCACCAAGATCGGTCAGGGCAAGGCCAACTCGGCCAAGTTCCTGGCGGACAACCCGGAAATTGCCGCGAAGCTCGAGAA
GCAGCTGCGTGACAAGCTGCTGTCGCCAGCTGTGATCGCGGACTCCAAGGCCTCGGCGGTCAAAGAGACCGAAGACGACC
TGGCCGACGCTGACCTCTGATACCAGCGATGACCACCGCCGTACTGGATACCCTCGTCGCGGTGCGGCGAACCGCCATGG
ACCTGCTCGCACGTCGCGAGCATGGTCGAGTCGAGTTGACGCGTAAGCTGCGTCAGCGCGGCGCCGAGGCGGAGCTGATC
GAAACAGCCCTCGATCGTTTGACGGAAGAGGGGCTGCTTTCCGAAGCCCGTTACCTTGAAAGTTTTGTCTCCTACCGCGC
CCGTTCCGGCTATGGCCCTCTGCGAATTCGTGAGGAACTCAGCCAGCGGGGTTTGCAACGTACCGATATTGAAGTCGCCC
TGCGCGAAAGCGGTATCAATTGGCAGGCGCAGCTTCAGGATACGTGGCAACGCAAGTTCTCCGGGCATTTACCGATTGAT
GCGAAAGAACGGGCCAAGCAAGGCCGGTTTCTGGCGTATCGGGGGTTCTCGATGGAGATGATCAACCGCTTGTTCAGCGG
TCGAGAGATGGACGATTAGACCGATTCAACAAAAAAGGCCCGCTATTTTTTAGAAAATAGCGGGCCTTTTTTGCCTTCAA
ATTACGTTGAAAGGCTCGCGTGAGCGTTGTGCAGTGGGCGGTTTCGAATCGGCCCAGTTTTCCGGCAGATTGATAAAGTC
CACCAACTCTCTCAGACGACCATGGGTGCGGCCGTTGAAGGCAAACGCCAGCCGCGTCAGGTGGCTGAACTGTGCATCGT
CGTGTTCTTCGCCGCTGTAGGCATGTTGGTGGAACTGGTCGCTCAGGCACAGATCAGCAAACTCCTCCTGCATCTGCGTC
AGTGCCTGGTCGCTGAGCTTGTGGTTCATGCGAATCACAAATTGCCGCTTGAGCCAGCGGCTGGAGTGGAAGTTGCTATA
GAACTGATTGATCTCGTTCACCGCTTCTTCAATGTTGTAAACCAAGCGCATCAACTTCATATCGGTCGGCAGGATATAGC
GGTTTTCTTCCAGCTGATTGCGGATGAAGTCCAGCGCGCCTTGCCAGAAGGTACCGCCCGGAACATCCAGCAACACCACC
GGCACCAATGGGCTTTTGCCGGTCTGAATCAGTGTCAGCACTTCCAGCGCTTCATCAAGGGTGCCAAACCCGCCCGGGCA
CAGTACCAGCGCGTCTGCCTCTTTGACGAAGAACAGTTTTCGGGTGAAGAAAAAGTGGAATGGCAACAGATTGTCGGTGC
CGTCGACGGTGGGGTTGGCATGTTGTTCGAAGGGCAGGGTGATGTTGAACCCCAAGCTGTGATCTCGACCGGCTCCTTCG
TGGGCGGCGGCCATGATGCCGCCGCCGGCGCCAGTGATGACCATCATCTCTGCACGCGTCAGCGCTGCGCCGAGTTCGCG
GGCCATCGCGTATAGCGGATGTTCCACTGGCGTACGTGCCGAGCCGAACACGGTGACTTTGCGCCGGCCCTTGAATTGTT
CGAGCACGCGGAACGCCTGCTCCAGTTCACGCAGGGCTTGCAGGGTGATCTTGGCGTTCCAGCGGTTGTGATCTTCCTGA
GCCATGCGCAGCACGGTGAGGATCATGTCGCGGTAGATGGGGATGTTCGGGCTGTTGGTGGAAACACGGTTGAGTTGGGC
TTCGACCTGGCTGATGAGGTCGCCGCTTTCCTGAAAATGACGGCTCAAGAGGTCATTCGGTTGATAAGGCAT
>Pkoreensis_57B-090624_3
TCAAAGAACCGATCGAGGCCATTTCGCATCTACGACGCGGCCGACAACCGTCCAGGTGTTATCGACTTCAACTGTTGGGA
AAGCAGGGTTGAGGGGTTTCAAGTAAGCCTTCCCGGAGTCGCGAACCAACTGCTTAAATGTCGCTTCGTTGGTGTCTATG
AGTTTGGCCACTACGTATTGGCCGCTCTCGACATCGCTTCCGGGCGCAACAAGGATGATCATTCCTTCGCTGAAGCTCAT
GCCGTTGGTCGATGTCATTGACGGGCCGCGCACCTTCAGCCAAAAACCATTTGGCCCCGCCCAAGCATCTGAAGGGTGGA
TCGCCTCGAAGTCGCCAACGTTGAACAGATCCATTGCTTCGCACGCAACTCCAGCCTGCACCCAGCTGATCTCCGGATAT
TCGTAATAACGGCTCGGCCCTGTTGCCGGCTCTACGTTTGCATCAAAGGAATCAGGCTCGCTCTTCGCCCCGCCATCCCA
TAGCCATTTACTTGCCACGCGCAGCGCTTTAGCGATCTTTTCAATATTTTCCCGCTTTGGGGATTTCGATTCACCGGAAA
TTATCCTGTGAACGGTTGGCTGCGTGACGCCTGCTCGACGCGCCAGCTCGCCCTCGCTCCAGCCTTTAGCCGCCATTTCG
GCAGCGATCCTATCTCCGATGTGCATTTTCCACCAATAGACAAACGTATTGCGCAAGTGTATTGCCTCCGTTTATACGAC
TGCGTATCATGCGGGCAATACGCTGCCGAATTGGAGGCACATATGACTATTCAAGAAATGCTCACAGAGCTTTTCAGCTT
GGGTTTTTCGCAGAAGGCGATCGCTGATCGTATTTCCACCACGCAGCCGACCATTCACCGCGCGAGCAAGGGCGCAGATG
TCCGCTACGAAACTGGAAAGGCCATTGAAAGCCTCTACGAAGACGCCCTAAAGAAATCCGCTGCCTAACCACTTCCAACC
ACACAAGGAACCACAGATGTCGTACTTCGAACCTGACCACCTCCACGACAAGCCGACCAAGGTTCGCCTGGACGAGGCGG
CTGACGACCTGCTGACAGCGATGGCCCGCTTTCAGCGGACCCAGAAAGCTGTGCTCGCTCGCGAAATCCTTGAGCGCGGC
CTGAACCAAATGATGGAAGAGCTTAACGCGAAAACAGACGTGGCCTGAAGTAGCCGAGGAGGCCCTGTGCCTGAAAGAAA
GCCGCTGGAAATCCAGCTCGACTGGCAGGGACTCGCTGATCTGGAGCTATTGGCCAGACGCAACGGGGTAACACCAGAAG
AGATGGCCGCAACAATCATGAATCGGGCGCTGGATCGAATGACCCGGCCACCAAAGAGCCGGAGCAACGTCGCTTCCATA
GGACGGAAGGGCTGATAAGCCCCTCAGGGACTCATGAGGAACTGCCAATGAAACAACCATCCACCAAATCGCAGGCACAA
AAAAACCGACGGATCAGGTCGGTTCTTTTAACAGCGCTTGCAACAACGTTCTGGAGCGAATAATGCCCACTACCCAATCA
ATCGTCAATACCCCCGCCGGTGTCGCGACACGTTTTTCGAATTTTGAAAACGTGTCGCGCACTGAAATCGTCAGCCTTGC
AGATGGCGAGGCAGTTACTACCACTCTCGCCATCGCGGCGGGGTGCGAAGTGGATCATGCCAGCGTTATCAAACTGGTCA
GAACCTACCAAGCGGACATGGAAGAGTTTGGAAGGGTCGGATTTGAAATCCAGACCTTCCAAACGGCTGGCGGCCAGCAA
GCAAGGGAGATTGCAACACTCAATGAGCAGCAATCGACATTACTCCTTACCTACATGCGCAACAGCGTCATCGTCCGCGA
CTTCAAAAAGCGACTGGTGAAAGAGTTCTGGCGTATGGCTCACGCAAAGCCTGCTTTCGACATCGCAAGTCTCAACGACC
CTAAAGTCCTGCTGGCCTTGCTGACAGACAACGTGCGCAAGGTTGTCACCCTGGAAGCAGACAACACCGAGCTTTCCCAC
GAAAACCTGATGCTCGAGCAGAAGGTCGCCGCCGACGCGCCGAAGACAGCTTTCTTCGACGCAGTGACGGTCACCCACGA
AACCTACTCGGTGGCCGAGGCCGCAAAACTGATCGGCACCGGCCAGAACCGCCTGATGGCATTCCTGCGCCAGCGCCGCT
GGGTAACTCTTCGTAAGAACGAGCCGATGCAAGGCCCCATTGAATCCGGCTACCTGACGGCGAAGCTCAGCACCTTTGAG
CACCCTGAGAACGGCAAGACGACCGTCTCTACGCCTCGCGTTACCGGAAAGGGACTGACCAAACTCCAGGCCCTTTGGGC
GCGCCGTGATGCTGATTTGCTCGGGGGTGGGGCATGAGCAAGTCGACGACAAAAGCCACCCTCATCGACGACGCCTACAT
GGAGCAATTTACCAACGACCAGTTGGCCTTCATGGCTTGGGATAAAAGCGACTTTGCCATGAGTGTGTATCTGGATTCCG
AGGAATCCAAGTACCCAGACTGCACCAATGACGCTCGATTTGAGCTGATGACTGCGGTCCTGGCTTCCAAGGTGCTGATT
CGCCGGCTTACTGGCATCGACCCACAGTCGATACGAGACATGGCCGTCAGCAAGCTCCTGAGCGGTGATTGCCTTCCGGA
ATGGGAGACTTTGCAATGAGCGTTCAATCCATGAGCTGGGCGCTCGAGCAGAACGACATTGTCGACGCTACCGCGCGCCA
TGTCCTGCTGTGCCTCGCCAATTATGCCGACAAGAATGGAAAGGGCGCCTTTCCTTCTGCCAATAGCTTGAGTTCTGACA
CCGGACTCTCGCTGCGCACCGTCCGCTACAAGCTGGACTACCTGCTGGAGATTGGGGCGATCCGCCTGGGCAACCAGATA
ATTGCCGCTGCCTATATCGACCGTCACGACCGCCGACCTGTCGTCTATGACCTCTGCATTGAACGGGGTGCATCTCCTGC
ACCCGGTTCTGGACGGGGTGCAAATGAAGACACAACGGGGTGCAGCTCACAACGCAACGGGGTGCAAATGACGACCGAAC
GGGGTGCACCAGCTGCACCCAATCCATCAATTAACCATCAATTAACCATCAATGAACCGAAAGGGCCTGTCGCTGGCGCT
CCGGGGAAGGCGAAAAAATTCGATCCGATGACTGCCAAGCCCGAGAACGTGTCCGAAAACGCGTGGGCCGACTGGTGCCA
GCACCGCAAGGAAATTCGCAAGCCGCTGACCGCCAAGAGCTGCGAGCAACAGGCCAAGGCGTTGCTGGGCCACGCCGCGC
CGGATCAGGTGCTTGCCACTTCGATCTCCAACGGCTGGACCGGCATCTTCCCGGACAAGGTCGCCAGCAACGTGCACCCG
TTCCCGCAATCCCGCCACACTGGCTTCGCCGAACGCGATTACACCTCCGGCCTGAAGATGCGGGAGGACGGCAGCTATGC
GCTCTGAACCAGTCCAAGCAGCACCAGAACTGCCGCCGGGCACTCGCATCCAGCCAGCCGAGTGCGAAACCCACGGTTCC
TACGAGCAGAAGGTCTATGCCGTGCTGGGCCGAGAGCTGAAGAGCAACTGCCCCGAATGCAGCCGTATCTCCCGCGAGAA
GTCCGAAGCCGCTGAGCAGGCCAACAAGGCGATGGAGCTGCGCATGTCCCTCGCTCGCAAGCTGGGCGATGCGCTGATCC
CGAAACGCTTTACCACTCGCACCCTGGGTAATTACCAGGCCGAGAACGACGGCCAGCGCAAAGCCCTCCGGTTCTGCCAG
CACTACGTGCAGATCTTTGACGAGATCTTGAAGACCGGTCGCTGCATGGTGCTGATCGGCAAGCCCGGTACCGGGAAAAC
GCACCTCGGCGCCGGCATGGCCAACGAGCTGCTGCACAACACGTCTCGCACTGCCGTGTACCGCACTGTTGGCGCAATCC
TTCAGGCGATCCGCTCCACGTACGACAAGCACAGCGAACGCAGCGAAGCCGAGATTCTTTCGAGCCTGATCGATCCCGAT
CTGCTGGTGCTGGACGAGGTCGGCGTGAGCAAGGAGCAGCCGAGCGACTTCGAGCTGACGACTCTGTTCGCAATCATCAA
TGGCCGGTACGAGCAGGAGCGCCCCACGGTGGTGATCTCCAACCTCGAAGCCAGCCAGTTGCCGGCAGCCATGGGTGACC
GCTGCGTCGATCGCCTGCGCGAGGGCGGAATGATCGTGGTGCCGTTCGACTGGGAATCTCAGCGCGGCAAGGAAGGGTTT
TGACATGACCATCGACAAACAAAAACTCCAGAAGCTGCTGTGGGCCGAGGCCGCGTCCTACCGTGCCGACTGCGCAGACT
GGAAGCGCAACACCGAGGCGCTGCAGGAATTCCTCGGGGAGAAGACCGTTGAGGAGGTGGCGCTGGAGCTGCTGGCTGAA
AACGAGCGGCTGAAGACATTGCGGAGCACAACCGAGCGTGACCTTGCGCAAGAGCTTGAGGTTTGGAAACACGGGCCGTC
CTGCTGGAATTGCGGAGATACAGGTGACGTGCATGACATGGTCGGCGAATGGCGTGGCCAGTGCGATTGCAATGCAGCCA
AGTTGATTGATGTTTCCAGCGAGCGCGACCAGTTCAAGGCCGAGAACGAGGCGCTGCGCAAAGCGATCGCCGACATCGAC
GGCGCGCTGGAGCGTGAATACTGGAGTGAGTACGCCGGACTTGAAGAGACTCGCGCCATTCTCGACGCCACCCTGAGCAA
GGAGGTGCAGCCATGAATCCGCTGATCGTTCGGCAGATGCAACCTTGCCCGGTGAGCTGCGTTTCAACGTGCCTCGCGAT
GCTTGCCGGTCGACCTGCTGCTGAGGTCATTGATGAGTTGCACAAGTCATACCGCGAGGGCGAGTTGACCATGCGCGAGA
TGCTCGAATACCTCGGGATCAAATACACGGCGTTCTTCAGTGTCGACAACCCGCCCCTAGCGGACGAGGGCGTTTATCTC
TGCACGGCGCCGTCACTCAATATCGAAGCTGGCAATCACCAGATCCTGATCGAGGTGACCGATGAGGGTTACTTCGTGAT
TGACCCGGTTCAAGGCCGCGAGGATCGCAAGTATTACGTGCCGCGCGGCCAGGGCAACGGTGATCCGCTCGCAATCGATC
TCGGAGGGTTCGTCGTCGATGCGTTCGTCTCACGTTCCCACCTGGTGGAGAAATACACGAACGCTATGGCGACGGAGGTT
GCGGAATGAACGAGTTCGCAATCCGTAGCCAGCGCGACATTAGCCGCCTCATGGGTGTACTGCACGCAACCGACTTCACC
AAACCCAAGATCGTAGTCATCAAGGACGAGAAGCGACCGGATGTCTGCAATCGGAAGATGTGGGCAATGCTCAAGGACGT
ATCCGAGCAGGTGATCTGGCACGGCAAGAAGCTGACCAGTGAAGACTGGAAGTGCCTTTTCAGTGCCTCGCTGGAGAAGC
AGCGCGCGGAGCCAGGCCTCGACGGTGGGTTCGTGGTCATGGCCGTATCGACCCGCAAGCAGTCGCAGAAGTGGTTCAGC
GATCTGTTTGAGCTTATGCACGCTTTCGGCGCCGAGCATGACGTGAAGTGGAGCGCAACAGACCACTGGGAAGGCCGCTA
TGACCAATAACTTTAAGCCCGGCGATCTGGCATTAATCATCAACTCGCAGGCGCCGAAAAATATCGGAAAAACAGTTCGA
CTCGTTGAGTACATTGCGCCGAACAGCGGTTCCTTCATGCACGAGGGGGTGTGCTTCAAGCCTCGCGAAGTGCCCACTTG
GATCGTGGAAAGCTTGGACGGATCGAAGTCTCTTTTTGGCGGGTATATCCAGTTTGAAATCATGGTCAGGTCTGGACCGT
GCCGACAGCAATGGCTGATGCCCCTGCGCGGCGACTTCACCCCCGAGCAGCAGAAAGCCAAGGAGGCCGAACCATGCGCG
TAGCCATCAAGGAGAAGAAGGCGCCGAAGCCGAAGAAGTGCAAGAACCCAGCGTGCGGCATCAGCTTCCCGCCGCAACGT
TTGGGTCAGGCGGTGTGCAGTCCGAAATGCGCGCTGGCCATGGCGCCGGCGAACACCGAGAAAGCCCGCAAGGCGATCAA
CCAGCGCGACCGCCGCGAGATCCAGGTACGCAAGGAAAAGCTGAAGAGCAGGGCGGATCACCTGCGCGAAGCCCAAGCAG
TGGTGAACGAATACGTCCGCCTGCGTGACGCGCACCTGCCATGCATCAGCTGCGACTCGATGCCGAACGACAACGACCTG
ATGACCGGCAGCCGCTGGGACGCTGGCCACTACCGATCTGTCGGCGCCTGTCCGGAGCTGCGCTTCGAACCGCTGAACAT
CCACCGCCAGTGCGTGAAGTGCAATCGCAATCTGTCCGGTAACGCGGTCGAGTACCGCATCCGGTTGGTGCAGCGCATCG
GCGCCGAAACCGTTGCTTGGCTCGAAGGGCCTCATGAGCCCCGCAAGTACACCGTCGAAGAAATCAAAACCATCAAGGCC
GAATACCGAGCCAAGACCCGAGAACTGAAGAGGGCTGCAGCATGAACTACCACAACGTGATTTCCGCAGTAGTCCGGGCC
TTGGCAGCCGAGACGATCAACAGTTCCGGCGGATGCAACGTCGAGCCCCGGGTGCAGGCCAGCAAGCTCAAGGGCGAGAT
ATCCGGGAAGGATGCCGCGCTGTTGGCTGACTGCATCGTGCACAAGCTCCTGCACGCCCAGCTTTCCCCTAGGCACTGGA
ACGCCCTCGTCGCCAAGTACAGCACCCACCGTGGCCGCAAGATCGATTCCATCGGCCGGCTGGTCGCCGTGGTGAAGACA
CCGGCACCGCAGCGCTTCACTCAGCAGGCAGTTCTCGTTTGGGCTGTACCGCAGCAGGTGAAGGGCATTCAGCGGGCGGT
AACCCAGATCAAGGCGCCGAAGCACCGGGAGAACAAGGAGCAGGGGCAGTGGGATTGGCGCAACGCGGCAGCAGACGCTG
ACGTTGCCCGGGCCAACAAGCATGCGCGCGCCGTAGCAGAGGACAAGCCCGGCGAGATGATCGTCCTGGCCGACTCGAAC
TACGACATGACGAACTGGGATTCCCAAGGACTTACAGAGCGCACTTACCAGCGCTGGAACAAGGCCATCAAGGACGGGCT
GGAGTCGCTTGTGAACGAGGCTCTGGTCGAGGCACAGCACATGCTTGAAGCAGTCGGAGTGCTGGAAGGCGAGGCGGCAT
AAAATAGTCCCTCAAAAGGGCTTGCAATGTCATGTCGCCATGTCGCATTATTCACCCATCCTGTCATTCCTGCGTGTGTA
GGACTGACGAACGAAACCCGGCCACTGTGCCGGGTTTTTTATTGCCTCGAATTTACCTGTAGCCAGGGCAGCCTTCGGGA
AGGCCTGGACGTCGATAGCCGGATAGTGCGACGCACGGATCAACGCCGGCAGCCCGCGCACTCTGACCTCACAATGCTTT
CAGGGTGGCGCGAGACAGGAGCAGCGAGATCGATGCAAAGGGGCGTCGACGCTGGGAGAGTCTTAGGCCGACAGCTCGGA
AAGACGAGCGCACCTATTCAGGGCCTCTGCATTCGCAGGGGCTTTTTTATACCCGACAGAAACAAAAAAGCCCCGACAGA
TTCGGGGCTTTTCGTTCTAGCGCGGGAAAAAGAGAGGGCGACCCCAGAGGGTGCGGTAACACCCAAGGGAGACGCCAGAT
CGCAGAACCAGCCTGCAAGCCAGCCAAGGCCCTCACTGCTCGCGCGAGCGGGACGGAGCCTAGCAGAAAACCAAACGGAC
TTGCAGATGCTTAAAGATTGCAGATGTGGAAAGTGCAACAGACTTCTCGCCCGCGTGGGTGAGTTTACTGAGCTCCAGAT
CAAATGCTCCCGATGCGGGACGTTGAATCATGAGAAGGCCACGAGCCTCGAGCGATCGCCTTTGAGCGACATGAAAGCGG
AATCCTCCGCGAACATTCATTCGACTCAATAGGTACTCATATGGCTATTCCAGCACGCATTCCGTTCGCACAGAACGGTA
CCTCTACCTTGCTGCCGAAACATGAGATGACTTGGAATCAGTATTTGGATTCGCCCAACAAGCGCTTCCGATTGATTCTC
CAGGCTGACTCGAACCTGGTCCTCTACGATGGTCAGACTGCAGTTTGGTCTGCGCAAGACGGACAGCCCTACATCACGTA
CGGTAACAAGGTCTACGAAAATACCCCGACCTCCTTCTATATTCTGTACTACGCAATCTTGAAAGATCGCGAGCACGTTC
GCACTTGGTCGACCTTCAATAGTACTCCGCCGAATCGCGATGAAACTGCTGCTTCCGAGCGCACGTATCTGCGCGTGCAA
AATGACGGCAATATCGTCATTACAGACTCCATCTCGATCTGGAGCAGTAATCCGGCGATTCCTCAGTCACCTGGCGCCGA
AGACTCGATCATCATTGCTCCTGGCACTACTCTGGAGCGCGACAAAAAGTATGTGTCCGGTGGCACGACTTTCATCTTCC
AAACCGATGGGAATCTAGTGATCTCTAATGGTCCGCTGGGTGTGTTGTGGGCCAGTTGGACTCAGAACAAGGGTGCCGAA
AGGGCGGTTATGCAAACCGATGGCAACCTGGTTATTTACGGAGCAAATTACTCAGTGCTTTGGCACAGTGGTACTGGCGG
TAATCCAGGGGCAATTCTGCGCGTTCAAGCGAATGGTAACTTGTCCATCGTGCAAGAAAAGCCGGTCTGGGCACGCTTCG
GCTACACCCCTACGCTGGTACCGAAAAATGTGTTCTACCCAGATCACACGACTGGGCCACTGCCGACCTTCAAGGATTTC
ATCTGGACGTTCTGATGTTGGCACGACGCCGGAACTAAAGGGCGTCGAGAGATCCTTCATTTGCTAAACCGCGCGGGTTC
GCCCGCGCATCTATTCGAGGCTTCTGCAATCGCGGGAGCTTTTTCATTTTCGGCTCCCCACACCCATAGCCCCGAGCTGG
GAGTGCAGCGGACGCCGGATTTATCAATCTCCCCAAGGGGGAGGCAACCCGGATGCCAAACATGCCTGACAAGCCAGACA
CATGGGCCAAGCTCTGGCTGGCGTTGAGCAATCCGCTAATGGCGGGCGTCATCATGGCCATCACCGTTTGCTTGCTTCGC
GTCATCTACGACGGAAAAGAAACCAGCGTGCGCCGAATCATTTTCGAGGCGCTGATTTGCGGATCGCTGAGTCTGGTCGC
GTCCAGCGTTATTGAGTGGATGGCCTGGCCTTCAAGCCTATCGATCGCTGCCGGTGGCACGATCGGCTTCCTCGGCGTGA
CAGCCATACGCGAGCTGGTGACCCGATTCCTCGGTCGCAAGGCGGATGCCGCATGAAGACCTTCGCTGCAGCAATCATCA
TCGCCCTGGTCGGCCTGCTCCTCATTGGGATCCAGCAGTCGCGCGTCGTCGCCCTTCGCGGGGAGGTGGCATTCGAGGCC
AGCGAGAAGAAGAAGGCGGTCGACGCCAACCTCGAAAGCCAGGCCACCATCACCACGTTGCGCCTCGAAGCCCAGCGCAA
CGCCGACTACCAGAAAGACCTGAACAAACGGTTACAGGCCAGTCAGGCCAAAGCCAGAAAGGCGGAGAAGAACTTTGAAG
AACTCAAACGCAACAGCAAGCCTGTTCGTGATTGGGCTGCTCAGCCTCTGCCTGACGGCCTGCGCGGTAAAGCCGCCAAT
GGTAACAAAGACCCAGGCAGTAAGAGTCGAGCCCCCTGAGCTGGTGCCCTGTGAGCGGGTAGCGGATGAAGACCTCGCCG
ACAACGGCCAGCTGTGGGAACTGAAGAACCAAGCCATCAACCTGCTCGACACCTGTGCAGATCAGGTGGACGCGCAGATC
AAACGCAGTCAGAGCAAGTAGGTCGCGACACGTTTCGCGAGAGTGCAAATTGTGTCGCGACACTATCGGTTGGCGGTGTC
AGACCCCGGCCCGACGCATGCCTTCGGCGACATTTTTCAGATGATTGATCAGTAGCTCTACCTGTTCCGATGTAGTTGCG
ATCGAGTAGTCGCCATGGTTGGCGCGTAGCACGTCGTGATGGTCAACCCACAACAGCGAATTCGATATGTAGGCCGTGTA
CTCCCGAGCGTCCATTGACTGCATGGTTGGGATGTCCACGACGTCGACGCCAATGTCGATAGTGATTGTATGTTTCATGC
CAGCTCCTTGCGTTAGTTGAGCGCCATTCATAACCGTCGAACATCGACCATTTCAAGTACTGCCCAAGCGAGGCACCAAA
GTCTCAAGGAATCCCTATGGCGCTGACAGCAAAACAGCAGCGCTTCGTCGACGAGTACCTGATAGACCTGAACGCCACGC
AAGCCGCTATCCGCGCGGGGTACAGCGAAAGAACAGCAAGATCCATCAGCAATGAGAACCTGACAAAACCTGACATCCAG
TCAGCAATTGAAAAGGGGATGAAAGCGAGGTCCAGTCGGGTAGAGATCACTCAGGACATGGTCTTGAAAGAACTCGCGAA
GATCGGCTTCAGCGACATCCGTAAGGTCGTGCGCTGGGGTGAGACGCAGTTACGCATGGTCGACGGTGAGGACGACGCGC
CAGAGGACATGGTCCCGTACCACGGGCTGGCGCTGATCGACTCAACCGAGATTGACGACAATACCGCCGGCGCCATTGCC
GAGGTATCCCAGAGCAGAGATGGCCTAAAGGTCAAGCTGCACGACAAAAAGGGCGCACTGGTCGATATCGGCCGTCACCT
CGGAATGTTCTCGCCGCCTGGCCATGCCGACCTCGACACCGAGCTCAAGCGCATCGATGTGGAGAACAGGCGCCTGCTCA
ACGAGAAGCTGCGCCGCGAATTGGAAGACCCAAATAAGGGCCTGCCCGAGCCCAAACAAGTAGTCATCGGGGTAGAAGAT
GCAAGCGACCCTGAAGCTGAATAAGCCGCAGTTCGAGTTCATCAGTCACCCGAAGAAGTTTTCCGCGTTCGTCGGCGGCT
ACCGTAGCGGCAAGACGTTCGTGGGATGTGTCCGGATGTGCATCAACGCACTGGAGCATCCAGGCATTCCTCAGGGCTAC
TTCGCTCCGACCTATCCGCAGATCGCGGACATCTTCTACGACACCATGCCGGTGGTGGCCGAGGCTTTCGGTCTGTTCGC
CGACATCGTGCCGAGCAAGAAGCGCGTGTACCTGCGCGACAACCGAGGCCGGTGCCTGTCGACGATCGTCTGCAAGAGCA
TGGAGCACCCGCACCGCATCGTCGGCTTCAACATCGCTCATGCACTGGTTGACGAGATCGACTGCATGGCGATCAAGAAG
GCTGACAGCGCGTGGAAGAAGATCATCGCGCGGATGTCCACGGTGTGGCCGACCCGAGCCATGAACACCATCGACGTCAC
CACGACGCCGGAGGGCTTCAACTGGGTCTATCGCAAGTTCGTCAAGGAGCTTGCCGCCAACCCGAGTCAGCGCCCGCTGT
ACGGCATCGTGCACGCCTCTACGCGGCAGAACGCGAAGAACCTGCCGAAGGACTACATCAAGTCGCTGCGTGAGTCGTAC
CCGGCCAACCTGGTGGACGCATACATCGACGGCCTGTTCGTCAACCTGACGTCGGGCAGCGTGTACCCGAACTTCTGCCG
CAAGCAGAACCACACAGACGCGACGATCCGCCCGGGCGAGCAGTTGCACATCGGCATGGACTTCAACATCAACCGGATGG
CCGCGACGGTGCATGTCATTCGTGACGGCCTTCCGCTGTTGCTGGAAGAGGCCACGCACCTGTTCGACACGCCCGCGATG
ATCGTTGAGCTCAAGCGGCGGTACCCGGGCCACAGCATCACGGTTTACCCGGACGCCAGCGGCAAGAACCGCAAAAGCGT
CAGCGGCAGCGAGTCGGATCACAGTCTGCTCCGCGCCGCCGGCTTCATGGTCATGGTCAACCCGTCGAACCCAGCGGTTC
GCGATCGGGTACTGGCCGTGAACGCCATGATGCTCAACATCGATCAAAAACGCCGCTACCTGGTGAACACCGACAACTGT
CCGGTGAGTACGCAGGTGCTTGAGCAGCAGGCCTACGACGAAAAAGGCGAACCCAACAAGGACGGCACTGAAGACCCGGT
CGACGCACTCGGCTACTTCATTGTCCAGCGCTTCCCGATTGCGGGCAGCTACACACTCGCGAACGTGAGCGACCAATGAG
CGCATTCACTTATCTGAAAGACAGCCTGCAGAACCTGGTCGCAGGACTGGGCACCGCGCGCGACAAGGCATCGCACTCGC
ACTATGCACTCCCGGTGATGGACGACCAGCAACTGCTGAACGCATTCCGTGGATCGTGGACGGCGCAGAAGGGCGTGAGC
ATCCCGGCCGTTGATGCGTGCCGCAACTGGCGCAACTGGCAGGCCGACAAGGCTCAGATCGAACTGATCGAAGCCGAAGA
GGATCGCCTGAACGTCAAGGGCAAAATTCTGGAGGCCCTATTGAAGGCCCGGCTGTTCGGTGGTGCTGCGGTGTTCATTG
GCACCGGTGAGCGTGACACAGCCTCAGAGCTAAAGCCGGATCGGATCGGGAAGGGTGGCATCAAGTACCTGACGGTGATG
ACTCGCCGCCAACTCAGCGCTACGGAGATCGAGCAGGACCCGCAAAGCCCGCGCTTCGGCAAGCCTAAGGCGTACCGCTT
GCCCGGGTCGACGGTGGAGATTCACCCGTCGCGTCTTGTCATCTTCGTCGGCGTGCCGCATCCAGACTCTGAGCTTGCCG
TAGGCACTGGCTTCGGCTGGGGCGACTCGGTGCTGCTGTCGGCAATGCCAGCGGTGCGTCACTACGACGAGACTGTCGCC
AACGTGGTCAGCTTGGTCTACGAGGCCAAGATCGACGTCATCAACATTCCCAATCTGATGTCGAGCATGCAGGACAAGAA
CTACGAGCGCTTGCTGCTGGAGCGCTTGCGGCTTGCCGCTACGGCCAAGGGCATCAACGGAACGCTGATCCTCGACGGGC
AAGAGACGCACAGTTCCAAGTCGGCCAGCTTCGGCAACCTGCCTGAAGTGATCGCCAAGACCGAGCAGGGCGTCGCCGGC
GCGTTCGATATCCCCGGCACCCGCATGTTCGGTCAGTCCTCGACGGGGCTGGGCGCGAACGGTGAAGAGAACACTCGCAA
CTACTACGACAACGTTGCCTCACGCCAGAAGCTGGAGATCAAGCCAGCGATGAGTGTGCTGGATGAAGGCTTGATCCGCT
CCGCCCTCGGCAGTCGGCCGAAAGAGGTGCACTACACATGGGCGCCACTCTGGCAGGCCACAGCGAAAGAGCGGGCCGAT
ATCGGCAAGACCACGGCGGACACCATCAAGGCGCTGAAAGACTCCGGGCTGTTCCCTGAGGATGCGCTCTCGACCGCCGC
AGTGAACCTGCTGGTCGAGCTGAGCGTTATGCCGGGTCTGGAAGCGGCGATCGAGAAGTTCGGCCGCGAGCTGCCCGATG
GCGACGATGACGAAGCCGACCTGCCGGGCACCGCTGCGGATCAGCCGGTGGCGAAGAAAGCGATCACTGACGCCGCGCCT
CGCTCCCTGTATGTGTCCCGCAAGGTCATCAACGGCGCCGAGATCATCGCGTGGGCCAAGTCGCAGGGCTTTGAATCCAC
CGTCCCGGCTGCTGACCTGCACGTCACCGTTGCCTACAGCCGCAACCCGGTGGATTGGATGAAGGTTGGCGAGTCATGGT
CGGGCGATGGCAAGGGCCAGCTCAAGATTGCACCAGGTGGCGCACGGCTGATCGACAAGTTCGGCGAAGGCGCGGTGGTG
CTGCTGTTCAACAGCTCCGAACTGGCTTGGCGGCACGTCTCCATCGTTGAGGCTGGCGCCTCTTGGGACTGGCCGGACTA
TCAGCCCCACATCACCTTCACCTACGAACCCGGCAGCGTCGATATCGACAAGGTCGAGCCATACCGTGGCGCGATTGAGC
TGGGTCCAGAGATCTTCGAGGAGCTCGCCCCATGATCTTCACCGACTCCGTGCCAGTCACGGGAGTGCGGCGCACCGAGG
ACGGCTATCTGGTGGCCGAGGCCCGAGTCGCGCGCACCGGTATTCAGGATTATCTGGGTACCGAGATCGACCCGGACAAC
GAACACGGTCTGCGGGATAAGCCGATCGTTCGTGTGTATCGGCCTGAAAGTGCGGTATTCCACGCTGACGCCATGCATTC
GTACGCATACCGGCCAATGACCAACGGCCACCCGGGCGGCGATGGCGTCAACTCCAGGAACTGGAAAGACGTCGCGATCG
GCCAAACCGGTGGCGAGGTTGTCCGCGACGGGCAGTTCGTCAAGGTGCCGCTGGTGCTGATGGATGCCAAAGCGATCGAG
GACTACGAGTCTGGCAAGCGCGAGCTGTCCATGGGCTACGGCGCTGAAGTCGTGTTTCAGGATGGCGTTTCCCCCGAAGG
CGAGCAGTACGACTGCTTCCTCGGCCCTATGAAAATGAATCACCTCAGCCTTGAGCATCGTGCTCGGGGTGGCGAGCACC
TTCGCATCGGTGACCATAAACCACACACCCCCCAAGGAGGCCATGACATGGCTGATTCACTGCGTACGGTCATCGTTGAT
GGCCTGTCCGTCCAGACGACCGACCAAGGCGCCCAGGCGATCGACAAGCTGACCAAGCAGCTGGCCGATGCCGGGGTAAA
CATCAAATCCCTGACCGACGCGCATACCGCTGCGCTGGCGCTGAAGGATGGCGAACTGGCGAAGAAGGACGCCGAGATCG
ACGACCTGAAAGCCAAGCTGCTCAGCGATGCCGATATCGACAAGCGAGTCACCGCCCGTGCTGACCTGATCAGCAAGGCC
AAGGCGATCGCCGACGCCGACTACACCGGGAAGACCGACGCCGACATCCGCAAGGCTGTCGTGGTCGCCAAGCTGGGTGA
TGCGGCCGTCGCCGGCAAGGCTGACGCCTACATCGATGCGCGCTTCGAGATCCTGGTCGAGGACGCCGCCAAGAACCCGG
CCAATGACCCGTTCCGGCAGCACATGATCCATCAGGACAGTAAGCCAGGCGAAAACCCGGCTGAAGCCGCCCGCGCGAAG
ATGCTGGCCGACTTCAACTCCACTCAGCCCGCCAAGTAAGGAGCCATCATGGCCGCTTATCAAACGACTTACCCTGATCG
TCCAGCCAAGGGCCTGCACGGCGCCTCGGCGAACGAAGAGATCAAGAACGACATCAGCCGCACCATCGAAAACGCTGCCG
GTGTTCGCTTCGGCGAGCCAGTCCAGCGCGGCGCCGGCGACCATGGCGTTGTTCCATTCGCAGCCGGCGGCAAGTTCGTC
GGCATTGCCAAGCTGACACCGGCCGTCCCTGCCGTCAAAGCAGGATCGACTCTGGTCGACGGCTACCCGCAGTACTTCAC
CGCGTCCATTCGTGAGCGCGGCCAGATGTACGTGACGGTCAGCACGCCGGTGGTCGATGGCGATCCGGTCTACTACGTGA
CCGCCACCAACACCTACACCAACGCTGCCGGCACCGGCATTGTTGGCCCGATCCCGAGCGCGCTCTTCGACACCACTGGT
GCCGCCGGCGACATCGTGGAAATCTCCCTCAAGAACCGGAGCGCATAACATGCGACAAGCATTCGCAGACGCTCAAGCAG
CGTTGCCATTCGTTGTAGCCCAGGGCCGCAACATCGAAACCGCGATCTACGAAGCTCGCTACCCGGAATACAGCTACCGC
GACCTGATGCCTGTCGTCACCGAAGGCAATCAATGGGCGATCGGGACCCAGTTCTACAGCATGCAGCTCGCGGGCGAAGC
CAAGTTCCTATCCGGCGCCGCCAATGACATGCCGTTCAACCAGGTTTCCTTCGGTGAAGGCTCGCACGACTACGCGATGA
TCGGCTCCGGCTGGGAGTGGAATCTGGAAGAGGTCAATCAGGCCGCTCTGTATGGCCGCAACCTGAACGACCTGAAAGCC
ATGTCGGCAAGTCGCTCGACCGAGCGCCTGCTCTACGACATCGCCACCACCGGCAGCACCGAGAAAAACTGGCGTGGCTT
TGTCAACCAGTCCAACGTGCAGACCATCACCGCAGCGGCCACCGGCACTGGCAGTTCCACGCTCTTCGTCGACAAGACGC
CGCAACAGGTCCTGAACGACCTCAACACTTTGCTCAAGGTGGTGCCGCAGGCGTCGAACAACGTAGAGCTGGCCGACACC
CTGGCCTTGCCTCTCGAAGTGATGGACTACATCTCGACCGTCTTCGTCGGTACCGAAGCGAATAGCCCGACCATCCTGGA
GCGCTTCCGCACTTCCAACGTGTACACCGCGCGGACCGGTCGCCCGCTGACCATCCTGACCGCTGATTCGCTGTCTACCG
CAGGCGCTGGCGGTGGTGGTCGTATCGCCGCGTACCGTCGCGCGCTGGACGTGATCCGCTTCCACCTGCCAATGCCTCGT
ATGGTGCTGCCGGTTCATCAGAAAACCATCATGGGCTTCGAGACCGGCATCATCGCGCGCACCGGCGGTGTTGAAGTTCG
CCTGCCAGGCGCCATGGCGTACATGGACGGCGTGTCCGAGCCTGCATAAGGGGGTTGTCATGAAAGTGAAAGTCACTAAC
GGCGGCACCTGCCCGCGCGGCCTCTGGTCCACGGGTGCGATCAAGATGATCGGCATCGGCGCAAGCCGGGAACTGACCCT
GACCGAGGCAGAGCTCGAGCAGGCAAAGAAAATCGATGTCCTCAGTTTTGAGGCTGTCGAAGCTCCGTCCGGCGACGAAA
AGGCTGAACTGCTCGCCAAGCTGAAGGCGCTGGGCATCGACGCCGCTGGCAACAGCAAAGTCGAAACCCTGCGCAAGAAG
CTGGAAGAAGCCGAGTCTGCTGCCGCTGCCGAAAAGCAGAAAGTCATCGACGAGCTGAAGGCGCTGAACGTTGAGTTCGA
CGTCGAAGCAAATCTGGAAGCCCTGCAGGCCGCACTGGCCGCCGCCAAGGCGTAACACCCCGCAAAACCGGAGCGCATGA
CGCTCCACCTATTCGAGATATCCCGATGCCAGACTTTTACGGAACCGTCGCAGCCGCCGACGCCTATCACGCTGCGCGCG
CGAATGCTGCGTGGATCGGCGAGGACGGGGCGAAGCAGGCTGCGCTGATCCGGGCATCGGCTTACATTGACGGCAAATAC
CAGTTCCAGAACGCCTGTGGTCGTTGGGAATCGCTGTTCTCCGGGATCAAGACCGGTGGAAGGGCGCAAGCGTTGCAGTG
GCCGCGCACCGGAGCAGCGGACAACGAAGGCAGCGCGATCCCTGCCGATGAGATCCCGACGGAAATCGAGCAGGCGACGT
ATGAGGCGGCGCTCCGAGAGATCGCCGCACCGGGCAGCCTAAGCCCGGACTACGTCGCTACCAACGCTATCAAGCGGCAG
AAGGTCGACGTTCTGGAAATCGAGTACCAGTCGGCCGCGCCCGGCTCCGGCGGGGTGCCAACCCGACCAGTCATCACAGT
GGTCGACGAGCTGGTTGCTCCTCTGCTGGGCTGCAAGACTGCGTGCGGAGTCGCGGTGTTCGTCGTATGAACGCATCAGA
AGCGATTCTCGCCATACAAGGCATGGAGCCTGCCGCGCAGCGTGCCTATCTGGCTCAGATCGCCGACACGGTCAGCGCAG
CAACATTAGCGGAGATCGAGAGGGCGATCGATGATGGCGACGAAAACAAGGTATCGGCGCTGCTTCCGATCGGCCTCTTC
GCCGGCCTTATGGAGTTGATCCGCACCGCATACCTCAAGGGCGCAAAAACCGAGGCAAAAGGGATCAAGGCTCCCGGGCT
GTCGAAGGATCTGGATGTTCATGCACCTGACGTTTCGTCGTTCTTGTCGGGGCAGGCTCGCTCGCTGCAGGATCAGGCCG
CGATTGATGAGGCGAGGGCGGTTCGCGCGATCTTGCAGGCTGGCCAAGCCAGTGGGCAGTCGTCGCGCAAGACTGCGCTC
GACTTGATCGGCCGGATCAGCAAGCAAACCGGAAAGCGATCTGGCGGAGTTGTGGGGCTGAGTGGAAACTTCGCCGAGAG
CGTGGCCAACGCAAGGACGCAACTGCTCAGCGGTAACGCAACCGAAATGAAAAAATACTTGCTTCGAGTTCGGCGTGATC
GCCGCTTTGACGCAACGGTCGAATCTGCCATCAGAGAAGGCCGGACACTCAAGGCCGACGACGTGAGCAAGATCGTCGGC
CGTTACGCTGACAGGCTTCTGGCAACTCAGGCTGAAATGATCGCGCAAACGTATGTTGCAGAAGCCTTCAATGAGGGCCG
CGACCAGGCATGGCGACAGATCGTCGAGCGCAGCAAGGGCCGCCTGACCTTCACAAAGACCTGGCGCTCTCGCCGCGATG
AGAAGGTGCGCGACAGTCACGCTGCTATAGATGGCCAAACAGTCCAGGCCGATCAGCCATTCATCACCCAGCGCGGCGCA
ATGCTGATGTTTCCATGCGACTCATCGCTTGGTGCGCCTCTCACCGAGCGAGCGCGATGCCGCTGTATCGCTGAATACTC
AATGGTGCCGATTCGGCAGCAGGAGGGCTCATGGGCCTAAGAGACACCATGCAGTCATCCTTCGGGGCGCTGTTCGACAC
GGCGTTTGCCGAAGTAATGACCGATTTCACGGGGACGTACCTCGGACCGGGCGTGTACGACCCAGTCACCGAGGAGACGA
CCGCACAGACGGTCACCTACACCGGGCGGGGTGTTCTCACCCGTTACAAGCTCGAGCAGATCGATAACGTCAACATTCTT
TCGACTGACTCACTGCTGATCGTGCTGACCAATGAAGTCACGGATCTGCCGAGCGCTGGGCACAAGATCACCGCGAAAGA
CCCGATCACTGGGGCGCTGAAAACCTTCGACCTACTGCCGGTGAAAACTGACCCGGCCAAGGTCCACTACCAACTTCAGC
TGAGGGCCGTCTGATGGCGAAAGGCTGGAGCGTGCCGCCTTCACTGTTCATGGATGAGGTCGAGGATGCACTGGTTGAGC
GAATCCGCGCTATTGCGACGGCGATGCATGGCGAGATCATCAGTCGATCGCCCGTCGATACCGGACGCTTTCGGCGGAAC
AACATCATCAGCATCGGCGCACCGGTGTTCTCCACCACCCTTGAGGTGGACAAGGATGGGGCCGAGACCAGGGCGGAAGG
GATTGCCGCGTTGTCAACGCTCAAGCCTTACACCGTCGTCTACATCCAGAACAACCTGCCATATGCCGAACGCTTGGAGA
ATGGCCACTCAGGCCAAGCTCCGGCAGGCATCTACGGCATAACCTTCATCGGTGTGTCGGAGGACTTTCGATGACGTTCG
AGCAGATCAGGGCGCTCATCACCGCGCGCATGGTGGCCTTCACCGGCATCGAACAAACGCAGATCGATTACCCGAACCAG
CCGGAAGTGTTCACGCCACCCGCGACCGGCCTCTGGTGCCGCCTAAATATTCAATACGCCTCGGCCTTCATGGCCGGCAT
GGCTGACCGTCCTCATACACGCAAGCCCGGGCAGATCAGCATTCAATGCTTCGCCCGGGAACGCACCGGCACCAAAGCCA
TCAACGAACTGGCCGACGCGCTCGAAGCGCACTTCGCTTACTGGATGTCCGGCGACCTTGAATGCATGGAAGCCAGCCAA
GTGGTGGCCGGCGAGTTCGAGGGCTTTTACCAAATCAACGTCAACATCCGGTTTCGCGCCGGCTGAGAGGGAAAATGCAG
AGCGCAAATTATGTGCCGGGTGTCTCCGGTTGGAAGCTCCACAAGAACGGAAGCCTTGAATTCAAATCGTCCGGCGATCC
TTGCCTGTCCAGTGTCGGGAAAGAGGAGTCGCCACAACCATTTATCGTCGTCGACGGCGTGACTTACATCCGTCAGGAGT
CGGTCGATGAGTCCAGCATTCAGGGGGCGAAGCTGGCCCCGCAGTGGACCGTAAAACTCGAGCTGCTCAATGGTCGGTAT
GTGGCTGCCGGCATCGGCCTGGGTATTGCTTCGCAGTTTTTGGTCAGCGCCGATCGCTTCGCAGTCAACGATCGAGATGC
TGAGCAAATCCTCGAAGAGATCGCAGGTCGCATTTCCCAGGCCGATCTTGTCAGCGCGATGGCCTCGCAGGCTGAGCAAA
TTAAGCCAATCGCCGAAACTGTTCGCGAGGTTCTGCGCGAAGAGCTCCAGCCTGGTGGGATCCTGTACCGCAAATAACCA
GCCCATTGGGCCAGCCAACCCCGCCTTGAGCGGGTTTTTTTATGCCCGCGAATAGGAGGCTCCAATGAGCTCTGGCGCAA
AAGTTGTAAGCCACATCATTGCGGAGGTGACGCCCGGCGTTACTCCCACCGGTACCTGGGACACGCTGCGCCTGACCGGC
AACGCGCTGACCCCGACCGTCAATACCGAAGTCAGCGATGAAATCACCGACACCCGGCTGAGCCAAGGCTCGGTGGCCAC
CAGCATCGATATCGGCGGCGATCTGACGTCTGAATTCTCGTTCGGCTCGTTCGACCAGCTGCTGGAGGCAGCGTTTTACG
GCAACTGGGCTGGCAACGTGCTGAGTGTTGGCGATACCCGCCACACCTTCAGTATTGCGAAGGGCTACAACGACGTCGGC
GTCTACGGCGTGTTCAAAGGTGCGCACGTCTCGACCTTCGCGCTCGACATCCCGTCTGAAGGTAAGGTGACCGCCACCTT
CAACATGGCGTGCCTGGACTACACCGACGGCGACACCCCGATTGTCGTTTCGCCGAATGCGCCGACCACCACGCCGTTCC
TGTCGAACAACAACGTCGGCACGATCCTGGTGAACGGCCAGTCGCTGGAAGGTGTGGCCTGCGTCTCGGCCATGACCGTG
AATCTCGACAACAGCCTGCAGACTCAGCGCTGCCTTGGCTCCGATCGTCTCGGCCCGGGCGCGCACATCGCCACCGAGGC
GGCAGTTACCGGCAGCATCACGCTGGCCTGGTCGAAGCGCGCGTGGGAGATCTGGAAGAACACCTTCACTCGTACGCCAA
TCGGCGTCGTGTTTCCGATCACCGACAGCCTGGGCAACAAGTACATCTTCAACTTCCCAGCCGTGGAAGTGGATGGCGAA
CTGCCGAACGGCGGCAAGCGCGACCTGATCGAGGTGACGCTGAACTACACCGTAGCGAAGGTCAGCCCGACCATCACCCG
CGTGCCGTTCGTGCCGGTGGCCAGCGTCTCGGTGGCGCCTTCGACCGCATCGATTGCGGTGGCTGCGACTCGTCAGCTCA
CTGCCTCGGCTCTGCCGGCCGAAGCCGCGCAAAACGTCACTTGGACCAGTTCGGCGCCGAGCGTTGCAACTGTCAGCTCT
TCGGGCCTGGTCACCGGCGTTTCCGCTGGATCCGCGACGATCACCGCCACCAGCGTGTCGGACGTCACCAAAGCCAGCAC
GGCGGCAATCACCGTCACTGCATAACCCTGTTCGACCTTTGGCTACCCTGGCACTCACGCCGGCCGGGGTGGCCCTTTTA
TTGGCGCGGCATTGAGGAATTACCATGGCTCTGCAACTGGGCAAGAAGAAGCCGGCGATCGCCGGTGAGCGCTGGGCGAA
GTTCGACGAAGACACCAAGATCCTGCTCGCCAGCATCGACAACCCTGAATATCAAGTCGCCCTTGAGCGCATGCGACGCC
GGATCCAGCGCAACGACGCTCGGTTTGAAGAGGGCCAGGTGGGCGTGGTCGCCGGCGAAATGACCGAGCACCAGAACCAC
GCGATGCTGCTCAGCCACTTCATTGTGAAGGACTGGGAAGGCGTGCTGGATGCCGACGGCAATCCGATCAAGTACAGCCC
GCCCGTAGCTGCTGAGCTGCTGGAAAACAACATCGAGTTCTTCATCTTCGTTCTGCGCGAAGGTGCGCTGGCTGCAAATG
ACGCTGCCGAAGAGCGAGCTGAGTCGGTGGGAAAGCCCTTGCCCGCTTCGAGTGGGAGCAAGAGTGGGGCAGGGAAAGCG
AGAAGCGCCGGGCGGTCTACTCGCGCCTGAAGATGGCCATCCCGGGCGAGCCAGAGAATGACCCGCTCACCGCCTATCTA
CTCAACCTGTACCGGAACGTGTCTCGCGGCCGCCGGTACATAGCCGGCATGGCCGGGGCGTTCCCGCTGCCGCTCTCGGC
GCGGGAGATATCCGACTGGCTGGAGTCGCATCCGTCACCTCTGCCGCGCGATGAGATTGATGATGTGATGTTCGCGCTGG
ATGCGGTGTGCTTGGCCAGCGCAGACGAGTGATTTTGTCGAGGCCCTCGACTTGGTGCTAGATTCCTCTTTCAAACAGGG
AGGGGTGTCTTTGAAAAGACAAATAGCATTTGGGTTGGCGTGCTTGCTTCTGGCGGGTTGCGAAACTACTCGCGTTTCGC
CTGAGAAGGCCGCACAGGTCCCAGCAGACGATATCTTTGCCTTTGGGAAGCCAACTTCGGCCAGTGATGCTCGCATTGTT
TTCACTCAGGACGCAGGCGCTCTGAGCTGCTTCGGGGCTGGTATGCAAGTTTTTCTCAACGAAAGACTGGCGGCTGAAAC
GAGCAGCGGGAAATCGGTGAAGCTGTACCACAAGCCCGGCCCGGTTCAACTGAGCATCAAAAACAATGCTGCGTGCGCCG
GTGGAGATCTGCGAGGAATGTTGCTTGATCTGAAGCCGGGCTACTCTTATTCAGTTCGCGGATATCGCGGAATGTGGGAC
AAGGCTGAACCATTACTCACATCTCCAGAGCCTTACAAATACAGGTAAAGAGGCAGCATGAAACGATTATTCGCGGCATC
GATAGCATCGCTGTGCATAGCGCTATCAGCCCATGCAGATGACAGTTCGTGCAAGAAAATCTCTGCGCTGGCCGGGCAGG
CCATGACGGCGCGCCAGAATGGTCAGTTGCTTGAGGATTCGCTCGACAAGATCGGCGATGGCAGCAAATTTGCCAGGAAC
ATGATTCTTCGAGCTTACGAGCGACCCGTTGCAATGATGGAGGCCTTAAAGCCGGAAATGGTGAGAGAGTTTCAAAACGA
GGCGTTTCGCGAGTGTTTGAGCGCCAACGAGTAGCAGATTGAAAACAAGCCCGCTTCGGCGGGTTTTTTATTGCCTGGAG
AAAAGTAATGGCTCAGACATCCCGCCTGGTTCTGGAGATCGACAGCCGGGACGCCGAGCAGAAGGCTGCTGACACACGCA
AGGCGCTTGAGGCGCTCGAAGGTGCCGGGCTTAGGGCCAAGCCAGTCATGAACAAGCTGGCCGACGGGATTGATAGCGTC
GGCGAGTCCTCAGAGTCCACAGGCAAAAAGGTCAAGACGCAGAAGGAGCAACTGGAAGAGCTGCTGGGAAGCATCGACCC
AGTCACCCGAAAGCTGGGTGAGCTGGACAAGCAAGAGAAGGAGCTGGCCAAAAACCGAAAGCTTGGCTTGATCGACGCGG
ATACTTTTTCCGAGTATCAAACCAAGATCAACACCACCCGAGCTGATCTTGGGCGATTCAACGCGGACCTTGGCAAAGCC
GGCATGACGGCAAAGGCAACAGCCGCCGCGCTGCGTGGCGTGCCTGCACAGTTCACCGATATCGCTGTTTCGCTGCAGGG
CGGACAGGCGCCTCTCACCGTTTTCCTGCAGCAGGGTGGCCAGCTTAAGGATATGTTCGGCGGTGTTGGGCCGGCCGCGA
AAGCGTTGGGCGGCTATATTCTTGGCCTGGTCAACCCGTTCACTGTGGCTGCCGCAGCTGTTGGCGTGCTCGGTCTGGCC
TACTACCAAGGCTCGAAAGAGCAAGATGCTTACCGCCTTTCTCTCGTCACCACTGGCAATGCTGCCGGCACTACCACGCT
GGCGCTGGCCGAGATGGCGAAGCGTGTCAGCGGCACCGTCGGCACCACTGCAGACGCCGCTGCGGCACTCGCTCAACTGG
CCGGCACTGGGAAAATCGCGAGCTCAAGCTTTGAGCAAATCGCAACATCTGCAATTGCCTATGAGAAAGCCACGGGCAAA
GCAGTGTCGGAGACCGTTGCTGAGTTTGCCCGGCTTGCCGATGACCCCGTGAAAGCGGTTGCGGAGCTAAACGACAAGTA
CAACTTTCTGACCGCGTCGGTGTACGAGCAAATCCGAGCCGCTCAGCAAATGGGTGAGAAGGAGGCGGCCGCAGCTATAG
CGCAGGAAGCCTATGCCAGGGCGCTGGGCGAGCGCGCCGCAACGATGAAGGCGAACCTCGGCACGCTTGAAAAAGCGTGG
AATGATCTTGCTGGCGCAGCCAAGAGCGGATGGGATGCCATTCTGAATATTGGGCGGGAGTCGAACGACGGACCTGATGT
TCAAGCCATCCAGCAAAAAATCAACTATCTGAAGTCCACCCTCGATACTGGTTACGAGGACGGTAACGCTCGAGAGCGGA
TTGCCGCACTGCAGGCTGAGCTGGATGCCTACGACAAGAAGTCGAAGGCCGAACAGAAGGCAGCCGAAGATGCAGCCAGA
GCCGCACAGATTCAGCGTGACGGCCAGGCTGCCTACGAAGGCTTCCAAAAGAGCATCGAGGATAATTTCACCAAGCGCCA
AAAGATGAACAAGGCGTTGGAGGTCGAGGAAAAGCGCATCAATGTTGCGCGCGCGGCTGGCTATACGATCACTGCCGAGC
AGGAGAAGGCAGCGCTCAAAGCGATTCGTGAGAACTCGATCTACAAGGAGGCAGCAGAGAAGAAGCCCAAGGCATACCGC
GAAGACGCCGGCATGAAGGCGCTCGACCAGGCCCGCCAGCAATATGCCGTGCTGCAACAGCAGAACTCGCTGATCGGCGT
GCAGAAGGGCGAGGTCGACAAGCTTGGCGCCGCCGGGCAGGCTCTGGTGAAGTGGGAACAGGAACTCGCCGACATAAAGG
GCAAGCAGATCCTGACGGCCGACCAGAAGGCTTTGGTCGCAAACCAGGAACTGATCACTGCCCAGTTGAAAAAGAACGCC
GCGCTTGAGAAGGAAAACCAGCTCAAGAAGATCTCCACGGAGGAGACGCAGAAGCTCGCGGCATTTCAGACCAATCTGGC
CAGCCAACTGGCGAAGGCACAGACCGGGCTAGACAACAACCTCGCCGGTATGGGGATGGGCGACCAGCAGCGTCAACGCT
TGCAGGAACAGCTCAGCATCGAGCAGCAGTACCAGTCGCAGATGGATGCTCTGCAACAGCAGCGCAACGAGGGGCGGATC
AGCGAAAAGCTCTATAGCGAAGAGACTGATGCGCTCCGCTCAGCGCTGCAAACCCGTCTCGCCATGCAGCAGCAGTACTA
CACGGACGTGGACAAGGCCCAGTCGGACTGGGCGCTCGGTGCTTCGTCGGCGTTTCAGACCTATTCGGAGCAGGCCCGCG
ACGTTGCCGGCCAAACCCGCAACCTGTTCACCAACGCCTTCAGCAATATGGAAGACGGCATCATCCAGTTCGTTAAGACC
GGAAAGCTGTCGTTCAAGGATCTGGCGGACGGCATCATCGCCGACCTGATCCGCATCCAGGTGCGGCAGGCGGCGGTGGG
CATCTTCGGCACGATCTTCAGCGGGCTGACCGCCGGGGGCGCTGCTGCCGGCAACGGCCTCGCCGCCGGATCCGCAGGCG
CAACATCCTCCAGCCTCGGAGCATCTGCAGCCGGATACAGCTCGAAGTTCGGTTTCTCTGACGGCGGCTATACCGGTGAC
GGCGGCAAGTTCGAACCGAAGGGCGTTGTGCACGGCGGCGAGTTCGTGGTCCGCAAGGAAGCGGTGAGCCAGCCGGGCGC
TCGGGAATTCCTCGAGCGCATGAACGCGAACGCCAAAGGCTACGCAGATGGCGGCTACGTTGGCACCACCGCTGCGGCAT
CGACCTCCAATGTCGTACCAATCTCGTCGAGCCCTTCCGCTGCGCCTGTCATCCACCAGAGCTTCAGCTTCCAAGGCACA
CCAGATGACGCGACCGTCAACATGGTGCGCGAGGCGGCAATGCAGGGTGCCAAGGGCGGCTACGAGCTGGTCGTGCGCGA
CCTGAAAATGAACGGAACCATCCGCCAGCTGATCGCGCGGCGCTAAGCAATCTAAGGAGTACTGCATGGCTCTCACGTGG
CCGGCTTCGCTGCGCCCGTCAGAAATGACGTGGGGCATCGTCAACAACAGCAGGGCGTTCACCTCGACGCTCTCGAATGC
CCAGCAGATCGTCGGCTACCCGGGCGCTTACTGGCAGTGCACCTTGACCTTCGGACTACTCACCAGAGCCCAAGAGCGTG
AGCTGTCGGCGTTTCTTGGGCGACTTGATGGGATGTTCGGAACCTTCAATCTGCCGGCCTTCACCCGTCGGCGTACCAAC
AGCGTCGGCGCGCTCTCAGTGGTCACCGGCAACGCGCAAGCGCGGTCGATGGTCATCGGCGGCGCGCCGGCGAATGCTGC
GGTGTTTGCTGCTGGCGACTACATCACTATCGCGGGCGAAATGTTCGAGGTTACCGATGCGTCATCAGCGAATGCGCAGG
GCAGGGTGACGGTGTCGCTCAACAAGCGGATCCGCAGGACGCTCACGGTCGGTACCGCAGTCGAGTACCTCAACCCATAT
TCCGAAATGCGCATGACCACCGACACCTGGGCCATGTCCGTAAAGCCGGTGATCGCCAACGGCAGCTACCAATTCAGGGA
GGCTTTCTGATGCCATCAGCATTCCCATTCAGCCAGAACGTGGTGAACATCATCGCCACCGGCCGCTTCATGCCGGTGTA
CGCCGTGCAGCTCGACTTCGTCGACGGCATGGTCTTCGCGCACACCGGTACCGGCGATCTGGTGATCGACGGCATCACTT
ACCTCGGCGTGGGTAATTTCGGCCAGGTCAGCCAGTCGCAGGAGAGCGACAACTCCGGGTCGCCAATGTCGGTCGAGCTG
ACGCTCAGCGGGCTGGATGCCTACATTCTTTCCGAAACCAATGTCCGTGGCTGTCGTGGGCGTATGGCCAAAGTCATGTT
CGTGGTGTTCGACGAGGCCGGCAACTACGCGGCGGACATCCTGTTTTCCGGCCGGATGGACGCTGCGAAGTTCTCCTTCG
CCGGCAATGGCGAGGACGGCAACAGCATCACCGTCCCGGTTATTGACCGCATGGCCGAGTGGAGCCGCACCGGTACCGAG
CGCTTCACCGACGAAAACCACCGCGCGCGCCATCAGGGCGACCGGTTCTTCTACGCCATCGCCCAAATGTCCGAGTGGCC
CATTTATTGGGGCTCGAAGAAGGACGCACCGACATTCACCTATGGAAGCTAGCCATGCGCTACCGAGACTGGACAACCCG
TCTGAACGAAACGATCAAGGCCGCCCAAGAGCGGCCTTTTTCATGGGGCGAATTTGACTGCTGCTTGTTCGCTGCCGACT
GCACGGTTTCGGTGTGCGGCATCGACCCGGCGGAGAACTACCGGGGCAAGTACACGACGGAAACCGGTGCCAAGCGGCAA
CTGAAGAAGCAGCACGGCAGCCTCGAGGCGGCGTGGGATGCCCATTTTGCCCGGGTGCCGCTGGGTTTCATTCAGCGCGG
CGACGTCGTGCTGTACGACGCTCCCGGCGGCCGAAGCATGGCCGTCTTCTGGGCAGGAGATTACTGGGCGGCGACCGATG
ACGGCGCAGCCCGGGTTGAGTGCGAGCCACTGGCCGCGTGGAGAATTGAATGAGCGGCGGCGTTAAAAAACTTGCATCGG
TCGTCATTGGCGCGGTGGTTGGTTTTGCCCAAGGCGGACCGTGGGGCGCGGTCGCGGGCGCAGCGCTTGCCTTTTATGCC
GCCGAGCAGCAGGAAAAGCTCAACACCAAATCCCCTCTACGCGACAACGAGCCGTCCGCTCAGACCGTGCGCTCCTCAAA
GGCTCCGGTTCGCTTCATCCTCGGCCGTGTATCCACCGGCGGCGTGCTGGTGTGGGCGCAGGAGCAGTCCGGCGATCAGG
GCGAGGGCGAATGGCTGCACCTGGTGTACGTGCTGTGTGAGGGCGCAATCGATGCCCTCGAAAACATCTACCTCGGCGAG
GAGGAAATTGGCGCGTTCGGCCCGCTGGCCAGCTACGAGCTGGTCGTCAATCCGACCCAAGTAAACGCGTTCCTGAAGGC
CAACTGCCCCGACTGGAAAGACTCGCAAATCGGTCGCGGCCTGTCCTATGTCCGGGTTTCCCTGCGTTACAGCGCAGAGA
AGTTTCCATCGGGCATCCCTGACACGCGTTTTGTGGTTCGCGGGCGGAATGATATCTACGATCCGCGCACCGGTGCGGCG
GGTTACAGCGCAAACACTGCGCTGCATCTGCTCTGGTTCCTGCGTAACCGCTGCAACGTGCCGGACGATGAGATCGTTTT
CGAAACCTTTGCCAGCGCTGCCAACGTCTGCGACGAAGGCGTAATTAATGCCGACGGCTCGACGAGCCAGCGGTACCGCA
CCGGCTGCGTAATTGGTGCGGACGAGCAGCGCACCGGCGTTCTGCAGAAGCTGGAAGCAGCGTCTGGCGGGCATTTGATT
CGTGTTGGTGGCCGTTGGATGTTCCAGGCTGGCGCCTATTACGGTCCGTACGACTTCGAGATCACCGAGGACATGGTGAT
TGGCACCGTCACCGGCAGCACAGAGCCGACCAATGACACCGCGATCAACACCGTACGCGGCACCTTCATTGATCCGGAGC
AGTCGTGGACCGAGACGGATTACCCGGAAGTCAGCGTAGCGGAATGGATCGTTGAGGACGGCGGTGAGGCGGCGGAGACG
CTGACCTATTCCTATGTCACCAATCCGTACCAAGCGCAGCGCCTGGCGAACATGGAGTTGCGCCGGCGGCGCGCCGGTGG
CGCTATTAGCATCCCGATGAACTTCGCAGGCTATAACTGCCGACCGGGCCGCGTGGTGCGGGTAAATCTCCCGTCGCTGA
ACATCCTTGGCGAGTTCATCGTCTCCGACTGGTCGATGGGCGATCGCGAGGGCTGCACGGTCCAGGTCAAGCAGTACGAG
CCTGCGATCTTCGACGACGCGGTCGGCCAGCCGTACAACCCAATCGGCTTCATCAATCTGCCATCCGGCGGGCTGGGCGC
ACCAACGAATCTCGCGTGGACGCAGGACACCACGGCCGAAGTGACGCAGGGCGTTCTGTCGTGGACGCCTCCTGCTGGCG
TGGTGAAGGAGTACATCGTCATCGTCCGACAAGGCGCGACCGCGATTCAGTCGCACAACGTGCCTGCGACATCGACGGAA
TGCGCCATCAATGGTTTGCCGTCCGGCAACTACACCATGAGTGTGGCCGCTGCCGGCCCCATGGCGCGATCGGGCGAAGT
GACGATCAGCGTCAGCATCAATGGCCCGCCGATTCCGGAAAGCTGCGTGGTGCAGTCCTCGATCGACAGCATCGTGCTGA
TTCCAAGCAACGTGCAGAACGGTTTGAACGGGGGCACGTACGAATACTTCTTCAGCACTTCGCCGACCGCTACCTCTGCC
GATGCAGAGTATTTAGGGCAGGGGCTTTCCTTCACGCACACTGGTCTGGGCTTCTGGACGAACTACTACTATTTCGTCCG
CTCCTCCAATGCGTATGGGAAAAGTTCGTTCCTCTACGTGCCCGCGCAGACCTCTAACGATGTCTCGGCATACTTGGCGG
CGCTTCTCGGCAAGATCACTCGCACCGAGCTGGGCGAGGACGTCCTGAGCGAAATCGACAAAATCCCCGGCCTTCAGGAT
CAAATCGACGCGCTAGATGGCCTCTCTGCTTACAAGCCTGACCAGGTCTATGAGGCCGGGCAAATGGTGGTCGAAGATGG
GCGCATCTACCAAGCGACCGAGCAGGTGCCGATCAAGACTCCGCCGCCAAACGCTGATTACTGGTTGGACGTTGGCCAGT
CCATCCAAACAGCAAACGGCCTTGCCCAGCAGGTCGCGACCAACACCGCCGAGATTATCGAACTCGACGGCGAGGTCACG
GCTCAAGCTACAGCCTTCGAGGCCCTTCGCGCCTCCTATCGAGACGATGACGGCGCAGGCGATCTCGCGGACGCAATCAA
AAGCTACACCAGCACCGCGGCGATCGCTTCCGAATCGAAGGTTCGTGCCTCCGAAAACGAGGCAATGGCGAGGCGCGTGA
CGACCTTCGACGCCAAAATCGGCGAGAACGCGGCGAACATCACCGAGCTGGAGGAGGTGGTGGCCACGAACGAATCGGCG
ACCGCGACGAAGATCGAGCAGCTCAATGTTTCCGTCGGGCAAAACTCGGCGGCCATCCAGCAGACGTCCACGGCCTACGC
GGACACGGCAGGCAAGCTGAGCACGATGTGGTCGGTGAAGATGCAGGTCACGGCGAATGGGCAGTACGTCGCAGCCGGCA
TCGGCCTCGGAATCGAGAATACCGGTGCCGGTTTGCAGAGCCAGTTCCTGGTCAGCGCTGACCGTTTCGCCATCGTGAAC
ACCATTGCCGGCGGCGCCATCGCAGTGCCGTTTGCAGTGCAGGGCGGCCAGGTATTCATGAACTCGGCGTTCATCATGGA
TGGCTCGATCACCAACGCGAAGATCGGCAACTACATCAGCTCTTCCAACTACATCGCCGGCCAGCAAGGCTGGATCCTGA
ACAAAGACGGCACGCTTGAAATAAACGGCATCGTTCCTGGGCAGGGGCGTCTGGTGATCAACTCACTGAACGTCTCGGTC
TACGACGCCAACAACGTCCTGCGTGTTCGTCTCGGCTATCTGGGGTAATCAATGGCGCTTTTTGGACTGCGTGTCTTTAA
CGAGAGCGGTCAGCTCGCTATGGACACCAACAGCTTCACCTATCAGGTGCTCTGGCAGGGCGTGATTGACTTCAGCGGGA
CTGTGCCCAGCTACACAATCACGATTCCCGGTTTCAATCCTGCCAATTGCGTATTCATGATCATCCCGACGAGAGCGCAG
GACGTTCAATCGTCAGAAGCAGACGGCTCTGGAAACCAGAAGTCCTACCCCTATGTGACCACGTCGGCAGGTCAGGTCGT
TGTTCTGCCTAAAAACCCTTCCGCCGGCGCGGCCACGATTCAATCAAGGGTCGTCGCCAAAGGCTATGCAATCAGGTATT
CGACATGAGCTACGGCTTTCAGAGCATCAACGACAATTCGTTTGTCCAGATCGACTCGGAGGCTCCAAGGCTTTGCGTCC
TCACCAGAGGCACGTATTCAGGGGTGGCGAGCGCGTCCGGCGTATTTGCCAGAGCAGTCACCAGCGTGGACCCGCCCATG
GTCTTCATTCGACCTGATCAGGGAGGAGCGATTCAGGTTCCGATTTCCGTTTGGTTCACCGGCGGACCGGGTAACTGGAC
CGGGTTCTCCATGAATGCGTCCAGGGTCAACGAAACGCTGAGCGGTCAATATTTCGTTGCCGCTTGGGCTTCGATGGGCA
CTGCCGCGTATGGGTTGCGACTGTGGGACGGCGCAGGAACGCTCGTTTACGACAGCGGAGCGCCGGCTGTGGTCGTGACG
TTTGCCGCGGGCAATTGGACCTACCTCGGCGCTGAGCAATTGAGCGTTGGGCGCAGATACCTGTGGGGGATCAGCAAGAG
CCTTGGTGCAGGGGAATTCGTATCGCTCAACCCGTTCACGATGAACTGCCACAACGACGGCTCCGGCGGCGGATGCGCTC
TTGGGGTCGACTACGCGAACAACCGCATCATGATGTACAGCCTCGCGTTCACGGCTTGGACCGATCAGGGCCACCGCCCA
TTCCTCTGCGCCAAATTGCTGGCCTGAGTCTTTCATTTCTGGAGATACACAATGCCCTGGTACAAGACGGGAACGGTCTC
TGTCACCCAAAATTCCAACGCGGTGATCGGCACAGGCACTGCATTCATCGCTAACAGCCGGGTGGGCGATGGCTTTCGCG
GCCCGGACGGCCGTTGGTACGAGGTGACGAACATCGCCAGCAATACCGCTCTGTCGATCTCGCCGAACTACGAAGGCCCG
ACAGTGGCCGGCGGCTTCTACTCGATCATGCCGGTGCAGGGATATCAGAAGGATCTGTCCGACCAGGTGCGCGCAATCCT
CAACGACTACGGCGAAAAGCTGGCTTTGCTCGGCACCACTGGTAACTACGACATTTTGCCGCCCAGCAAGGGCGGTACGG
GGATCATTGATCTGTCTGTCTTTGTTCAAGGACTGCTGAATGATGCGGATGCACCAGCGGCCCGCACTACGCTCGGCGCT
GCCAAGTCTGGAGCGAACGATGACATTACCTCGCTCACCGGATTGACCGCTGCACTTTCGGTCTCCTTGGGTGGTACTGG
CGGGAAAACTCAAGCAGCGGCCAGGACGGGGCTCGGCCTCGGATCGGCCGCAGTCGCCGCGATTGTGGGAACCGTATCGC
AATCAGGCGGTGTTCCCACCGGTGCAATCATTGAGAGGGGCAGTAACGCTCAAGGGAGCTATATCAAATACGCTGACGGG
ACTTTGCATTGCTGGACACGCATGTCCACAACGGCAGTGAGCAACGTTATCGGTAACGTGTTCAACAGTGCTGCAATCTA
TCCGGGAAGTTTTCCAGTTGCGTTTTCCAGCTTGCCGGTCGTGATCGCCACGACGAGCGGGGTGGCTTTTTCTTGGGCTG
GAAATTATGTGGAGCAAACTCTAAGTGCGTGGGGAGGATGGGTAGCGTTTTCCCCAACGGCTACTGGTGGTTTTGCGTGG
ATTAACTTTTTCGCTTCTGGACGGTGGTACTAATGATCATAAATCTCTCACCACAGCGCCGCGACGACACGCTTGAGGTA
TTGAAGAGCGCGGATACGTTGACTCTCAACGGCGAAATTTTCGACTTCTCTCGGATGGCTGATGGAGACACGCTCCCCGT
TGCGGCCTTCAATACAGTCTGGATGGCTGGTGATGTGAATAAAGAGAATGGCGAATTGACGCTGAACTTATTGTTGCCGC
TCCCGCAGAACTACAGCCAAGCCCAGGCGTTTCCCGTCCCGATCGTCAATGTGCCTGACGGTGCGGTCGCATTACCTCAG
CCTTTGCCTACCGACGAGGCGCCACTTGAGCAAGAGCCATGGCCTTCCCGAGTTGGCGTTATTGATTGGACGAAGCTGGT
AACTCGCGAAGAGAAGGAAGCTCAAGCCGCCGCCGAGCGATTGGGCCAAGCAAAGGTTGAGCTCGCGTCACGAAATTCGA
CAGCGGCGGCACAAATCGTCCGTATCTCCGATCGAGTTGAAACCCTTGGCTACGGCATTGAGGCCGGCGAAGCCACCCCT
GAAGACGAGGCAGAGCACGCAATCCTCACGCTCAATCTCAAAGCCTGGAAGGCCTACAAATTCGCACTGGGGAAAGTAAC
CACCAAAGAGGGCTGGTTCGAATCGCCGGCTTGGCCGGTCGAGCCGGTCATCCCGGAAATAATCGCTGCGCCACTACTGG
TCGATTCCAGCTCGGCCTGAACCGCGCCAAACACCGAAACCCGCCATTGAGCGGGATTTTTTTGCTTGGAGAAAAGTGAT
GCCTATAACCGAAAAAGACCGAGACATCCTTGCGCGGACCCTGTGGGGCGAGGCGCGCGGTGAAGGAACTGCCGGCCAGA
TCGCCGTGGCCTGGACGATCCGCAACCGCGTGTTCGACGGAAAGGAGAGGTCGTGGTGGGGTGAAGGCTACGCCGGCGTG
TGCCAAAAGCCTTGGCAGTTCAGCTGCTGGAATAAGACCGACCCGAACTATCAGTTCCTGATCGGCGTGAAGCAGATCCC
GTTCCGCGAGCTGGCGCAGTGCCGTCTCGCTGCTGACCAGGTGATCGACGGCAAGGTGGCGGATCCCACCGGCGGGGCCA
CCCACTATTACGCCACCAGCATCAAGGCGCCGGCATGGGCGGCGAAGGCCAAGCAGACACTGAAGCTCGGTCACCACGTC
TTCTTCAAGGATGTGCCGTAG
>Pkoreensis_LB-090714_1
CACCTTGACATGGTGGGGGTCGTTGGTTCGAGTCCAATCGCGCCTACCAAACAAAATCCGCTCTGCTGGGCGGTCTAGAA
GGGCTCACCGAAAGGTGAGCCCTTTTTTGTTGTCTACGATTTGCAAAACTTTTGCAAAACTTTTGCAAAACCCCCACCTC
AAAACGCCAGTTCGGCGCTCACCTCAACATAGTCGATCGTCTTGTCGCCGTGTCCCTCCTGATAGTGCTTCGTCATCTTC
TCGTCCGCGTGGCCCAGCAGCGCCTGGATGTATTCTTGCGGGAAGTTCTGCTGCTTGTACAGCCACGCACCTAAAGCGCG
AATCTCGTGAAAAGTGGGGCGCTCACCGGCGGGCACATGGTCATAAGCGTGCGCAGCGTCGCGGGCCTTGCTGAACTCCT
TGGTCAGATAATCCGGCGTTACCGAGGTCCAGTGGTCCTTCGCGTCGATCTGTTCACGGCGCCGCGCCTTCGGTTTGTAG
TGGATCAGATAAGGCGACACCAACGGCGATCGCAGGCACTCGCCGACGACTTCACGCAGCGCGGCGCCCATGGTGATCTT
CAGGTGAACCGGATTGTCGTAGCCCTGCGTCTTGCCCGGCGATACGGTCAGCGTGTTCTTGTCCATGTCGACCGCCGACT
TCAGCCAGGTCACGATATCTTCGCGGCGCTGGAGGCTGGCCAGTGCCAGGCGGATTGCCCGCTTCAGCCAGGGCGGCGTG
GTCGCCGCGCCGATGATCGTCTGTAGTCCTTCGAGCGTGTGCCGCTGGCGCTTCTTCTCGGCTTCCTTCTTGACCAGCGT
CAGCTCGGCGCAATTGCGCTCGGCCAAACCTTTGGCAACTGCGAAAGCGAAAATCTGCACCCACAGCCCGCGATGCTTCG
TGTAGGCGTTGTTGCTGAACTGGTCCAGGTATTCGGCCATGGCCAGCACATCCATCTGCCCGATCAGTCGATCGCCGAGA
TCCTGCCGGTACCGCTCGAGCTTGAATTTGATCTCTTCCAGTGTCCGCGCCGCATAATCCTTGTCCACCAGCCATTCGTC
ATTGAACCGCTGCAGCAGGTTGCTCACCGTTGGCAACCGATCGCCGGTCAGCAGGGTAAGCAGCGCCCCGTCATCGACGA
CCAGCGCCGCGACCTTGAGGTTTGCTGCGTGCGCGAGCTTGATTGCTTCCTCAAGTGGGCGGTTGATGCTTGTCATCAAG
CCGGTAATGGGGTTCCGGTACCGAAAATATTTACCGTTCGGGTAAAGATTTGGCGGTAGCTTCCTGTTTTTGAGCGTGCG
CGGCCGGGCAGCCATCAGCCTATCTCCAACATCTTGGCCAGCAGGGGATCATCTGACCCCATCACGGCCGCCTGCACATC
CACGAAATACATCCCGCCTTTTACTTCTCCTACCACTTCGCCTTCCTCAATCCATTTTTTCAACTGCTGCAAACTTGGCT
TGCCGCCGACGTAGCGGAGCTTTCTGTATTCGCCTGCCTCCATAAGGCGCGGCAACTTGACCGTGATCTGGGCCAGAATT
TTTGCCATTGTGATGCTCCATGCCGCGCGTGGCGGCAGAAGGTGGTGTGGGCTACAGGTTCACTACCTGACTGTTCGGAT
CGAAAGGTTTGCCGTCGGGATCTACCACCAGGCGCGGCACGTTCTTTTGAAGAAACTCATCGAAACACTGAGGGCAATAA
CCGGCCTGAGTGGTCTGAAGCTGAGCGTGCCCGGTGTAGCCGCACTTCGGACACTTGAGTGCTGTGGGGATGATGAAAGC
CATGAGGAATCCTCGCCCGCCGGACACCGGCAGGCTGTTGAGTTGGGGGAGGGGTTAAACGGTGGCGGTCGGGCCAAAGC
CGGAGATGGTCAAGGTCTCATCGACTTCTTTCACAACCTTGAACTGCAGAGTTACTGCCCGCTGAGTGGAGAGGTTGAAA
TAATCCCAATACCTGACTACCCACTCAGCCATTTCCTTGTGGCGCGGCCCAACCACTGTTCCGTAAATGCCGCAGGCCCC
GAGATAGCCCATGAACTCATCGATGTTCATATAAGGCCGAATATCGTGGTCATCGATGTCGAGCATTCGCTCAAACAGCT
CTGCCATCTGCACTAGTGATTCGCGAAAGTGCTGGGAGGTCACGAAGTGCTTCTTGTAGAGCGCCCAGATCTTGAGGGTT
[truncated: 512,108 more chars]
